# Supplementary material for: Fruit Quality and Metabolomic Analyses of Fresh Food Accessions Provide Insights into the Key Carbohydrate Metabolism in Blueberry
Source: Plants (Basel). 2023 Sep 7;12(18):3200. doi: 10.3390/plants12183200 (PMC10535370; doi:10.3390/plants12183200)
Supplement: Supplementary file 1 [file plants-12-03200-s001.zip]

Archive with 4 entries (4 files):
- Supplementary Table S1.pdf
- Supplementary Table S2.pdf
- Supplementary Table S3-metabolites-pos.xls
- Supplementary Table S4-metabolites_neg.xls
