# Supplementary material for: Fruit Quality and Metabolomic Analyses of Fresh Food Accessions Provide Insights into the Key Carbohydrate Metabolism in Blueberry
Source: Plants (Basel). 2023 Sep 7;12(18):3200. doi: 10.3390/plants12183200 (PMC10535370; doi:10.3390/plants12183200)
Supplement: Supplementary file 1 [file plants-12-03200-s001.zip › Supplementary Table S3-metabolites-pos.xls]

ID	Name	Formula	Molecular Weight	RT [min]	m/z	mzCloud_Results	mzVault_Results	MassList_Results	pos_Blu1	pos_Blu2	pos_Blu3	pos_ONe1	pos_ONe2	pos_ONe3	pos_Sta1	pos_Sta2	pos_Sta3	pos_Mis1	pos_Mis2	pos_Mis3	pos_Spr1	pos_Spr2	pos_Spr3	pos_Cam1	pos_Cam2	pos_Cam3	pos_Ann1	pos_Ann2	pos_Ann3	pos_Zho1	pos_Zho2	pos_Zho3	pos_Duk1	pos_Duk2	pos_Duk3	pos_Dar1	pos_Dar2	pos_Dar3	pos_Bri1	pos_Bri2	pos_Bri3	pos_QC1	pos_QC2	pos_QC3	pos_QC4
Com_20_pos	L-Pyroglutamic acid	C5 H7 N O3	129.0424	1.676	130.04971	Full match	Full match	Full match	1368770534.0349276	1396419408.4416842	1445338079.7719643	13699806678.5001	12811989912.58753	13789265572.920387	4977522211.438826	3671287390.9373913	3531043586.432369	19096800219.333244	19086627592.010056	19109561407.501114	8784272484.58787	8490425758.431559	9072372672.803473	10724484556.298811	9948616572.75077	9987705170.63277	1269086774.9112012	1348787431.3230164	1268837817.5197253	7160337632.980165	7896319299.12017	7324032634.104158	9318030721.700567	9342782492.24814	9605682125.075977	10852540135.188293	11365800328.120037	11577036507.682316	9353721465.852243	9873978917.804586	8450398334.913758	7498817624.45293	8878817871.885267	8922034906.374037	9081262896.461239
Com_24_pos	Choline	C5 H13 N O	103.09977	1.627	104.10701	Full match	Full match	No results	6312978614.592266	6306602556.352793	6621754320.746829	15557311232.210524	12754823788.341944	15716149939.636757	5764765789.204299	6200132596.635745	5713715414.175948	14140880035.619463	14495749342.829184	13858303963.705805	11048563398.090635	11018877011.813726	11189589767.147943	10149967305.967527	10032611740.066269	10134345991.800982	13599454474.945698	14307513719.629717	14190419663.659122	8916953035.449474	9274374764.411827	8800713333.012558	11939919775.427404	11879887600.072275	12511322331.245436	6458988433.526261	6728055990.026248	6786756461.83182	9620133551.29735	9318611476.943373	9035976725.378683	8488276397.60411	9471759639.069012	9945556667.409325	10301742530.18642
Com_30_pos	Reynoutrin	C20 H18 O11	434.08361	5.587	435.09082	Full match	Full match	Full match	9211607913.055534	8693307823.396385	9276712280.502913	2793444596.601437	2899946802.9894166	3247348902.0956516	8251269753.125797	9033325488.951597	9156241324.972025	2020539047.0292978	1872029111.943537	1884032463.3030486	5585653023.406526	5654555002.667371	5616697437.3928175	4549905661.502515	4645405113.319246	4701344901.625384	1797008984.2749503	1653036135.297337	1612138579.5373409	4486573719.868655	4124194290.990504	4021596586.767836	2712967665.0598464	2634102700.4199243	2676287656.5671077	6007729844.866048	6344313940.734517	6372077846.913827	7838500924.488178	7395573821.670069	5726883876.083079	5870188098.74916	5789598509.066167	5496476548.2212515	5287738227.416738
Com_78_pos	Cyanidin	C15 H10 O6	286.04665	5.606	287.05383	Full match	Full match	Full match	2705740320.754572	2340768803.4472804	2448348215.186084	1731898664.1595433	1488573517.8220956	1769287657.6255822	1966236196.1676059	1964924206.2637823	1978551869.1457508	729726170.1447707	718962162.5295073	704622889.3010406	1408301038.8490586	1627925727.909875	1461003232.6216435	1285071583.8911917	1286737214.2278383	1283717799.3951461	1796074385.811638	1792168267.5866003	1874044151.8337255	1792338889.0440779	1967487375.1244252	1862167119.963478	2080388828.675082	2199526180.0085425	2198266089.5001783	1498638109.6545715	1623050087.8825195	1636105723.4080286	2495647837.656758	2503318371.5750365	1899057687.7954795	1758089415.42392	1801408003.1164107	1758666008.91607	1735524170.7597241
Com_86_pos	Carbendazim	C9 H9 N3 O2	191.06905	5.574	192.07632	Full match	Full match	No results	92364822.6042905	88371790.99345176	94152297.03427196	223391974.35382155	200128504.30953175	225882892.99758354	46872179.80398119	36273837.54951385	46575470.494698636	73062538.51028702	73927702.74660078	69623038.91519448	242302987.4185341	239060825.08760914	247248571.13190317	121359611.76258056	129195869.29869772	127021573.51469225	4112397.2664933377	3543101.3405165966	4274514.126054594	3858984629.052151	4210251751.056878	3750911297.5829597	657343340.1292368	671470151.0282619	687883700.6016519	66474965.626753956	66268450.98813325	68332744.69005941	77683225.52415894	73702284.8033946	49709394.73805503	537422342.3823	549930552.7879137	523320657.7042035	536017803.90302175
Com_121_pos	Adenine	C5 H5 N5	135.05432	3.435	136.0616	Full match	Full match	Full match	374089797.5771782	544366139.8731673	440749674.8225498	2515140375.357384	2385501749.811205	2315538548.9801464	1014945977.6533262	1052901741.4478174	1104571092.4399185	910657193.2078	673747787.9031	208152783.8610867	657894743.7115995	989758666.1261413	1030947552.9194345	1443736174.0318756	1338195096.0793743	1106289306.7247272	747239099.9806395	1291662660.9050694	1277343914.3872268	832358535.4250233	914139301.5408998	820011209.1067349	1065978137.6843184	756300739.9355804	1161125461.5664585	704914690.5067981	623301732.6331047	953094232.6409363	707909401.9192797	723987448.245602	248493899.64330164	920985078.77146	760821823.9949129	781318881.6895	1041369632.145743
Com_134_pos	��-Aminobutyric acid (GABA)	C4 H9 N O2	103.06363	1.649	104.07098	Full match	Full match	Full match	669811474.760989	641878639.11437	646868433.4274668	2315206455.4928675	1902570484.2136247	2379697442.798501	728218357.8504053	842482143.6643691	778599416.8039124	2270949270.8717766	2194800406.977692	2312799834.472161	2058733855.2886887	2089267007.952894	2154494577.475155	1714143746.7138817	1637060590.3291605	1594978131.641078	1370439943.952915	1379348685.9567127	1347956344.975242	548484304.3694781	559067088.5553762	509534402.83382714	2136913233.0011344	2089401983.317747	2200408640.188958	731695515.9511554	755822776.469168	794626752.451755	950101968.2110832	891220983.5308617	730292366.0220069	1247037223.19843	1304623597.9097123	1381819765.3503134	1244158287.8504665
Com_166_pos	Diosmetin	C16 H12 O6	300.06214	5.678	301.0694	Full match	Full match	Full match	1253373341.1474454	1083547932.3107023	1262270428.0219085	1684598122.6172173	1378153516.6364326	1758365571.2419128	737594137.3664467	818396504.1193266	718700275.1436598	1033997608.6053445	1011250158.5555778	996869145.3153661	1451388272.1092896	1450102535.1028783	1380145984.4816206	1299427711.041943	1260769464.35384	1318021851.6432273	2263590033.7768283	2256341680.163001	2204577183.3846493	954659781.9200605	962133888.3185623	936958219.7374716	1894838635.3926039	1758836776.5745559	1794923001.9908082	519766442.8362348	558211940.9190692	541628920.0869949	1352054020.6728008	1210970412.0948594	1090581854.441466	1302928715.25414	1255570706.0367904	1133971138.2685988	1053043677.1234843
Com_1452_pos	5,6-dimethyl-4-oxo-4H-pyran-2-carboxylic acid	C8 H8 O4	168.04188	5.444	169.04913	Full match	Full match	Full match	114278012.76103318	111736517.47591566	110349415.3781543	118606172.10372457	104454066.98108408	119754055.49920285	144649782.09327215	140404619.024864	127889584.21818727	113799286.63728327	112911490.71974203	119543565.35009958	106867175.46805072	128960841.02427106	130244685.4695531	110056753.2193973	110109648.40272303	94467420.9499744	231427755.16965473	143979923.96748322	144699116.9655468	79252897.8793252	81128889.98142932	79787516.5374921	112308812.0253421	110669947.85752434	115543675.82632598	135342136.11340052	73486418.21283555	139856575.71897975	97768668.0225189	111357222.47245729	87369090.29593271	97548304.9525498	102914957.86359733	96197824.05040278	104013112.38838707
Com_6864_pos	2-(2,4-dihydroxyphenyl)-3,5,7-trihydroxy-4H-chromen-4-one	C15 H10 O7	302.04238	5.308	303.04965	Full match	Full match	Full match	7693665.85576231	9898661.871634869	10681855.365525002	10580150.648895632	4424374.739805913	5052425.4790248545	5494778.178042501	7388970.3940194305	7656241.953979291	245720.76830910155	2651505.5922360714	1847525.4254567784	3473004.7666532835	5030906.791280006	4602801.892810153	5596677.5068083815	5150113.448533181	259579.97622287812	5168933.717318538	1701497.4910435672	6912457.9113277765	3149623.8566513383	4578548.75898082	6406636.345805961	2086785.9086117942	2894825.576555476	2812533.961649836	4870527.81999045	7741582.792333502	7371820.63808531	8799627.348552344	8994334.477149164	5864888.50452197	5437873.82763375	3619715.6720774574	4363561.248951652	6082687.500148359
Com_2_pos	DL-Arginine	C6 H14 N4 O2	174.11138	1.608	175.11864	Full match	Full match	Full match	1594503885.0082276	1548599867.808071	1737478294.8851953	28135668482.46934	21197321411.270077	27884292412.860023	7045628102.810012	8562064213.076801	8053755834.469628	54620552856.38605	56502118399.66265	56056546171.60623	32654798177.98306	34589257084.39917	34440311551.76648	28138705565.906616	26996548815.57648	27860099997.956623	118468829.35290857	118198266.2661106	121193438.28400478	18666922404.04924	18847016802.1285	18341260186.237514	13148171742.631947	13158843431.322634	13287744241.732845	28228616214.352924	30909379314.8971	30587110450.334835	24986850862.624817	23842180571.675865	22118598637.708206	18412841291.7371	20751739618.30276	22304331071.47867	22752776084.836166
Com_19_pos	D-(-)-Glutamine	C5 H10 N2 O3	146.06897	1.675	147.07617	Full match	Full match	Full match	1365850248.3881757	1394697745.2670507	1442465792.447491	13709522053.091629	12913222648.754278	13804245814.134605	5003703527.128946	3670620783.3862724	3531047057.238477	19105781308.26637	19097916097.603474	19115097476.58942	8798593881.764662	8490991390.269504	9070848270.21387	10729065677.807161	9952036642.870554	9987317091.251543	1262921148.283187	1343662487.8433735	1265440008.7495172	4432451385.849411	7894627504.363308	7315764419.358531	9314323960.780983	9345794407.176094	9605708029.31087	10863613375.346375	11369667963.54319	11572869144.925812	9352283293.773838	9865426316.692099	8451713660.786383	7500727107.38023	8883764546.675207	8920078337.396433	9081259466.593632
Com_37_pos	L-Glutamic acid	C5 H9 N O4	147.05282	1.695	148.0601	Full match	Full match	Full match	3470423083.345734	3381884591.822459	3547279712.316616	7697870967.303521	8881862549.479498	7700449743.007975	5381856912.440327	3172041462.6300483	3024853555.46761	12013215626.542955	12600288383.80967	12379845660.829481	6673244375.855958	6215498437.921075	6567593194.086474	8191570735.47225	7727316616.469961	7707806752.3484535	1577511319.868328	1712799577.2114174	1595358395.4898381	6111814033.954684	6163538886.134883	5900093844.623646	5916472224.784728	5949484633.704626	6123129367.342475	8372694700.669012	8476932644.930943	8295517700.543293	7129244796.212547	7238087653.655205	6371251371.172986	5648508048.3682	6733380602.806984	6601458670.30016	6761461733.956069
Com_41_pos	Quercetin	C15 H10 O7	302.04171	6.144	303.04898	Full match	Full match	Full match	5227143431.377629	5306340832.830585	4787583704.205077	4806393239.766565	4824185969.922169	5449826683.992793	3239504474.8747168	4054387082.590626	3343475766.542945	1929055145.1522965	640057489.7624327	1986121573.364962	2404980952.192673	2640672363.3386383	2414773046.3092704	5187101173.965947	5167951923.716725	5077674534.143879	4664407804.106199	5110099870.215668	5126697284.605351	10183551628.26008	10099005776.36748	10095037220.00292	9055601399.491573	5258147056.317909	6176702626.498117	2941672823.03954	3191032208.482776	3381623660.4832563	7237528775.632235	5825733058.49101	5244988415.121669	4846529565.54249	4204688630.7920766	4580251332.862847	4249940530.40521
Com_54_pos	Adenosine	C10 H13 N5 O4	267.09605	3.405	268.10327	Full match	Full match	Full match	1522107955.059912	1546915267.299229	466889735.7645024	4395805398.25689	5390797557.819535	4645981713.10557	2121651875.1412644	2173787124.661757	2088505043.5257044	1207248887.5616817	661760655.6096865	89821021.71712555	852617786.3993509	1832239751.7947047	1805549745.9738524	3118186240.8170834	2978137733.396512	3087313004.389872	981642597.4807414	2276412233.9920735	2433655825.386492	1503326944.5429552	1412332634.7548125	1297884751.6232944	1658134896.4060125	1079193809.978135	2304749470.6435213	1860835371.3852656	687136814.2909534	2115854033.8600519	1104682151.547614	1174228867.2743416	457557890.45584995	1751903448.02507	919571613.8333937	2280774505.209016	1933999297.1247222
Com_94_pos	Isoferulic acid	C10 H10 O4	194.05756	5.649	195.06499	Full match	Full match	Full match	216125550.789948	241044961.4477302	273637596.6997986	672024324.8547633	635044209.5317762	605662226.7739531	640182949.3067495	688081318.3616034	622609929.656773	561256027.0532765	549824092.9265302	546828704.0157042	415512252.04984856	399657570.1475761	428642926.7490973	639160539.0998709	630036193.6574663	662958259.5319152	5234764984.747669	3582961719.3393207	5120527448.75986	733648397.1218299	774027644.4312793	663122435.2210052	562451809.2534219	562121664.9726819	605839119.8387991	470977531.21563196	471651475.8542721	428563095.9010111	585385642.4175956	788844519.9073853	1089024350.9194944	812240560.029535	968966567.1952981	666146144.0045959	762087550.4145257
Com_103_pos	(��)-Abscisic acid	C15 H20 O4	264.13538	6.218	265.14255	Full match	Full match	Full match	602140981.9060603	583358499.8754032	602320923.7774733	895191467.0354882	770911139.3569664	870117205.6400408	873300096.153093	1056139717.255664	1084124545.3069968	3220170726.8193364	3243660806.952859	3030020048.923175	1830290590.764272	1873130997.9442704	1736728509.720904	876006558.9255986	845628063.6419824	904944662.4454237	2064327766.2450614	2117198571.2579336	2108679293.9749348	1803630214.592477	1852856594.8672848	1736984734.493801	782509951.8921944	789511293.5805131	822390961.913786	862389766.8133533	898057094.0510217	888130087.1947014	636671516.479981	630600774.6387198	652674760.7033775	1423500782.51726	1200603356.5799057	1145244302.373652	1130897083.525435
Com_183_pos	Myricetin	C15 H10 O8	318.03654	5.945	319.04395	Full match	Full match	Full match	888609959.1623092	835096984.2074822	747993750.3651859	121586300.1804446	101963190.36886038	109916388.59276485	572418819.8908125	701098725.6437236	699327536.9385893	222163538.27728933	231397871.15983006	219418830.3980856	1042242306.0635864	1147044076.3659408	1073478418.9688239	1082439544.4900916	1107124784.5288286	1057130179.9859189	146020887.22749075	134924894.4794498	132301183.93625323	702427972.4572783	699650275.3920726	695366032.8113929	612494411.4960725	641120599.5009854	587652317.7008855	685297551.3321035	717162626.9327822	741425508.1055571	2018819904.9582732	1950062825.4984946	1923945893.4085784	1085642539.41663	841682592.1569568	784432309.2851971	765130823.1177771
Com_184_pos	Asparagine	C4 H8 N2 O3	132.05333	1.664	133.06059	Full match	Full match	Full match	33647001.58570539	34078392.68680619	38083654.088038236	515804448.22366774	464848302.42258406	541795503.4177266	195344108.4613653	156550112.22874686	144817035.24740946	1853693343.1635349	1959795926.910966	1934745894.5350268	461493003.2384494	461616354.6855212	478916722.42111975	264706787.60531947	259417615.08326352	279605134.25628847	46083688.73600477	46850312.27202719	43430139.2884387	366523183.6398222	394651686.84918696	358183422.1041596	287612588.3371465	309431383.62601626	301073386.1086765	283106868.5912253	285459585.3032173	279362085.54337674	669917971.676309	647955158.325567	602950424.339375	407289412.735942	446378156.8628724	471713544.56767625	473918981.52378505
Com_214_pos	Isorhamnetin	C16 H12 O7	316.0571	6.16	317.06442	Full match	Full match	Full match	121441307.39938734	119146013.54785533	112490426.21907212	1519821295.6096413	1281142243.9230978	1498846153.2047877	91831010.56341003	99219652.42993915	93727736.32634708	167734870.9162928	152492515.55751994	163552335.0959211	142484538.21810102	146848885.10251758	146795626.88733134	82174331.92985928	74954012.08366014	85076102.00087614	711409839.1647489	719845641.962187	656362377.746236	803905028.7106608	632056897.3132448	595505709.1021631	838560400.8887664	838593585.7350395	866972820.6174347	367781791.2628633	382114905.6903581	344851130.373495	238605174.62943727	230504528.0121617	249132853.00977957	506011772.620669	291931682.7288755	504564158.12500006	414999789.69613636
Com_3_pos	2-oxopiperidine-3-carbohydrazide	C6 H11 N3 O2	157.08484	1.617	158.09215	Full match	No results	No results	1537060833.7581146	1490103491.2199965	1671128403.243792	26737427531.52709	19950049203.29783	27332751420.278397	6708430271.533892	8264656006.309145	7785578219.931804	51892042284.31182	53693853144.84365	53381416136.781395	30901734667.97424	32863240270.378983	32674619407.876236	26828975349.608406	26340186372.11971	26587693780.47144	111954630.1486107	113744614.60580187	115067920.12218691	17956300448.776817	18145846343.31414	17633316231.518723	12598337162.553715	12584562423.252468	12731959172.526428	26871880604.304543	29498133382.62144	29160818491.127323	23967440922.046307	22858188853.88511	21591261450.25432	17601209383.3145	19788978967.59653	21334432875.576256	21767473481.67679
Com_5_pos	Tectoridin	C22 H22 O11	462.11494	5.717	463.12201	No results	No results	Full match	25206393396.539963	23884730704.233486	23630814866.082764	45833312737.76237	40827433922.02216	45930044643.48672	13889111099.067923	15152790192.079636	14811023850.847271	25641263135.54053	24496176198.814568	24769405025.384438	32389119412.23632	35093124138.28605	33599069444.231903	21465769921.35352	21245055005.89749	21324158905.885292	24472254556.051155	24434597369.153946	22388492254.61781	13507853512.77354	13403347341.982204	10938787155.607727	28889446450.7713	30056713143.248646	31306303944.21057	10829851615.232199	11441382417.435038	11386542864.896347	20272657618.933884	19483188411.275726	17040460576.775303	27277306706.4178	23357615058.15812	22100003629.577248	22638071395.346752
Com_6_pos	5-hydroxy-4-methoxy-5,6-dihydro-2H-pyran-2-one	C6 H8 O4	144.04203	1.749	145.04935	Full match	No results	No results	12271423574.430101	17332284492.564182	16721778055.128485	28241972562.758068	30172955922.956295	33687421053.998222	19489079140.9237	12413272881.132696	14206082590.76765	21903034628.728268	22710355174.4461	28928640284.155174	29755220857.389004	21835621438.240562	23510683744.569355	15843959859.23339	14683148467.20987	14316726760.764061	23718373239.3199	23715855393.183983	22405937995.447815	10882462914.744244	11135915391.638094	10821017161.045317	15336730128.630154	14627702424.20282	14195414373.997137	8863594080.247877	8481213939.707472	8575733370.829437	12032939678.162342	11850671358.109493	16327072601.641272	25300823574.0863	15157620057.629562	14752035126.319422	14396971907.12132
Com_14_pos	3-Hydroxy-3-Methylpentane-1,5-Dioic Acid	C6 H10 O5	162.05258	1.752	163.06017	No results	No results	Full match	9349985357.352768	12415216296.373165	11530761329.878145	16452758500.512768	18385829723.199455	20642355262.673317	11775375774.270164	9804707178.223843	10113227175.125505	14748104450.050299	15947856660.05012	16994985142.739904	16100851307.558746	16087559974.494932	15969077433.304335	10539427224.826939	10361647000.584225	10145567083.566807	17512851616.744015	18180281683.51063	16977118267.476824	8257520022.244158	7877625505.640515	8144901323.949306	11458832022.763105	10618167073.712381	10822490475.132603	5968472672.513799	6245979570.636636	6145748884.637218	8957070981.229902	8688260911.152515	11822908638.90985	16844428226.9341	10544475480.928347	9945070548.77789	10417194606.505735
Com_23_pos	5,7-dihydroxy-2-(2,3,4-trihydroxyphenyl)-4H-chromen-4-one	C15 H10 O7	302.04154	5.549	303.04874	Full match	Partial match	Full match	10333328127.366573	9257822977.759039	9416994337.72925	3730981008.3151474	2979713518.373765	3509871600.214551	8784973993.65185	9498201544.051258	8611349809.741453	2033704970.483842	2098505195.4603438	2099576121.470177	6004388874.469276	6070405779.608756	6201241696.2199	5476587536.813685	5547000147.30531	5396278694.489934	1740074479.8271322	1596041577.4575412	1716856596.3788726	4480861318.81341	4608166760.306273	4516492338.294437	3176644385.8756466	3210838536.490555	3160273760.0953197	6876087091.921279	6917350798.872141	7435575919.219513	7673213313.8929405	8070216114.7733965	5828428207.586473	5807920617.8806	5834047716.995735	6607945703.713065	5463859916.833546
Com_31_pos	alpha-Ketoglutaric acid	C5 H6 O5	146.02123	2.462	147.02843	No results	No results	Full match	7144990685.499018	6744116788.603005	6884831732.173808	1692248194.963012	1483549117.520037	1522363074.8169017	10641466295.916542	11491522515.316572	11204698188.022528	1750553365.3862782	1924572843.633712	1869503248.7078967	1909605811.345352	2095444601.1190777	2219715312.214267	4330707556.815039	3986313833.8523574	4272970993.0285974	2107456467.2640483	2301461418.8896422	2274332279.219113	4127369361.7691536	4278134772.3931127	4210136443.700276	2441729259.187125	1961734166.6463113	2317608437.832216	8307966012.449114	8342172245.114569	8269700953.448587	4515638610.138242	4129988905.4004664	3277406426.773158	6016259777.50399	5965755359.994218	5753064310.434372	5372133641.735011
Com_64_pos	D-(+)-Camphor	C10 H16 O	152.11991	5.985	153.12715	Full match	Partial match	Full match	339892263.0209343	355156551.82729894	313010141.17888737	439899776.8627273	403627447.5463495	451258337.5062202	100849646.25359717	111427280.37669818	107426962.44274682	5237075316.862795	4981616834.662615	5079530621.409259	512936493.63386035	498199166.70893174	505746991.73710996	1211586629.3749213	1173574892.2191782	1219295747.3304334	1728633733.6764717	1779258602.0194647	1680958057.6802387	668375321.9099222	698869444.7474014	638457187.0869927	3322673183.6597877	3586786693.195082	3359294165.8317094	567669547.8197954	510364155.97861516	980566923.8950214	763990553.0391407	657858161.306311	620164357.5854387	1541131133.83048	1236359880.0121374	1329579295.2911375	1074684332.779091
Com_70_pos	Quinone	C6 H4 O2	108.02117	1.741	109.02847	No results	No results	Full match	1835345825.7662377	1776099039.1790276	2007437305.3963308	3530288020.416731	3963830945.390436	4665324201.716041	2526518543.7050343	1796843287.6821482	1621988585.2406855	2721869009.1998024	3695437075.9064503	3609469667.1832957	3393511441.645187	4530097837.693603	3008571435.6582737	2057431443.9119847	1832107759.592068	1998155222.9465303	3164721998.091288	3458783057.7305517	3317082402.8846903	1449552503.4346457	1577237657.6982346	1435289989.0298798	1903036892.3501844	1915266561.6842062	1986982207.4328654	1233062077.7958045	1256317910.8888283	1198783868.4776952	1680017304.4704225	1658705505.1094942	2380191899.3082685	2705234637.86153	1901131449.9610538	2151426730.0816216	1928635938.7038612
Com_85_pos	trans-3-Indoleacrylic acid	C11 H9 N O2	187.06297	5.526	188.07028	Full match	Not the top hit	Full match	559890028.2847636	520403866.02128905	566023592.1663603	911152775.8662144	1065299519.7572454	900270328.042776	502179874.39356285	268645450.9787521	248803326.87177986	1872618209.1958175	1808248761.1602218	1769773795.7031548	1558543594.8796697	1461155226.2371068	1492652040.9262652	3654469957.161348	3639082903.724242	3775454730.2711954	206019103.68913203	215528106.36106408	209728117.53912124	2353290895.9898095	2313175541.3783255	2260070112.2890635	1905605718.8895938	1902879053.6538818	1980717165.422327	3788195279.9503613	3907262307.9049296	3749063184.844351	2590659434.189622	2539889893.625731	1671604836.1701598	1660311928.22167	1795397701.6485882	1788009983.0636501	1763428776.9827604
Com_96_pos	DL-Norvaline	C5 H11 N O2	117.07898	1.863	118.08623	No results	No results	Full match	263606275.50940982	193664621.8786912	177229956.36749125	3269219415.755111	2927932350.9615803	3366526892.347625	1372933976.752786	861890642.758739	620225324.1759657	1170308469.8831754	1195260137.3556952	1166055017.7152746	1821270952.4894688	1159457343.8991368	820733900.4098116	642617890.3852507	798496275.2136956	633332192.7775375	765760046.90317	604297728.9099706	560138072.4672664	1054482346.3846537	966580524.9401054	998308935.8764243	709991192.0582958	960133375.5233312	942045912.5656778	636035621.2890649	347085077.4560484	431598925.56986624	977705400.0780447	921395350.6578275	1023383522.675066	1190710434.61157	1515958522.5526426	694635049.5824285	892119506.0840592
Com_105_pos	4-azocan-1-yl-5,7-dichloro-2-(trifluoromethyl)quinoline	C17 H17 Cl2 F3 N2	376.07528	5.651	377.08258	Invalid mass	Invalid mass	No results	334007028.4135937	303403839.5410296	330145699.5859504	247044903.11765018	218631909.41308558	230628131.08670416	1792426308.2092667	2333214855.0180554	2417612538.569139	942434364.3089957	953194616.7533718	752091709.5846922	310462264.5363192	307662067.0214786	322336688.94926375	196780879.47906128	175169447.43283	209510860.1562376	2925657813.0083027	2756605917.84974	2922173409.801205	729673836.1608112	717795849.4796069	705679495.045873	341270147.88919306	329357084.780612	336138616.51250046	655504770.745975	977581804.3217556	878518073.0377768	721943086.4845605	760395033.1774209	1539791681.6158853	767258341.751574	642168428.5751911	616838062.5221907	470248527.5245579
Com_106_pos	D-Lactose monohydrate	C12 H22 O11	342.11494	1.704	343.1221	Full match	Partial match	Full match	1287060775.0821548	1239939784.3259664	1316360115.7383616	2831432975.2859616	821930852.4020189	669977465.5499125	1258256586.8878162	2220256229.038162	2110717038.9339545	2579752831.745718	584411886.670433	511972953.6128969	729605097.1336923	571039616.5397489	568067922.9680082	638589551.8341072	1492578049.657902	1615113566.2201576	1009026198.2934461	2333189960.851067	1180106702.111424	967184892.0673791	454489717.07637256	569237877.9158893	865951562.9584769	2628968275.0384717	814455647.1781602	1253077497.6331897	1102950211.0122871	1168647509.812712	402351236.8141772	429021964.0190596	687485376.1389381	639936592.084321	651643272.9054666	553105024.766456	506631384.24984163
Com_164_pos	Phosphocholine	C5 H14 N O4 P	183.06572	1.684	184.07295	No results	Full match	No results	174672871.23460442	177324233.5003009	181930911.379163	938506422.2109134	1796866379.4563258	981526551.7640564	1150877632.5227454	599180818.1868172	554569125.8378214	440432703.7018273	443995408.5919982	413987532.6397281	558827632.8393533	359406950.9271596	382117075.43727124	983986542.8672732	903490612.2118196	933479414.3523839	375622821.3145566	390326037.5226967	379247698.66479534	539666882.8744063	554962183.6178279	529188229.7294804	402535594.80787265	405858928.66339695	385528282.45831996	505192062.32474387	396745574.292669	396372437.6222581	437632159.57660985	431052665.036245	363176712.19227195	441090282.582213	568763063.6146935	518298911.15834695	502125135.11458004
Com_168_pos	ethyl 4-amino-2-(methylsulfanyl)-1,3-thiazole-5-carboxylate	C7 H10 N2 O2 S2	218.01876	1.677	219.02597	Full match	No results	No results	1182767986.3225844	1247933708.7034292	1213662805.862299	672426125.2001244	149615894.50647545	775649720.1371369	941912750.7294573	806151003.7967476	826269102.0179285	699722709.4337025	700930321.2347902	739857452.1602721	938968370.1768434	915189261.2143567	882053720.6231952	1212651720.9200861	1160175138.326088	1341131071.329631	2248322899.1723995	2395766046.2790966	2253766853.873621	1232364894.1517646	1210544945.5833952	1213017024.8811889	1184900345.127591	1269929439.4136546	1222850552.1818774	1011881491.3022249	998660704.6242827	1027772327.7314522	845106224.2547321	907085290.671316	483336049.3414489	848617863.876196	1108510726.6843007	1025813286.7864112	1024951671.5518819
Com_194_pos	Erythrono-1,4-lactone	C4 H6 O4	118.02779	1.828	119.03558	No results	Invalid mass	No results	634587480.252138	561083908.0753399	588279808.5549496	860420701.5377257	592702495.426314	902334629.620363	65053660.366293594	66741200.229816675	60708548.65919073	1004417183.0991117	997708099.1216029	983967180.1827472	1765909339.8898635	1791513403.626663	1899620610.7427118	464305935.4714241	445112007.8080579	445383028.85998535	1075138517.1911962	1148966602.617985	1096471462.8224185	464661788.250071	448641761.12517846	433793111.99096656	1169473869.5443854	1277032674.3958557	1377489021.3381972	799162671.1832224	895495362.5790578	903612489.6137327	601741166.1326808	589721689.4837741	1183085029.1282957	911685931.247461	788952886.3420645	756644850.4874303	741861201.0497905
Com_213_pos	Dl-3-Hydroxynorvaline	C5 H11 N O3	133.07382	1.77	134.08086	No results	No results	Full match	284486773.9013561	281867972.66961205	274666088.703516	851197569.5880092	1059932783.4650807	746723136.0645565	668307250.1736239	354204509.22227377	286676492.3144403	1657694862.4338133	1683993047.9911416	1687805246.1050487	1195589652.6969607	1199582136.521295	1212476609.385219	845406667.0302824	831473028.7336785	902881519.0298731	229355074.09309	254278094.40203387	253469473.84623855	332786812.7963762	311278485.3112104	324648752.98937607	695552802.5457166	622803038.096587	663126754.1034096	821755897.1584224	735018921.0134293	741851834.158318	513075609.0108993	508518868.95136327	536841760.43800914	691952915.232875	730682831.7209212	649346759.1917528	639300159.2837353
Com_217_pos	Kojic acid	C6 H6 O4	142.02649	0.612	143.03375	No results	No results	Full match	232094038.4114258	260168833.05602646	295569080.6575024	437591543.77026284	407194149.4591512	424038665.56103337	333073241.1944715	357465964.542477	361187479.6720322	482090240.1732733	599699006.2574005	490600906.9526524	505596974.64804363	621811804.1486014	572476894.4466174	472261504.26530385	538076332.7993909	475784765.054117	720737531.6529839	695133992.3968197	830552548.3758321	530313512.1802247	1446561178.2001188	466344131.83305985	882989018.7378422	1695697968.5439267	633832301.4568331	463936203.93424284	606411933.6979797	460440703.3301359	611304291.2442359	1761818824.164829	1072278657.4108348	230133752.886662	446789120.4217852	448417368.959468	485267001.07361025
Com_218_pos	D-Proline	C5 H9 N O2	115.06331	1.777	116.07053	No results	No results	Full match	273179232.17145264	265679085.93925032	262277991.30745816	702341698.192174	999256951.2776097	665248280.2411301	632099099.0427852	280151583.85365564	258771159.54077	1619317097.8380408	1662697858.9490664	1642767208.8124533	1158754380.614616	1162444829.6353297	1179253494.9442813	810509946.9284554	798690703.903654	865399400.9955791	211487986.05269477	229418791.4367905	231274901.37112564	296217149.5118479	280507381.5887177	287783113.4986294	644001659.0947478	578111763.9036739	615209154.41983	786596060.6183537	695700529.5499843	699075280.4080758	472429554.45255184	460211224.1146252	489641530.92120725	653624165.401283	692726599.4078457	610448208.4842535	598451242.5612837
Com_228_pos	6-Pentyl-2H-pyran-2-one	C10 H14 O2	166.09909	5.877	167.10635	Full match	No results	Full match	151855923.15041706	138768405.237048	132100558.41745438	417960912.1591152	360419949.0844602	434683538.55642456	183606080.02953354	201358800.09412873	193365007.6386049	1526473951.0645537	226648912.83042794	1321856016.4577258	193319122.65761203	206051513.645016	217845320.7469861	257394955.2230565	258338233.30437487	262663510.91058165	558989950.2294413	537885493.2099913	505187868.6238688	406048978.91291463	426428628.00688326	394621309.108524	459012799.81128305	477944462.5813782	462734850.4089659	281269748.40235853	264508484.24668023	296374457.1820976	254201528.43180114	339909816.41298825	275330065.2267209	471688113.564509	407006120.35839295	374726259.90796417	367753977.0863896
Com_232_pos	morpholine-4-carboximidamide hydrobromide	C5 H11 N3 O	129.09006	1.607	130.09729	Full match	No results	No results	37953154.32170795	34776173.33631007	39578834.76351312	707454853.3649175	515079801.4467131	734450307.8640981	170828925.82406837	213301516.02965122	200913875.4518463	1500551827.6187541	1606510603.0654533	1522183708.2980194	878567163.9728115	942386775.832602	889450131.4159067	713939517.3270524	698141373.576021	735474654.8021201	9117067.33692138	9118245.166482816	7896878.011851884	467054953.03526294	485067759.4518118	462938412.8649922	323942907.02218944	326103028.4280478	323918676.87057984	708704329.0500478	812408661.8656819	851405677.2830715	642123467.5303895	608943511.6593566	567530885.1891438	458311957.368241	543439030.2959394	577296283.2548367	594503617.9228588
Com_239_pos	3-(3,4-dihydroxyphenyl)propanoic acid	C9 H10 O4	164.0471	2.919	165.05438	Invalid mass	Invalid mass	No match	191100567.39596185	150890799.59888014	155519287.09329435	374520896.37107354	1288775613.8986247	396314639.3124752	1043438123.6731946	382459526.96691203	368512249.2058323	320465905.1932581	276954725.0627039	268481757.0765456	654193936.0749023	613750829.3047715	441193589.5896801	353547004.24461555	436446036.7748482	353956383.96384424	177731937.6101035	185006106.2256007	184316702.65653127	249680815.75574383	289565882.261158	230972191.4907626	222766976.18133953	239041926.46163383	244943111.619003	300813224.72428626	178018427.90729016	194460902.61786488	252872988.7548695	241680882.5850004	216254556.17520952	256741023.121709	316539578.97053397	270858925.5541247	325786785.92202926
Com_245_pos	3-methyl-5-oxo-5-(4-toluidino)pentanoic acid	C13 H17 N O3	257.10202	1.699	258.10938	Invalid mass	No match	No match	377937286.87930125	369404830.2742276	403011724.93128717	70951133.52992035	967065971.1832061	76651154.86312453	844400958.2558868	338897318.31299496	325881311.3465975	353141077.982283	365762733.2215679	357166368.97840595	1467689369.9837778	1390513625.8628716	1400558249.0666366	463652516.1614089	442151930.4331249	459429778.260541	628586900.330514	636389812.9911692	621299971.9965028	1090507668.2615564	1087223387.9221215	1069937651.6191988	131429933.05376087	131424409.37748425	125316160.42694454	1016778520.1495726	930071123.3510476	921732030.0399979	408953136.22080255	404180088.32821214	388961866.17630106	523082881.059843	682397397.5738574	613411622.3931578	581813862.4275643
Com_248_pos	Oxidized glutathione	C20 H32 N6 O12 S2	612.15008	2.894	613.1571	No results	Full match	Full match	246399861.81063756	203315358.0266941	274547131.41901976	288730827.79491925	1132463452.7680633	360824487.41084456	1070546211.1422592	437803312.50376034	357160790.7654246	587952570.104298	634174316.566211	567410193.6705416	415492259.9905833	246598318.817998	260119184.25965926	332715867.0358376	388031554.2950382	450701273.9200446	253426506.83918238	244457112.77902853	239932393.55528688	124589974.09024088	125909628.65970893	157178001.8728797	333145874.991467	401156259.007585	343639253.01015013	184253663.6433925	113691138.71912883	100055793.54852383	196686566.13267753	195076944.3566762	322749018.01531494	363351743.254622	375148885.072113	290079753.74485475	197566321.78095293
Com_262_pos	Syringetin-3-O-glucoside	C23 H24 O13	508.12069	6.148	509.12811	No results	Full match	Full match	299053757.40405977	289169657.87506175	282485566.4645308	1091727299.7984157	942104225.6568049	1124717007.8335512	176058493.80794832	211422808.76277772	218747294.3907865	830554761.4201474	782007704.7188395	767893184.5569217	1289697141.6472707	1349492343.4454143	1322914116.9837482	48665091.26451691	48225971.30556887	50374140.01028864	368492775.3975334	385721700.44125164	379387978.92905915	184599243.8623362	186231953.79352188	177251803.00014392	686428623.3566153	709400783.33199	715263506.254451	107573750.7832044	106395798.99458517	105196235.72851154	473326133.62150264	473577358.0883215	668634258.5030949	627897452.558429	496703903.79280096	477685658.4054013	441671654.2986061
Com_268_pos	D-Serine	C3 H7 N O3	105.04266	1.659	106.04988	No results	Full match	Full match	187333969.39783216	191522602.90544415	208425969.52788505	1195168963.3381958	903405191.9010006	1221965328.053846	403242894.52908957	413977474.71555275	391196184.9601238	1055567011.5506552	1095949168.7112215	1054011737.7123992	820278913.7727376	829479665.4334955	850819330.9822803	899072246.8168051	893529587.9709734	907560797.1445634	302105630.40793777	325014833.82333493	308509524.55296165	536910664.2393854	538308701.1120046	510769055.19199353	967981489.5906029	978212866.7985964	1006294494.4530445	382536760.7273148	395311792.2318921	397825178.8277671	675108719.245435	687950801.8473918	623451493.3429065	602988964.566129	638442997.4105854	679530334.0525702	660396347.4949534
Com_271_pos	5-Methyluridine	C10 H14 N2 O6	258.08436	1.815	259.09137	No results	No results	Full match	792638105.4111586	711133348.0781703	725219294.9633783	82563731.99864496	79839926.8350544	107378342.49360952	310611569.8910677	446778531.95310867	423720427.06214637	666728840.198934	653995998.058326	586023789.3842497	619691790.2897328	651697091.6402667	664075667.318803	1086035882.145379	1059944569.7923483	1105554233.915753	653788277.1348667	710908122.5221878	693654612.3780425	783831838.3520569	729767662.9957676	727968032.2984058	477723083.6698027	418367371.02450746	482823354.7462596	333877519.05204767	356740548.494822	351816817.8634456	585794033.2103186	587810777.1450706	621973202.679135	702975001.965091	589671382.1166581	566323508.2468036	563987925.8983539
Com_275_pos	4-Hydroxy-2,5-dimethyl-3(2H)furanone	C6 H8 O3	128.04729	1.815	129.05446	No results	No results	Full match	591249183.4059718	556310018.2418708	530443517.89902383	869358734.939374	1115652386.8624315	819035983.9876422	666468510.7210488	634500037.9473857	586478075.4268723	777351100.2466053	772900187.6874875	764308846.0372598	838891901.2569922	895575915.884485	963332767.0138524	589617446.6776257	523653915.4789109	538273730.2677404	714541975.1659333	742716609.8656981	728633567.7500439	419318048.29454666	444007261.480334	382639982.6118184	615278482.206177	650215441.0613871	647085527.8325306	360199159.9083821	474215082.0726959	437761833.4817954	411323574.07027394	398791429.15548676	480647763.0143076	638132312.099265	673876824.4340445	489734439.89247614	649461908.9318521
Com_281_pos	Glucose 1-phosphate	C6 H13 O9 P	260.02889	1.789	261.03622	No results	Full match	Full match	142883765.81137878	111974680.44304004	148020616.09751365	950373696.6567795	1090998708.248071	1028907049.749693	189539491.26326403	335028832.1773432	309536835.16982	793998685.6563454	791876094.4509485	786998799.1688193	760069392.0493395	745982692.0247436	742786540.2918738	607543739.521412	585849829.0617371	605867882.3877603	296302069.5193959	330019694.44847375	330347896.4738878	159571023.62579143	144440773.8965246	164051555.2156541	185634738.38660383	191998315.5550474	203628459.26357666	310031992.83350074	297243773.6145454	290841843.36512536	351379343.7344229	342382281.59116226	419473518.73074794	465209777.84716	438167964.1830691	376102982.46459484	354726503.1058122
Com_282_pos	N-Acetylglucosamine	C8 H15 N O6	221.08945	1.768	222.09682	No results	No results	Full match	609084556.1765915	567310182.7515488	582211871.6112132	1152524222.8998282	740309575.1624004	1129198781.080507	427732439.9177389	558064777.9830515	500046079.62314254	582652825.8340468	555114544.0539451	558927340.3583248	534242566.9134984	599872335.4839599	647896047.3633006	535056878.4084894	498107402.63854426	531736326.99550825	887738461.3575977	1076885571.163701	929364563.6643811	407010954.6673298	395599807.81186455	400890195.24327177	563524704.8990837	573802256.613266	586401630.4947945	475348527.63885015	507761602.374301	503926422.59730357	436219454.4741094	456230694.5120879	490448884.29259276	597189837.524186	523713810.1035334	585091555.2556237	528350888.628498
Com_284_pos	Epicatechin	C15 H14 O6	290.07801	5.599	291.0853	No results	Full match	Full match	50336050.1980207	55422653.750849955	57711937.68940271	181893373.37813357	158630540.53919947	175449540.04026163	341107275.10696197	380579237.94007427	391634810.3496581	538606714.6440691	527116274.577146	511995357.2299901	86369286.21346416	84082445.67894503	86205002.3479707	407100621.4010558	392261308.79806453	399340363.61343604	1375124075.8726597	1435663371.796347	1388954941.9520218	1251173868.5047884	1017944686.5188559	1029163738.429074	266492900.48979324	267839785.06488317	271767419.0805563	103655893.606147	106634848.25018406	110974077.2999588	134408825.2901633	138154733.12324876	151718512.78415507	313000828.104561	328271415.17975307	283793332.75402516	278494431.0374535
Com_297_pos	Uracil	C4 H4 N2 O2	112.02734	2.926	113.03458	No results	Full match	Full match	120495257.0146201	117301332.19163373	127721666.88621245	972732477.9259187	1030272242.2355083	620136239.5244937	431972873.7374894	143174401.2261009	129882132.0583243	413615492.9710074	259167223.5069096	317643329.84917897	336991247.26407135	300220417.65483725	282380628.873082	146073491.76047352	285897039.41096723	350288347.2299191	93024207.88974199	374976880.0480396	393664773.699923	130524446.73134446	147461351.09073868	164134460.43119335	377928668.53368247	661892696.5106195	383251817.3755246	211048810.63727692	153646913.4385428	177271633.53406847	335668574.81872976	188391225.1399452	157840238.57364416	239545581.979059	213725988.1335451	420784361.4123611	241023571.00822058
Com_319_pos	Epigallocatechin	C15 H14 O7	612.15012	2.553	307.08234	No results	Invalid mass	No match	195018388.81645328	196792063.78468376	174233944.0046209	183959780.3227646	944139902.2071689	213715247.9587814	792309454.2342367	259043382.2019044	358362435.1618251	580457142.3276647	556607683.4262024	486178922.17433184	233030226.6405663	188319368.87867227	192723083.54190314	287039513.7632876	260602627.7346273	250195415.28373986	190182920.887812	165420707.86849973	179280137.02308914	102208861.69813317	97376859.05014947	101645583.51522978	243884516.35522348	238595117.83659872	236965071.72628066	174311007.37735453	114515542.16426344	106747621.40591544	144375298.82836255	126027201.69358236	10520982.43541408	293844275.242237	258692677.45864242	196196792.22129697	194028407.2247996
Com_324_pos	2-Adamantanone	C10 H14 O	150.10424	5.787	151.11147	No results	Full match	Full match	47776591.80403387	40202359.20702573	45865473.81578998	114882669.66681935	98145192.12726174	104881579.83153377	61075896.33301376	62605353.28381584	62858618.835700855	1067456591.1766484	1044102974.6374836	1024077810.0272399	75342992.71326062	72830112.13771006	74106099.16612937	86072528.40296072	85408112.77166466	90276550.33813186	167805386.32022685	141832362.6657542	137263933.37169853	91031902.26185301	101652634.78318624	97341346.64773269	137324336.96264142	174985622.31204918	154936941.38780782	73228390.2421668	82091943.79963265	79843091.27422133	93422736.22873321	100109630.72217634	91004980.1892512	132524838.380204	102839141.86723375	107983894.91448204	116143136.97789113
Com_334_pos	Picolinic acid	C6 H5 N O2	123.03196	1.806	124.03918	No results	No results	Full match	281756981.99708784	247273731.5824467	269098404.72534674	952730603.2272578	618612309.4996526	954190178.7140102	204858728.2901195	285967827.7814021	267771945.385358	1048176709.8535764	1059483577.8923025	1031281419.029421	1009285867.7685559	1059767364.9568806	1074131924.9130907	673130162.5410355	639951813.3020314	688633677.8630915	776848826.0632416	842347612.9892963	787509244.7161568	399817416.2444082	371034505.0160627	389828052.3473895	543606452.3165625	562403987.146295	562407065.7650659	144071975.6516456	164052802.35610172	155948036.5864489	259586710.85345072	254778786.76243514	268408209.87227866	570230496.448624	500594291.7138965	503848551.86002755	501816875.7923383
Com_336_pos	3-hydroxy-3-methylpentanedioic acid	C6 H10 O5	179.07902	1.775	180.0862	Invalid mass	No match	No match	593775942.2161819	556039422.4976238	534103321.5418172	832925127.4196832	341698957.787359	787856827.0330325	351514173.09803075	597894916.1750907	594829282.8504299	704529408.644466	920644680.1859862	777244885.0491363	560487577.3889469	862185144.7622895	992435212.7062445	665020825.3826222	684673383.0607865	586406969.8734117	914495992.8134619	988723196.4105055	1010825531.0884503	403151313.672629	365324339.04422057	412847943.1721971	581228703.4008564	549316520.5389694	597841204.9293041	339802096.6907948	378242006.45934933	435410603.9319083	485413522.04451334	423671873.37904364	1020148187.5282686	693719687.336284	757109614.3095825	484037077.5911712	531691828.38473654
Com_345_pos	5-(2,5-dihydroxyhexyl)oxolan-2-one	C10 H18 O4	184.1096	5.893	185.11691	Invalid mass	No results	No results	23293856.14250677	18946210.86406079	20863324.899609346	214144634.6216282	185305807.056515	207529520.66775686	35141240.22234317	28374227.42476203	28723255.958591294	1025700267.8734179	1026611738.9777614	928888872.1902108	56165504.1128739	51873298.640640326	69288582.95266587	85111635.88652499	83274954.96424927	87820724.2342023	161417214.72487506	158956669.2151908	119479341.78923447	112445908.86853571	106342810.02680202	112423078.64099213	168853494.17125645	178661041.22486266	167584198.51597643	103673969.34274097	92915146.84597589	105083319.89098719	98279686.92258571	113562017.27153298	91039777.59081164	199182611.863702	176269754.04882073	163754815.02679542	160541680.87324494
Com_355_pos	Glutaric Acid	C5 H8 O4	132.04219	0.618	133.04936	No results	No results	Full match	412701943.6231681	333392486.4699992	328740773.8116357	470055686.1477587	616305135.3649493	614478788.3001245	572104942.9839602	544947379.7049955	439627489.8347168	547565575.9041312	757759342.4676867	754237481.3551208	721151576.9771534	1019310757.319509	909213786.1924193	869591500.2922379	602558080.2528485	622014595.5513957	870488193.5430626	1140225568.073272	1111849370.2335122	549140900.3822784	744859388.7403575	469387576.3963937	585845395.809426	819388752.8845565	692734759.6784987	569014613.3536735	595484768.2903498	524819271.7967135	616399318.2276336	556065575.0572175	855189688.8266579	501986158.108546	485304318.75460565	585171026.9402425	551565916.5161998
Com_356_pos	Pipecolic acid	C6 H11 N O2	129.07886	1.856	130.08609	No results	Full match	Full match	37230393.45996761	33313460.023324814	35100413.42247345	911750041.3242052	626914116.1656543	860589598.9779099	47087175.37503987	26109121.419355664	23466892.788132187	168672245.93028137	168920316.67903993	168403541.74075538	102727546.09254432	87785632.08332883	93760778.91994968	69334822.7800584	68903589.31955916	70215953.80922832	43146886.05010902	41365053.66604149	39490930.52589091	168666394.7365579	155513001.70912245	150055260.68382046	123238114.35703698	127007869.5792601	137642028.78221962	46603566.693595536	34826383.266875826	34645279.00202422	48233767.39881014	45842424.269608654	25326133.191991195	155641217.764043	132932960.18310258	114787381.16802952	127638812.22894695
Com_358_pos	D-Glucose 1-phosphate	C6 H13 O9 P	238.04682	1.789	261.03604	No results	Invalid mass	No results	132574960.70891048	103447092.77364364	138628672.23215833	842780138.7670608	860218894.3077426	907437160.1774037	89295713.5405535	300995800.0898226	282113090.3408948	712073428.9003704	712330573.7479147	707604426.4368196	679546149.7265854	693506827.8532566	689582696.504602	568083091.6680901	541102663.6521752	552923591.5893981	272702939.3368929	300128407.6647602	305506559.8243867	138486313.2435506	134568868.4959414	177470758.3325251	161009482.37383196	163803773.92723185	174619736.02460295	281704322.39030856	268703804.01226926	263344906.83367622	334057486.9659149	319939197.446733	384108438.44855666	431093177.502911	396517782.9403544	348982152.3601439	326249574.820827
Com_377_pos	3-Methyl-2-Oxobutanoic Acid	C5 H8 O3	116.04738	0.831	117.05468	No results	No results	Full match	511614005.46044487	542713340.9812936	200490371.42165953	411320897.43292725	727587234.5855435	789278275.2364724	675734229.9523464	553358406.9124402	491806235.47173125	601561440.2852048	762580028.7241758	755875278.248848	808532086.7331696	907358147.4877832	965973547.258958	906158965.8165953	828876446.4017285	806202163.6116525	1220261809.9240696	1291370825.668246	992662314.6722307	839044127.5523447	761360022.0041472	785011770.880432	904398326.24896	870461103.9545345	822604021.6157134	661555079.0847714	590107072.2826793	498910112.98361427	527457976.2708429	635597819.4146081	976659844.6213135	551649393.659958	588864772.4273903	878231087.1901082	446514382.4167193
Com_381_pos	Ethyl paraben	C9 H10 O3	166.06268	5.984	167.06998	No results	Full match	Full match	79680791.7447453	299091482.0599519	358974458.16163135	501366548.0025685	423344719.7785914	472975928.437539	451840824.08535194	539633494.5632731	698336554.8061143	218492065.28755742	160585412.48845565	149980833.74626115	270914027.72921443	219845871.15365788	196060574.33748615	658175557.2296339	386763239.6219133	377021643.02696985	512023946.1253972	483374342.379432	554839552.0030993	152029217.27003345	200419365.11362296	181780658.0882463	221829034.8577262	286008195.5822464	274491519.79275346	296039844.0923161	283146641.52564305	335304214.58824724	425160094.0485372	400465293.51729167	351536043.7251169	380388734.925938	283266351.8028425	324554837.6585306	286132938.2463596
Com_397_pos	Ganoderiol A	C30 H46 O2	438.34849	10.15	439.35568	No results	No results	Full match	260307864.0485643	217317771.09434998	230827301.1873069	681744225.6343125	470503813.99962825	829269749.3333894	100949055.53216715	101909092.19506544	71134531.0284543	148891901.46171513	141934930.89228812	98684723.26749747	192110105.42126596	230854478.5929487	236759591.69296968	24278584.626167648	26070859.95110409	54872970.450648904	67151671.63773035	71641746.92927435	57154474.530578375	81986842.16815701	129951842.60987887	104963109.95536499	48691545.602072984	19206382.128395755	55677442.88385902	73738988.9077058	80982224.05880266	74271704.73579445	163333763.66604447	130097352.50474563	420598416.461365	317789550.227684	244543663.50677156	223675302.20745	285645620.5138361
Com_415_pos	5-(6-hydroxy-6-methyloctyl)-2,5-dihydrofuran-2-one	C13 H22 O3	208.1459	5.953	209.15312	Invalid mass	No results	No results	226368541.72453663	217067765.65493757	212518237.388146	426716618.1376846	358849250.682543	400809790.2313137	209395599.42667782	222669561.13083106	271691431.58617	615069811.7513821	673188744.1423084	545333220.4246867	282902951.7933411	227259557.10245076	264450742.566855	451284595.90421927	449262930.9865081	422308555.0315885	626386539.0691298	527766614.30806345	432157516.32137877	456343396.4051897	475278151.8852962	466342375.8370493	166518680.3774118	706196804.2055329	618171942.0164256	279421136.2800707	337901399.9701804	398869986.8048664	235306751.66483036	233067445.2884557	189502549.825482	550366791.501796	335524787.46239775	380902335.1191511	391164481.1175261
Com_416_pos	L-Threonine	C4 H9 N O3	119.05822	1.682	120.06541	No results	Full match	Full match	223604400.44245544	206507769.69846186	213408876.5812172	606145140.6682886	609215418.0237871	610133445.4041703	335837699.2088877	178470583.77112457	177459756.25660872	824320538.4881248	831193504.2003317	861885629.6206245	444549428.1711476	437772930.00515133	430516322.32476515	500811225.0635441	461421775.09244	483563081.2437616	151973895.61329043	160374852.6561128	153640142.91707298	297292284.6213454	319220682.1830404	311838052.3757851	622243395.636831	620883167.0233777	644895137.1656117	335676387.2877411	301388468.2770998	308557842.3730443	645622909.0680574	626456859.8844954	564932191.1237272	399414839.754527	440423715.64561456	435258890.64576054	450469512.42724293
Com_424_pos	1-(3-acetyl-2,4,6-trihydroxyphenyl)ethan-1-one	C10 H10 O5	210.05237	1.748	211.05962	Full match	No results	No results	389475308.7300281	370951878.5789099	394604833.9919726	743278771.9020178	612952291.9083763	753639543.3091884	386218740.9980832	429251719.3863387	401778629.15221924	632050785.1887571	651704846.9501307	658057332.1364347	660430534.0579122	673613678.3473102	691283442.1135435	478234150.710418	453111940.84554005	471837569.55621386	780417852.218247	795728556.3203441	757411632.2680825	374382164.3079015	348993422.48810655	345439759.0859916	479408277.12024975	478969020.13665825	508399369.4695458	273760195.515528	263609651.80949762	278765187.56488127	400106713.6919358	393007529.4291586	480038087.08283603	471309457.64459	460883905.6782566	465020684.5283194	454670624.3573901
Com_480_pos	methyl 2-(6-hydroxy-3-oxo-3H-xanthen-9-yl)benzoate	C21 H14 O5	346.08644	1.754	347.09375	Invalid mass	No results	No results	139772241.10463586	129590212.81246664	136615848.35575545	380596742.85090715	630999646.547939	395835786.1992405	297506010.98070246	225143721.31545445	210575531.41706902	345692243.2018623	356993380.6674091	326745267.02945286	371684530.3337361	308029668.76640725	293085065.24337864	177708971.2167057	178318992.59038353	178679953.81216425	385098843.47866094	406281378.96353936	369931990.5794381	111628261.3588713	101745385.6542042	104274087.01062089	187287544.98828724	206856468.71840644	213777101.5014073	100909248.72001956	76872625.37205148	72784838.27333212	136067961.0200254	134649534.80191553	319985703.7196976	189727168.21174	262254216.89442664	191115723.14889994	174320214.98091272
Com_507_pos	8-Hydroxyquinoline	C9 H7 N O	145.05251	6.283	146.05986	No results	Full match	Full match	5494309.560518645	5525599.638004933	5766293.317440141	21000920.03850993	20121406.952067442	19185586.94080144	8600764.632824603	4414734.2815894475	5321008.35736538	241739052.67634976	123094691.79617167	116746275.67250526	179850913.34541565	253202100.81350228	133546949.11607349	6786277.969431343	8813717.576198278	7642424.21085264	31689601.202337958	26300099.35315697	26124333.898590308	6878291.868491633	7002639.181072329	8985726.25592952	15078096.201644288	14928599.915182842	16798896.61798107	480543625.671957	535871692.73958933	667537667.6946927	9694977.987682614	7155224.529854829	13193422.156664735	94045842.6033059	84757315.33040111	80654071.07434826	82796129.06654611
Com_514_pos	3,4-dihydro-4-oxo-2H-1,3-benzoxazine-2-spiro-4'-(1'-ethylpiperidine)	C20 H26 N2 O6 S	460.10211	6.043	461.10938	Invalid mass	No results	No match	416173274.4003933	370484293.4085319	348249293.2474067	407884903.34933496	328564749.3048147	398602484.94257504	273274295.43291605	309253714.5927659	324151780.94506645	66870975.055166125	65967004.20628065	63535322.51752534	100815161.19858882	108702122.97082762	100563387.51238038	116817816.26991196	111729352.04753947	118805420.15753886	355655893.41447157	348338681.2948205	370656227.4082793	383678591.00744486	369755438.78937626	372203330.55966735	362492821.0362437	379782834.7960582	393524062.78553706	235468607.6521405	241514333.3121264	244389073.454839	473662973.19686586	475535026.71133393	496271952.117158	358762552.370295	289774713.49015456	281203752.22187716	263349704.2561907
Com_528_pos	Succinic anhydride	C4 H4 O3	100.0161	1.752	101.02333	No results	No results	Full match	267794765.62025374	264256773.5735184	268375616.76129067	612895586.6305072	449672278.99708045	580258708.8120985	232421438.2840037	262308790.74246866	296986506.58948225	489774002.9059111	585591196.2371422	610400869.7666547	546196875.475843	521998365.0613631	428639850.0798131	340149736.35175234	340657908.01119953	316780154.2508106	541026726.2826991	529658098.97736275	571951517.0985363	277557681.75559455	251676364.15040284	272959004.5163793	379560311.3114458	382080765.5930968	377165912.53356284	226358585.99326983	225689537.63085026	225935018.20650145	302374647.85896593	357514517.25306755	388435534.7157864	392037608.040988	370510846.03325516	383572629.0666163	347564038.7387517
Com_548_pos	Targinine	C7 H16 N4 O2	188.12698	1.649	189.1342	No results	Full match	Full match	31098546.948447462	31898794.464801423	36591672.19815734	208622943.91382548	174305454.5293872	222739220.7284458	92884064.98565051	103116060.0722293	95935855.36352089	645124674.3685921	318555029.4957073	663662098.9036452	351843151.78243923	354952712.80013543	361043019.1159011	355151136.5802149	356445736.9103701	354080643.8574676	2933070.932277629	4318389.803611959	3502623.658872777	281128001.89140236	296482244.5131089	269433040.58646953	156954916.18779552	153873975.97453937	152190661.64864448	382439264.71912086	401988170.60246485	411282639.19855875	478415324.75495535	453171536.5340205	368759548.9209244	228149208.770856	260707982.4824899	279069923.02771634	272578896.5579974
Com_558_pos	2-(2-thienyl)-4H-chromen-4-one	C13 H8 O2 S	228.02412	5.06	229.03152	Full match	No results	No results	220462636.43425676	215626296.1938222	249339055.41988575	13210762.032227535	21180451.442195326	14621207.749106256	368038389.99181676	481762458.326152	441193591.2765563	20702471.398673825	17471710.61916311	21342255.051563483	24964975.562192783	25721547.699817196	23134855.79874505	110202863.1743159	105266988.08298217	98982094.17536356	54465562.07715207	48392161.417482935	49415628.21588673	177453358.5329837	158223726.52975056	163804046.8900789	43023608.701433875	39018017.64803906	39384715.41435051	523716713.9477182	610987567.3429382	575032985.7779887	185920313.11783972	159872542.7896242	121233793.16321513	126849325.274508	171040595.1826571	217061700.0989561	264481026.3720081
Com_571_pos	L-Iditol	C6 H14 O6	182.07875	1.73	183.086	No results	Full match	Full match	24657771.79700126	15411217.626159241	17307269.40303294	84795397.16901991	71272991.1462392	90957996.1344058	17166855.928786315	16021136.085314777	13741902.422614481	24428667.880012423	23514527.48463857	22336079.491501838	601755352.3098315	630071738.1635455	586042834.1734344	53117298.91792546	59736366.842437305	55451220.81226881	41010138.80832519	39210014.539755635	37289550.24954685	15802311.183887858	14962007.89243648	16802193.58735565	32740872.93976121	32590283.371060953	30618475.59970304	25628553.547547504	22739273.00017861	16815776.763097294	15049979.346918328	15078423.519321965	20196161.075104393	68443131.9890787	67140973.50765537	81800739.27682072	85112288.45100977
Com_583_pos	2-Methylpentanedioic acid	C6 H10 O4	146.05775	1.789	147.06491	No results	No results	Full match	281933398.40467185	251550616.93694997	235429816.14121822	320460356.75016606	526057204.5118669	392459627.3690664	268764900.5508278	273640319.9830876	250288624.971696	357317379.1337513	365154962.2220123	366705540.93211186	515060093.9260774	293562074.3127943	466417050.8626715	231057554.73626825	184724298.3890859	185344303.73394582	351057322.26314515	254318870.82214218	276773029.04660165	172627982.1229127	173536040.16615644	172400729.4544675	251638479.7722829	239621087.36821657	237568432.84598744	135356536.07256648	285294383.02529967	165913913.87669054	170369548.25193956	159105876.64929605	210098240.99658704	307173580.285327	233848170.99620277	226038552.48695606	186493179.5329077
Com_592_pos	L-(-)-Methionine	C5 H11 N O2 S	149.05089	2.105	150.05821	No results	Full match	Full match	13024303.210252646	10760433.276543593	12052518.204048136	542623931.5855514	424210968.589864	490612110.711925	63897914.549564876	42218676.471904986	28691522.678801898	321677601.3190086	316907355.3117559	307545506.61339974	223317212.91312435	238406150.74980927	279187047.28411174	152555313.00944668	147990294.55187297	157023415.8505533	48737964.785027385	45879470.75499809	44390625.95096907	89037741.29792278	86377699.59717466	85998275.57750022	93810960.78452142	82774792.06742758	96687370.99370202	49318106.10852735	58633736.94408498	55742587.652669564	137220425.0683133	122984537.42406547	80646053.3180482	181130614.873189	139898824.29468596	136804868.1598978	131074536.12289268
Com_604_pos	Palmitoyl sphingomyelin	C39 H79 N2 O6 P	702.56475	11.618	703.5719	No results	Full match	No results	4113884.9128781124	5250283.148227057	3311177.525768565	5360688.3364501	5220261.3105257	4074879.6693676733	220837405.87503904	4466335.800049114	436789080.3590226	5068495.853642033	8735135.940833785	95678853.04880929	10759614.439122798	4292253.465669201	120770389.71408813	2417100.9318530574	5628939.459582471	9673350.110097231	6468167.527847283	5583864.642967451	11895084.291302683	2822804.5883676433	3585944.383739528	2778116.7220234685	3692252.9862604965	5950675.5217165155	3043233.913710114	3238441.44020922	2917650.919609404	156890168.79245225	9454588.316704893	5232918.22548024	18130717.514586817	8990816.4925264	7793561.866149345	4385835.979611752	6782413.549546266
Com_613_pos	Palmitoleic Acid	C16 H30 O2	276.20806	7.794	277.21524	Invalid mass	No results	No match	77000738.49083586	74237093.4968069	74108604.79179186	514594175.6270987	464372625.98511803	496843403.3864505	35906017.7825278	31043210.801976386	43038999.01977866	117110162.69466756	115430907.41648786	106049647.11479068	157409026.92336786	158962260.9116231	140189190.76178762	90174132.31132153	87569663.0180419	87038262.16234653	127357635.72523141	125342161.9855589	123457386.25728144	84645869.15472142	86081243.13896824	77982525.49179092	84016848.41786662	77333972.33632979	84091391.35163276	50531142.74393616	54208249.869346045	52956484.052043885	68444582.2818059	62620543.377669	33021347.159695107	131351491.238695	121027700.68985173	119814683.5470853	101067156.11510023
Com_623_pos	Myricetin 3-O-galactoside	C21 H20 O13	480.08945	5.931	481.09677	No results	No results	Full match	184527624.30713463	146466184.80405423	158389326.801031	29278027.33490598	23568521.31984415	30140618.527318165	182519262.3425142	224039361.1803342	227074566.57527474	64248250.46169283	59451037.14407653	58242503.34761551	331900287.20100534	362133080.7662909	337646240.3850663	38853645.01732086	37131969.34378358	34705195.50426294	30982856.021382622	34012235.54464777	17527764.16824032	181570674.4432896	179468483.85597885	174936905.91575447	172236247.1181164	186878769.671965	180494310.81826022	185554016.0385798	200561763.20969394	211239394.61187974	599407185.4672705	568824490.4991925	713186886.2839153	253135064.324218	193197170.31984204	181312445.58579028	156352252.51209518
Com_629_pos	(11E,15Z)-9,10,13-trihydroxyoctadeca-11,15-dienoic acid	C18 H32 O5	350.20579	6.576	351.21295	Invalid mass	No results	No results	19259777.838268943	22665820.057972953	20484034.304143384	499801806.52350265	439028084.77468324	489784925.19845444	25387562.615002625	20079663.10071787	20849819.354929175	128405039.0170252	122145456.51587202	119939835.67840543	268904791.35132635	258705373.82506847	238817640.3983663	116301830.34678319	55576991.066058524	121478611.64297612	207585747.7707012	216975657.73601976	229327333.41578108	30977617.362919524	31468867.87597962	29283016.78430244	150949634.17226467	153846925.56508246	161644970.86818102	17468835.392704464	17208369.249013297	15347118.047724122	59653828.72082636	56105681.58534816	52480293.74702081	163100339.170677	126064339.53102843	123346869.60963704	121323856.00152822
Com_647_pos	DL-Lysine	C6 H14 N2 O2	146.10537	1.527	147.11258	No results	Full match	Full match	49379474.51562154	56003707.459810734	52655652.80023497	205113228.7253368	336339259.1009533	202681315.21442667	203701663.7513793	79473388.25826381	80783923.7303457	414552596.55218416	422019742.2106221	436483560.49188554	392769358.60944325	382251139.3635627	400869222.2697968	528650972.34444815	534260855.78252786	532750703.3139863	45598808.52772411	46215004.57201236	46534667.63115101	248216403.84480086	249794390.28593233	233384060.1915774	200837623.74690244	201236106.94823745	194290493.41574717	237970788.14312577	231030066.93702507	219335771.00602183	376604784.69595104	364997722.1098488	279484859.1451103	188664495.48036	246711555.80305904	250296753.47884506	252785835.0844446
Com_655_pos	(12Z)-9,10,11-trihydroxyoctadec-12-enoic acid	C18 H34 O5	352.2213	6.704	353.22873	Invalid mass	Invalid mass	No results	40846749.64933108	43692675.82847798	43091545.99349103	453993652.70941395	410130269.90545523	406877965.63279176	67737393.05912872	24574592.93420557	22755691.588879038	113874465.5187294	110246197.28488252	110707347.6003851	512896153.53151065	530708894.61934304	528021122.1087508	89139282.66504839	92426051.12343048	99483622.9665042	298929123.99488336	305071689.1726584	314829217.5072519	45901666.99318221	50825767.16766501	47984638.85316946	108916243.97956496	109937479.930751	118716755.22426179	43009768.24380574	20204796.189443685	23458299.03459606	17259350.33553974	43332930.05650224	51785979.08823937	123028807.606857	134848191.33887875	127752528.62400244	124522446.04665482
Com_661_pos	Heroin-d3	C21 H20 [2]H3 N O5	372.17476	6.177	355.17136	Full match	No results	No results	25027995.46587647	15073510.744387612	20690254.42219292	35678030.99479801	26842994.630377486	32828359.122231573	117430998.29068963	148321716.42154476	156206508.82498527	517752790.4780685	451400259.27620685	433520358.17740124	34431054.73149731	33120503.41760693	34507168.77769636	69966857.48476359	69971466.5740976	68060100.20287457	184575841.57337826	206135704.23995334	173191493.70531523	71681621.35510342	68938049.5814957	60416209.14544918	276153783.3707693	256472209.6319318	265036010.81308234	188978472.78405207	196645540.45202327	210201630.25090447	57289674.28204048	61962696.32708436	73024403.51911873	121395948.341753	108946787.68018624	106385119.25767982	94741185.16707969
Com_704_pos	8-Chlro-1-tetrahydronorharmanone	C11 H9 Cl N2 O	220.03934	1.492	221.04648	No results	No results	Full match	231767692.2149876	220462574.45039698	238491404.10120848	22151378.553179126	61366004.761148706	17520287.281020768	356537188.46435213	382908227.6971176	372646849.897743	38498929.63059279	41977030.27428927	58628665.40358135	50401706.374525696	48382927.16407493	47999573.48855681	130955469.40563118	126014197.70294076	148912094.85875297	104934666.20434262	101835363.6156153	101961090.00008483	328114414.9774591	312837935.41930324	290047709.8407028	101356434.12421893	104943550.56666821	116907175.33539943	287641732.2540702	300240709.6590755	278002932.3376491	258786806.50475672	275696509.6332706	212737495.49665117	151897544.453946	236349924.1667225	190086697.94320923	219085372.84979665
Com_732_pos	3-Hydroxypicolinic acid	C6 H5 N O3	139.02682	5.485	140.03412	No results	Full match	Full match	145401424.6877602	130768801.5168087	148177016.6805641	323468853.47896427	285752960.25580585	328844648.15854967	127332729.20794296	162514797.65457118	142866199.19220114	464631760.87096804	470081617.6626048	490905067.0949986	258319206.44068086	272577875.76835257	276529915.05896026	130162068.96484724	121906881.37933548	129454029.88688987	9308059.543372022	10318885.147220824	8397710.536668042	118132009.68471104	118789387.4267912	110230095.99663006	112131783.19595267	107245595.34847443	111591683.49019153	46540506.23708418	45032880.13738644	41337751.279574014	176710641.3935254	173490012.747739	111421815.00282179	144467662.855168	175087094.63273	168165607.31830618	177508205.23859248
Com_759_pos	Pulegone	C10 H16 O	152.11985	5.883	153.12711	No results	Full match	Full match	110988124.016895	110043778.03949137	98110570.25716388	163126112.12875307	385842099.51170045	165687545.85326874	69937639.20441112	73643785.77044123	73497483.41225477	423186628.19766504	406759871.0101403	406422946.5156829	161635145.0463368	134793079.13892603	130854774.71349844	346532135.8552235	405052750.5777026	296241434.5255956	408667637.24270785	391864534.03113425	406656517.18644726	107724705.52806528	113420887.16162288	104668561.39804992	391754789.6410249	405904164.03062606	442699465.612284	335034328.56036454	234030433.3523976	325771841.9358104	128952293.51154509	103739805.30836633	114379567.26320523	248240792.859815	202671290.38499105	197898473.3981616	185326787.81275854
Com_785_pos	SQH	C14 H22 N6 O6	370.15914	6.01	371.16626	Full match	No results	No results	16922119.936934978	15971710.30368523	14655936.769448925	58887162.338006854	51222563.59099682	58031928.63940475	22423977.943625104	27641405.447682276	25372893.398393203	424020310.4643544	405651629.8824408	382886274.862869	59734786.40161852	65878231.76668676	37403537.836608276	36742280.18732067	36718095.004558526	33942909.20337348	79647204.87217252	68974851.48770244	78100816.34142834	41539735.22001839	41562295.84896444	41936812.618464865	108584392.08557099	136174682.87304318	121269676.94119886	74636457.73165691	69357087.38978074	66233427.893187456	55970307.53718693	54232072.11602853	71722679.7563327	106897933.31525	79929212.03528312	76738921.92741702	68999345.22904123
Com_790_pos	4-Ethylbenzaldehyde	C9 H10 O	134.07296	5.939	135.0802	No results	Full match	No results	90896940.41171421	89829704.1188377	101552999.84205833	173674608.04279935	175263618.97356203	203997907.3154974	169622857.19707364	190856857.37717095	189464501.48913008	409436102.7159605	443065940.0064023	431367312.59736603	243826196.0491415	292027127.6656926	283783935.5891473	157056351.692605	145450707.96817818	146316377.94177288	514673902.99173886	496129649.9780694	511616011.064226	211240332.06270173	221553432.6614191	217298134.95350614	232596245.85047317	248301519.84679434	251679081.9687897	301862585.66137403	286026740.0434515	295726069.336151	195074557.62477735	168664933.38917625	173518376.40913716	251249356.664087	196559631.48085633	200258128.12007245	220149158.29981467
Com_791_pos	o-Veratraldehyde	C9 H10 O3	166.06259	6.349	167.06987	No results	Full match	Full match	53421945.318249	51664501.87490412	53736801.22660175	19925741.01632882	19260370.769210387	21048127.020028595	14297855.811531024	16885637.184121743	17755422.940334897	18895239.392243765	21157054.620160718	19861080.446786568	13887152.839241542	12717590.503594453	13271742.779427247	22361078.987887356	24963916.54906516	22964664.287009254	21448675.09633183	20790915.995319657	22101695.227217667	15535080.092731677	16419564.016979171	15182566.56566851	12786679.269049697	14499397.816518208	12997263.377639348	56016081.80410514	403093510.3205921	57253056.69244269	30031640.630450863	29384102.214999508	25201851.670254644	26553647.8201923	26823383.77169569	27882121.63217365	26695965.79634007
Com_801_pos	2-(2-acetyl-3,5-dihydroxyphenyl)acetic acid	C10 H10 O5	192.04192	1.748	193.04916	Invalid mass	No match	No match	200194150.30975604	190913204.60898066	195463270.47336176	368544702.6096879	317602883.6397717	390183867.4142952	199807491.8385018	223621217.28375694	205421622.9938234	314590564.86504453	336035144.19841987	329531238.8596537	323901531.8461343	322349912.5025653	345402537.4118925	226246758.10201913	229252876.82915652	233826343.11162394	391964624.14052457	403320349.36466044	388647540.9668407	186563352.35405192	175799665.85399148	171376598.38163063	256058935.38062596	243096969.4045299	250581252.7671261	134570826.5297889	129643173.59076177	150043271.53366563	199010943.07193235	195254881.81750253	245056968.1465189	240509816.713357	233124737.92171165	231852655.4521639	238811899.6268866
Com_802_pos	m-Cresol	C7 H8 O	108.05755	5.953	109.06481	No results	No results	Full match	54252261.85840225	49245855.40889671	49807211.35369352	96389181.4485206	95435497.31912112	107116466.15589978	67764949.39748348	78423279.44714147	65815749.132493444	406350015.98443353	420230774.9136758	413902515.84300774	79845486.3023423	82031453.40343009	82216822.92145252	97042798.79115947	97294993.13484165	90155402.61538993	336794944.0933322	183449268.7181812	280375108.0706779	102502605.17623869	101966853.54711138	91654836.96082942	254904686.15960163	210401630.87537703	251940585.85693485	93445030.49995315	180994634.2274973	96100971.33798236	128193282.4475732	102769121.12261249	114685342.41040203	113789663.223268	101135227.26009172	141832979.42304856	97593748.7163522
Com_807_pos	Gluconolactone	C6 H10 O6	178.04766	1.791	179.05498	No results	No results	Full match	242479796.5476796	148353610.27694193	152089896.84044427	261420787.0668527	233136791.09136143	236632777.19604656	185793495.72044992	179762088.28376558	180341881.9405132	215120763.2654988	234680938.45074263	215248532.9648733	296815216.3771422	275972958.77108896	278568020.2848849	176153851.3243026	169157929.54312137	176645223.37565944	238942442.47005668	281337945.8242619	258343166.50484103	158259126.04124773	157868308.00070718	159382910.99398324	250921952.94416508	243479319.5288712	239319833.82334563	140802098.9461707	136852168.92056942	119766251.75723575	160826111.20832932	193222766.1072617	212536995.7145634	261244861.423545	166432417.98133725	188953473.44783312	202748942.85933712
Com_829_pos	Indole	C8 H7 N	117.0578	5.527	118.06503	No results	Full match	Full match	14608485.699073622	49493193.63762194	51341002.58098879	117581189.8866409	126557221.72443393	108516900.85324015	51303626.227390945	31810352.05882124	29673645.52793999	198617600.48696533	189073296.18961212	189503022.82199603	160242991.31549227	147787385.05315804	156065041.23595002	358752337.78095037	337084594.6526656	371212649.6850805	33825277.4364793	34560281.56338678	34673991.01863729	226864332.79150108	238631517.13292748	218493153.20183638	217502126.9853859	213362937.70541695	219142208.43659744	349153006.7176889	374467933.3240667	359314223.5617317	254481711.3753229	246578855.2733842	146562384.0307792	152695611.14918	173431529.76080063	184791922.96773204	191191507.48343906
Com_852_pos	methyl 7-hydroxy-4-oxo-8-propyl-4H-1-benzothiine-2-carboxylate	C14 H14 O4 S	278.0629	5.786	279.0694	Invalid mass	No results	No results	228084261.9483068	230742428.80944562	202105355.60799655	8384277.082064481	7397128.729985001	9255857.282258358	3910001.914522239	4064925.176927732	3651569.8933934392	6033048.141202663	5202261.218772209	5809701.797494055	6491895.206040159	7618560.793430468	8089618.077155425	86602284.44546987	86542425.27377003	89035915.71638773	5484255.779229949	5581964.680126366	5664146.311599416	269986327.3150941	284810057.04684037	293444869.2662332	8930339.099963509	6911408.102266982	6740954.533992761	3434546.864276895	3243653.129212302	3015538.1707345042	4472409.02368835	4717423.300069801	4177291.2035288266	80154762.1412408	62572780.0775068	60792508.557420366	57904577.190360084
Com_866_pos	Asp-Glu	C9 H14 N2 O7	262.07918	1.813	263.08643	No results	Full match	Full match	34628564.71145401	23032496.09182312	29637231.54714266	108522058.33834493	86409762.4376919	113320209.75251007	48129958.14301668	44134448.6146936	41330873.75838982	134862550.4882464	155718881.04518822	393597177.3621854	87504048.3157922	109888381.52690011	104454866.7434128	58957066.459580615	54636888.943640895	66657857.499246724	49255166.82700221	36220515.32466942	48837505.99246891	34424867.41497525	41713804.57942944	101881322.01400281	73742785.69996712	79864761.16200884	83662067.22066948	115823769.02685711	34654667.9345577	28437825.52522186	41186318.628066055	43894044.53784732	72250855.05546732	48539159.015524	58974481.41153268	52733729.94273943	60236400.983539
Com_875_pos	3-(3,4,5-trimethoxyphenyl)propanoic acid	C12 H16 O5	240.09902	5.596	241.10617	Full match	No results	No results	25878676.798462015	25149094.955166303	30709368.732844062	53925335.35340414	47047943.07137296	49051085.06723207	248101192.17596814	282846885.2145806	284089613.0772905	19812532.136465427	19500384.048491195	18030780.26267928	29776359.048453234	28531808.940372895	34518684.56827468	44475573.551220946	39925030.62681298	41991701.91292538	142079741.74957198	155918734.06238607	132451808.14337875	45120065.4581185	46338612.14647576	39806142.204705335	71157058.28504854	66220869.85078074	65230505.914502755	14665924.447595956	16244198.19348201	14953366.427640185	28175537.29038112	27875833.100091275	33517504.536151186	51199663.6300667	54737700.62093145	56666567.81182768	60173234.56979372
Com_882_pos	2-(3,4-dimethoxyphenyl)-N-(4-morpholinophenyl)acetamide	C20 H24 N2 O4	356.17998	6.109	357.18719	Invalid mass	No results	No results	13014451.589905726	11763204.621954363	11700738.281765	15676425.622106995	12847953.808675583	14358886.555951744	10055305.614584053	11880367.400791215	13338418.361533573	367426834.03835434	346727296.6487401	339361916.46886295	21301056.178127408	19194714.51642054	15980062.453804264	7680009.605501678	9640583.58040956	8699476.505686246	64356134.15717139	61516067.613878	62192255.56615633	33733483.818156146	30655958.865230266	34689272.14348945	66762414.17565111	71349627.22465436	71984667.95246975	41893257.21619598	40066331.01874839	39961077.668023586	21667332.102575418	19660133.565267306	24008074.517672658	64739662.7749444	50025034.04110334	44257051.95022419	51253208.21319222
Com_923_pos	Maltotriose	C18 H32 O16	504.16784	1.718	505.17496	No results	Full match	Full match	118294497.13108844	116945717.28950652	122870896.65284085	316883819.88957024	253605852.7714624	321983293.5764942	149208567.72542262	139611829.35109264	125258266.86615269	283252862.96509075	277887755.30571336	283799594.76613843	249887102.4638221	240992537.06949842	230852541.21204764	165888652.2057595	171808854.44884443	154531579.1210646	244289288.57341412	296898836.38467896	242752416.6604593	100307746.82828064	96395936.54346772	104333185.07415543	152982094.28870362	158185269.42152378	160144235.35998115	101849551.60848825	94820428.31903388	92871582.59546147	126576182.65843053	118634178.19672018	169113715.92798054	165492976.785157	178732514.60425007	164827920.4052571	130844737.33158754
Com_931_pos	3,4-Dihydroxyphenylpropionic acid	C9 H10 O4	164.04704	1.749	165.05431	No results	Invalid mass	No match	163215672.10517746	150667693.32535756	165841738.88675424	310704381.20384496	268039564.3277981	330350366.16199255	165753230.74624148	176780216.83447796	169950549.5547231	281282219.5868921	291972420.89450514	282741415.43891704	265729935.14091638	274428808.0652382	283043937.5489996	200723162.48247337	187927857.9814568	214751393.54363295	328970992.2962593	333648775.17544615	328317049.4704994	159053634.38794246	157942711.19439906	155158806.69258392	226446774.06851834	211717910.64111438	230800672.51901826	123446632.42115341	119035773.20071247	121150048.84418544	182338235.36620036	161293560.89297265	218144427.65042377	203428301.56165	203909741.3858477	220000431.48709068	189243547.00108066
Com_953_pos	Usnic acid	C18 H16 O7	344.08858	5.453	345.09583	No results	Full match	Full match	202365714.44680172	190363433.4251129	198474414.06668627	32137144.043609306	28858651.075080633	39103518.93529973	102728365.18886364	118258849.11221804	114805640.16325626	102456455.47274293	103401803.49310656	97685797.86679316	75578118.72057402	85484454.01521087	85363723.39482148	95588598.23732927	87719245.90693666	99482700.08450249	105742709.91109602	99201784.1943492	66833825.862106524	65309472.123787545	67016105.715860486	59977179.03924717	118527379.08163556	121475463.90188453	119512144.99690382	91687481.1516342	98668923.01642618	97425206.93633842	88248545.83849183	71954909.75251922	68284729.75614764	98831815.7273639	101316575.85344437	89808384.51987632	107444281.40051375
Com_970_pos	Dihydrothymine	C5 H8 N2 O2	128.0584	1.735	129.06566	No results	Full match	Full match	32188454.586660203	33287248.99713411	35827816.55763305	297920713.3889633	221320130.66204536	262439522.0648456	90254695.5582236	90498919.03272481	79208454.74178237	152416882.59056196	154539838.7977094	153160393.46812174	110470531.58274287	116816642.13417472	122756253.3376277	94520427.31757872	79060167.0505743	88260649.16064191	89624078.26468699	86434418.48221934	88697788.1315504	129858730.93286663	130276686.51615392	132269348.38798892	149759751.71863452	157511551.49841645	169058183.7389249	127045750.23056379	117008128.50452052	116105240.46695915	92120718.324993	96600209.06491807	93346457.3076974	109045341.454564	113841001.82644846	126204991.94005997	119447274.83285595
Com_992_pos	L-Methionine Methyl Ester	C6 H13 N O2 S	163.06644	1.555	164.07373	No results	No results	Full match	26791811.456983335	24907089.84849294	26315258.495128293	288963511.1174471	202382490.13604215	283466159.76976943	33118040.451575752	43342443.95898365	42692631.65441439	221635275.16205466	251608346.23172766	244946485.29521054	156928700.42710516	159630264.62073272	163696285.33172736	106638227.95095606	100460242.20973116	102620292.53779118	15673017.707361909	14934950.5998346	18124440.03672801	94605342.29800603	100385117.20166989	94893287.87222593	35772543.464473225	32496317.0152304	34909773.38830136	92431500.53058565	106118535.04642023	114107928.49466336	167958904.91415304	149327420.24595588	150698147.3841944	92363388.1857227	106836875.54179423	111542652.83660372	121681819.93437454
Com_999_pos	4-oxododecanedioic acid	C12 H20 O5	226.11807	5.821	227.12553	Invalid mass	No results	No results	3948897.5994098675	4833498.2118075155	1784205.321561854	20554499.90806135	10711704.040197935	13281841.912922796	1618365.4427365018	4289722.1468703635	4223174.276326507	310031224.57355595	300666223.5579037	286991588.8925631	10074706.424732247	9074337.850368064	10200328.95135626	15071072.075742994	15958021.755093034	14294679.156397419	9115710.747449795	11646772.578159455	12353687.661414273	4806759.287311975	4602043.342712409	4559485.854582429	31158610.19345027	32790163.121592972	33607677.27889738	9326904.73315005	10590048.928493816	6220861.633081695	5268246.159382762	1334533.0868554069	17169230.798582293	40062773.2455082	34066542.1491355	32241701.880462576	31905013.788905792
Com_1003_pos	Cinnamic acid	C9 H8 O2	148.05213	5.668	149.05945	No results	Full match	Full match	62473099.979637645	56013344.77448835	50943153.05383558	67178870.09129763	64739223.990524344	96955204.95725864	151506749.73913258	170692098.5263178	184345291.53175282	79551275.072502	130767175.99161237	141573768.05297992	59498148.41791357	65119800.98434874	58042225.830515325	53621198.83557041	62973226.77352941	60715436.32037485	447690841.87920696	429746237.730428	446329815.7458911	153433562.0138472	141529689.91971186	130418990.93431567	76242480.10335362	76644844.5049646	75808596.03163047	89345199.3357457	132833943.6430594	78513548.1022332	118434044.60178266	91937556.46044867	109598944.3002906	81110381.9947791	104389048.28757772	76428010.20254563	82378013.36952007
Com_1021_pos	5-(hydroxymethyl)-4-methoxy-2,5-dihydrofuran-2-one	C6 H8 O4	184.03687	5.799	185.0443	Invalid mass	No results	No match	183963386.64273182	177044904.9621151	173316260.61730537	39945141.81751545	35645417.36655241	36771604.02129964	102167283.3772098	107319260.32294908	120384800.65330106	47321431.320829436	54942962.761558615	54780376.629201636	59837415.97442643	56717717.594301224	111914136.46529263	30355149.867219906	34237344.577962674	32639530.17234578	42485290.38625834	40197985.28860417	43810091.388810225	98458314.12072462	120573315.32865942	121982268.46308275	82047389.49716935	78510581.51038685	88962919.48864703	86055412.8627846	47416560.24180258	63091968.439044476	87763253.71065062	107183851.67461367	106467556.91854638	104906798.25835	64944331.301718555	71284112.63781257	70118402.02774788
Com_1040_pos	Octyl hydrogen phthalate	C16 H22 O4	278.15085	5.988	279.15811	Full match	No results	No results	37057778.08266841	31289224.524366505	32085362.221828237	40822368.854121834	33752427.123501025	36068865.514274634	25644472.579009682	27452180.877189845	28693854.353471573	296451346.63486415	284674448.14576757	286767926.8633102	50000208.75391799	53093734.90832924	53693994.334356606	90090333.55994284	84051377.9852276	88412003.48797974	124477117.99527523	139251081.27657038	128679110.198184	49838302.53057771	53719464.22842965	50866974.788551725	223067543.02208185	188598464.6066616	222151499.8404736	48883299.485275485	48641216.93614255	52163447.50676385	48495577.357977785	49606984.87361689	85966373.27224873	108822525.244496	86410106.9624677	76734157.74843892	79082611.6491552
Com_1056_pos	2-Methoxybenzaldehyde	C8 H8 O2	136.05229	5.451	137.05959	Full match	Partial match	Full match	94420457.83833772	86425069.1953381	90582065.951259	225414871.89607304	153014746.10553604	175709263.8556368	109639675.04836567	81413053.55909862	97093812.80838577	81790724.82498825	86368174.39523868	81736580.58160217	101944757.47412287	96544816.7588789	102475941.7387924	147529277.9894073	143981346.7766864	104172883.4375776	418240423.9890938	412325241.462367	401134132.7341315	129813020.79845092	127759553.25564335	106162804.64523691	171754252.16438934	214915417.71146825	163550869.71824715	101796489.70163144	94480949.87923706	95282709.09082107	126381762.71380469	165481381.0515615	119801503.51814714	92428922.0278459	92228309.96797128	148694590.93865737	89227590.69899197
Com_1058_pos	Benzoic acid	C7 H6 O2	122.03672	2.921	123.04395	No results	Full match	Full match	47274612.91086507	48841900.70884593	50262589.33010959	104362612.77705489	192041157.0414889	110085719.41669066	216177096.27093232	101788616.15293325	96759622.92396897	81965688.81803462	84285620.94853806	79626412.78911443	133785223.03623487	115799012.71026142	125325567.7739268	94678805.0986212	95248533.8541004	95762405.45931515	73171935.37701124	80361744.93392941	76239835.09787574	79218804.98781061	69055732.99116305	72475211.35042061	73467317.452185	74011826.35055701	81213665.56469557	130258734.50644468	56328698.512420215	52465856.614658155	72741122.77858317	72132809.32895139	87574878.60720007	72084579.329024	93134054.2039002	81379425.30519831	76072697.93676932
Com_1075_pos	N4-(4-chloro-2,5-dimethoxyphenyl)morpholine-4-carbothioamide	C13 H17 Cl N2 O3 S	354.02379	1.822	355.03116	Invalid mass	No results	No results	172398342.35150942	171716400.34590846	167422887.61152977	51446818.96368693	30124898.54495116	36606122.00911871	70626580.35405733	115233135.84313136	94915626.03183843	66379963.39436392	69786976.2287409	64125761.24796311	84337116.97087954	96491468.06061487	94748397.3779924	129185410.81438813	140240203.26072612	157776319.08831275	177414358.26730448	164302718.8252087	177499770.76688972	150619917.53746924	213616974.2270409	135413411.52811077	166074289.7990013	220082549.83520427	204013181.2670089	129480219.59598607	192410084.92608148	165519421.8965684	100509311.2504298	114066523.84862237	185693258.40273753	119048759.650086	111921212.15973705	154836830.00677297	123504890.60728857
Com_1104_pos	Vitamin D3	C27 H44 O	384.33788	9.406	385.34512	No results	Full match	No results	10102190.68175585	10136380.492285779	10938482.165776575	14144138.947973106	10685861.995821554	152784478.43510175	9795028.604889568	216158161.2254857	15339732.578429919	15688125.66881418	59722748.16791523	15836049.625724949	12604066.999708977	67385516.80629313	16880171.849445302	12910836.331471242	8814318.554724768	13883388.017451322	19138848.668355785	19235215.496996343	19051992.938813724	11493064.89841149	12194448.254985036	11934044.321681058	14897422.402706847	15371403.829611892	15469985.131147936	6893776.945411471	103246580.91513568	12884957.57634423	11509950.992092118	29501530.558603603	21252910.06469642	12240449.1504219	11034751.533651084	13615717.852149358	12111652.914437782
Com_1110_pos	Leu-Pro	C11 H20 N2 O3	228.14686	1.851	229.15414	No results	No results	Full match	145453743.11914524	146878246.628874	145547428.41645223	223726197.2655275	229465315.41099703	230815040.429868	114556712.84452659	118585546.74122882	105888985.22412406	165615729.77081597	173588239.9135229	165150110.54096565	219414292.81497717	214715156.96559718	212867273.21148145	144749261.95168254	135575205.03822628	137651225.2001144	173838720.85114625	182233155.17808765	172377058.34578922	138789763.19572908	126489853.05475095	122680856.01102942	103116113.27094117	96749552.92495401	107839542.36223842	126880459.72149135	115954023.56534119	117567605.66351503	119308514.73015624	127680525.01805708	90068762.57102086	183203749.586673	138273728.85396555	137678448.83544034	132154177.40385327
Com_1124_pos	(2R,3S,4S,5R,6R)-2-(hydroxymethyl)-6-(propan-2-yloxy)oxane-3,4,5-triol	C9 H18 O6	222.10976	1.735	223.1171	Full match	Invalid mass	No results	146376993.00675625	136174988.3038046	150660798.63971263	221674032.72043177	134861457.58064893	210463178.1067785	159791286.26285177	135059465.08739454	126242001.33351465	206553280.81838644	247019856.08361185	231005017.66477877	274893216.4285254	202609407.58200368	194937449.0072138	167667757.4198115	136266406.13328475	137990978.01924926	277811473.20123434	295576930.17978597	281531640.1108257	168077640.40324518	148631119.21078238	133307574.59125356	142389087.68320733	160317602.5330795	196029315.56198224	109891911.47481298	104367563.28804846	103913590.44254778	151357419.91347823	162041305.35490802	237462940.25735632	129653242.212101	147762020.0176081	161212414.73330882	150380918.01692504
Com_1138_pos	2-Anisic acid	C8 H8 O3	134.03656	5.519	135.04384	No results	Invalid mass	No results	126389000.7570145	113039477.38846785	125647603.86302604	89227513.09753455	82427407.65475267	86164690.34454964	104747191.36678077	121099990.32759243	113069234.79339804	127816992.78478089	128973625.30865009	115736734.10127233	77513591.64858304	80359912.12885274	80771035.66957681	82313567.33652154	80005194.67182869	81259507.40808484	352214613.77386475	373781083.310086	394635720.8401209	116451294.97736861	117886252.30410855	113033343.74337095	100561854.39071596	101802016.84564742	109624441.00120327	83120658.13200413	85159208.29437526	89767776.8517672	76463741.3850664	77022212.93276894	87047742.34177501	91145053.3245185	100407748.1160162	102433200.10807048	105699192.90514192
Com_1142_pos	4-Guanidinobutyric acid	C5 H11 N3 O2	145.08486	1.829	146.09212	No results	Full match	Full match	34350013.15628719	30422447.994713377	31213226.025262192	155567553.63948104	125321336.43374377	149382496.72555813	60499700.05914582	31579882.786741763	33886857.645599164	116794644.50039545	120412865.51779906	114878667.18843584	230599967.2407822	269898533.89092314	241271086.72624746	120219879.0641731	114599742.89271018	120837485.32822	50465336.79789438	63939796.33221454	54491877.06709249	97995793.63115601	106890492.83228508	94551935.63472591	68272116.99729878	56347319.74766101	66147695.30214986	133575824.1184392	139810106.69736215	140135050.64378622	52341503.479477555	42655293.79652793	69609226.61568983	120485424.345919	95856185.07695255	86169370.56538849	96168264.2077482
Com_1145_pos	Pleuromutilin	C22 H34 O5	394.21897	6.154	417.20813	Invalid mass	No results	No results	48763770.8608609	42709480.5340521	44131196.72368354	63579048.124639735	52620529.17401544	61140995.447951935	153091453.46830922	113976955.12451385	203221606.09540492	62404406.12888558	62363339.1900808	58811034.348126896	40017542.96562512	38654443.22666048	36298406.06828209	35652604.746251866	35609201.40151286	39112847.38532722	56268738.7572568	60994064.99356375	60260135.52922131	22011961.893992346	24633458.506651998	18746653.558332685	35368919.25722354	41043285.52419097	36493399.07520486	23035789.948097162	21772354.762386467	21061996.456003226	42857123.54824689	45217747.10228912	48616525.92791811	60781116.0993534	49656192.73732816	48801427.22464017	48326669.626392536
Com_1156_pos	Coumarin	C9 H6 O2	146.0365	6.215	147.04379	No results	Full match	Full match	142373723.62616318	121495055.32933275	171501006.95390588	96096798.8357651	76580708.20877051	93952287.75016452	97986462.3551115	119812294.92766802	119982765.04294479	113586525.31327572	112995303.41406511	110370949.88970323	47916523.69172415	46884069.17358019	48004071.02090251	42862308.118945755	43520662.80223438	42499702.32835396	44505928.422032505	47872736.731758624	45187881.62779788	108481821.58044602	113321306.85208355	108382843.21157753	37796968.00452103	34459538.08825647	37060921.68785345	56778232.23453932	59363751.266175814	64972702.24988173	53405563.412716076	45882248.44896298	40420779.774473265	85072371.3536741	75997887.21465948	73127759.94470017	71858148.03016451
Com_1161_pos	gamma,gamma-Dimethylallyl pyrophosphate	C5 H12 O7 P2	246.00471	1.481	247.01195	No results	No results	Full match	94430250.10987644	66314620.19726996	127851366.64281644	19240264.993608378	17741560.326074496	24944397.519037	122301007.48859012	103356861.40782903	107083835.67536695	16201114.4558915	29635137.39019423	25207669.681398302	73094676.06199525	70266421.27407433	78527266.75771849	73843896.53304242	68491447.37005422	66787063.98238427	124170251.80441841	125761968.54824066	123577273.20774506	77068317.65671358	77706183.57000563	75732554.23777501	63968284.23753091	31545939.283118434	71527340.64244437	221166122.6412947	202609099.9395877	251700274.9580288	67328120.94080141	76756326.22246024	73710462.8603433	54549883.4774664	99749754.72521551	117219484.60603882	111445201.76891975
Com_1190_pos	Lawsone	C10 H6 O3	174.03138	5.511	175.0387	No results	No results	Full match	29928446.338915553	30757014.51884673	34867402.21276452	202902245.8136617	175538129.8670167	200804847.96853516	94686643.44970924	105201581.89713675	102652674.16802062	253066987.86656928	262404545.68298483	239487779.48836082	104106951.81682372	97473289.765883	103993334.66746302	100825788.20028622	101077854.7514475	108998139.09976763	92229325.52192953	90285370.30162133	91522135.94448496	84330928.9568991	77104466.4582185	78404872.79975356	70325632.6638715	71947173.11081167	69720224.02978344	127999380.11059122	113310443.63943382	108433876.21745524	99422579.63637845	95296524.72879025	81596789.26729396	101230959.688048	116092694.44707814	105921169.23880117	105420003.89221463
Com_1198_pos	(2-oxo-2,3-dihydro-1H-indol-3-yl)acetic acid	C10 H9 N O3	191.05789	5.508	192.06529	No results	Full match	Full match	26978980.807067167	29815979.831793986	32421748.69128602	200476983.83986703	173736327.4974534	198603110.10101247	91626120.4042419	102358425.53986995	99571539.98555045	251052423.6489672	259793656.66307387	236718581.32057595	101614421.19753122	95353774.67483568	102050610.989246	97324038.52386627	97678909.26328896	105918682.93416408	68489445.74012047	71079205.84361215	66772871.393338196	86501731.01687387	72000723.1656052	73398937.49470936	67534850.91416888	69338477.01182227	66069868.44840022	125834076.32015394	116603000.2524931	113575932.74448149	97195061.83839653	93037034.43993567	78342159.71732691	97850786.878914	112342325.64075705	102702842.04648706	102279123.97958073
Com_1209_pos	2-(carboxymethoxy)-4-methoxybenzoic acid	C10 H10 O6	248.03118	5.729	249.03841	Invalid mass	No results	No results	35721418.16734155	38315842.01684482	36498066.5400466	226120797.02105373	188943339.1555825	211119850.10810742	11541415.881175097	9247168.870171476	10798493.515647124	191165581.54253638	214024614.67986888	201043054.68776906	60214969.362589136	62026599.61108902	60605179.76813779	48025402.10071769	41410361.107300274	49692558.30403473	120200753.89768672	123031104.38397366	117730428.72380899	57632964.10471429	67430888.48975757	56895701.67963946	113810648.26094696	107157131.62486824	111240571.55863008	30707420.263857227	32795577.045179017	31895633.473728795	15398509.776741419	12580797.324173072	16139657.787469445	89159147.1341643	98890859.83382282	74060427.27330405	79379358.75496623
Com_1218_pos	Maslinic acid	C30 H48 O4	472.35432	8.575	473.36179	No results	Full match	Full match	96061085.26012823	90516492.55108558	94573419.01211378	87038225.91708598	68011453.00188066	86533450.29433753	12204209.928817898	16760184.01383477	10695221.171651237	134104238.8494641	123519767.4774323	120354934.75167175	248548911.19336504	244979160.80139834	247874584.75267905	104121298.81787269	113268588.62533319	111090718.08950603	16963879.86513241	21083879.45887209	16982266.685391292	50254020.905574776	52962731.56636698	47339631.899125464	51247798.6628595	49948970.5329083	52421903.01569104	93402458.07826994	102767026.68754812	103478729.30092643	116465963.51061979	98255266.39043042	61442264.46170931	126346202.331195	101086684.77754383	87258012.9732992	83178739.12810521
Com_1233_pos	N-{6-[(5-chloro-3-pyridyl)oxy]-3-pyridyl}-N'-methylurea	C12 H11 Cl N4 O2	278.06284	2.696	279.07019	Invalid mass	No results	No results	146505647.1166879	132659627.39157996	136869409.0509702	2844373.248236786	3054488.5016977256	2466757.0102293277	2269395.168634667	2405367.042926633	1955783.5177172509	3095720.355864328	3201178.9007624243	2525231.2829622626	2736855.28319343	2453122.380977157	2655945.206343735	54266013.98921619	51547705.05943915	57855216.126188345	4025620.006452377	3992812.0594686763	4361166.09928528	59021210.9116115	57729443.63172727	54468520.7420422	2588462.5051937443	2585115.5196936573	2485649.6615714603	1826548.3968404774	1833274.5753298036	2057281.1325032911	2009426.8285205853	1950701.7551402047	3184647.0724150166	30001830.6746353	31705923.038979195	28390126.758577526	25864339.533308536
Com_1238_pos	Isoeugenyl acetate	C12 H14 O3	206.09394	5.88	207.10104	Full match	Invalid mass	Full match	83162202.87232657	78987131.14629929	67555819.05727348	128213855.06756635	106876091.03262432	115755683.17063506	162545051.011529	187479085.04670265	156289677.90394852	214838880.61365402	192761713.9371223	125736126.65262997	85243486.85173246	86935144.72749232	82674572.98008063	66728151.179030955	74706110.58924058	65446412.474515185	134942589.8217096	122890869.37804697	144195183.7803687	128239877.10800204	110450328.81877455	145492966.71902898	127600917.11087537	132732181.70851731	133928088.37287657	124639041.99957848	185148138.04766667	135195179.01630348	114246120.83964434	92958339.42778835	102811271.3149545	153386681.635189	130817027.5245428	110996008.81516989	105432692.99551867
Com_1244_pos	GPH	C13 H19 N5 O4	331.12574	1.871	332.13297	Invalid mass	No results	No match	52788667.50525255	43985859.7582333	49937971.49429813	215647496.8606227	145484321.5115729	228505816.8804295	39135908.48490125	52468423.57064606	53556250.35995589	214036810.63153502	205365493.46857607	208743430.78523576	56657015.60909817	65149043.5951643	59372288.502344064	58731758.50127238	58539327.26100036	57950713.26299445	83022850.40007785	84777502.61702836	93375034.91964999	52551648.303516805	55163069.670299456	56882707.63154395	61027059.72070775	55006998.36912429	54178811.5529896	30216307.867325746	33677905.37450747	33451652.35895612	53785384.54376678	52207873.945994966	2977037.5418885928	92365824.7227584	67308164.66974458	61519339.624406755	62333653.566233456
Com_1354_pos	N-Isovaleroylglycine	C7 H13 N O3	159.08924	1.781	160.09648	No results	No results	Full match	84966209.44050194	86888688.68480717	84775753.95214169	193881056.33612216	133273979.2175714	173746521.14487323	86578369.75171061	113124706.14037178	103864394.69861762	178049321.15128332	187854314.3047797	175276725.77465978	127195182.23432185	116649679.46680698	120597797.59694076	102812659.25083129	100228560.38641262	102512467.87972285	109641106.37551384	117015684.97737019	125761556.30910371	110176327.5600654	111318935.9402365	110637712.4607485	141128914.4808258	152444482.78670707	151331009.0112497	140868029.95205748	155683822.2625929	149667447.26247773	81409571.89910477	80034909.55802411	91323242.65498148	131812311.121511	125100536.78503343	118928306.91285749	114245718.03470017
Com_1364_pos	1-Kestose	C18 H32 O16	521.19463	1.786	522.20184	No results	Invalid mass	No results	56496596.71551347	42757836.269495144	50779798.85533457	177230977.21762788	151284332.70665178	201352926.10232598	77856111.8761329	76229443.94220038	85659544.57627246	177998746.093613	185347217.62634254	166812234.35001758	135727474.57519582	131342023.88032179	136887286.3399563	70008951.10972726	70548665.1519331	57410172.4880947	116309025.3586692	132369024.59725061	115664439.32314678	32934338.738115337	37399787.35905414	34845808.34710052	73515599.09655641	69160536.37456965	69492498.44405977	31643122.99007467	35948759.32295155	40444920.76321075	49803694.92514737	37193440.71421398	117192661.78258307	87253607.9521101	85964855.870861	70822159.48733662	48279550.047775805
Com_1419_pos	3-(4-hydroxy-3-methoxyphenyl)propanoic acid	C10 H12 O4	178.06267	5.869	179.06999	Invalid mass	No match	No match	108938758.64806694	86915585.72185841	101561883.62217087	137851897.42714512	131489908.37494269	150410612.92841917	138179504.39476466	118890892.50420605	115917011.5427571	144886529.75396395	146674466.74468857	135274732.9380712	107737243.17085598	110416644.58606742	107452978.48617008	132119870.46867023	137946525.25580186	130359063.77288955	196418205.30519637	177269037.22065696	203186193.32816082	146387333.1342102	139645375.2122881	138053188.96804842	127534588.56388159	131666884.91447915	85292338.35807979	125972616.66981786	142672405.66337737	154481176.2523207	111588954.31956106	104769808.54502757	108523053.90045527	132737706.995888	120864442.62050389	82861221.97085318	121327367.74520272
Com_1427_pos	1-[4-hydroxy-3-(3-methylbut-2-en-1-yl)phenyl]ethan-1-one	C13 H16 O2	204.11464	5.905	205.1218	Full match	Partial match	No results	97072340.80381304	85697911.65157267	79434606.05363184	46568926.221080236	37488191.96005817	45081503.7999565	39730273.1874011	43125674.73297515	42701298.62538573	195170454.07460526	209296674.5824517	184279487.13192788	96611738.51836619	101907779.6279623	100303417.3592168	73174308.40340637	76367385.9405011	78558742.13110271	247887784.1234065	226727311.0143493	241798889.6296759	92369723.47717507	97564679.84038965	90192952.86236393	52802690.616736665	53126021.97842826	58777155.673942566	62937751.561403625	68497397.88079697	69437876.48091924	104488866.94330408	95361046.48636603	86705707.74089591	113118732.096206	88762869.40200645	84804452.60675135	91951596.573181
Com_1436_pos	Methyl cinnamate	C10 H10 O2	162.06742	5.911	163.07465	No results	No results	Full match	97718617.09739055	78235291.51153347	84379404.32431066	88030633.46364652	91659091.59437804	95435494.82936592	109202563.01506928	103156873.11562908	102793883.55541615	107688227.52709128	108685658.21866171	145101742.97130582	109727775.68749109	73717651.20666847	108103446.71650492	77577866.78393339	78683056.78568484	90579555.96017112	183159831.3586151	206847239.36015972	202833047.6830414	68996820.50465	100235894.08405599	133603695.29541455	87122061.92776553	82411466.34177013	77515624.35672997	111963621.83214314	101295540.69342107	107476365.05132769	109936982.59963761	92088753.0481904	88493143.29755116	130260872.082493	93066520.40620154	96368293.01302113	91790503.90092456
Com_1440_pos	Phenethylamine	C8 H11 N	104.06265	5.038	105.06992	No results	Invalid mass	No results	16021526.920227736	15532682.838503517	16164026.446920658	26322860.370471377	23384967.364948537	28493254.78989298	20831737.20105903	22403864.115597684	21046304.09623833	28159621.896353044	31576404.779127557	31001147.532994855	39204761.68650123	34985160.91144507	37062742.55871114	53959234.21418013	51022517.27267029	58480272.03045366	39141494.37451766	37830576.031026885	37523626.99572685	27062783.869938847	26695507.90162611	27646700.725930225	84564279.6114652	79962328.33974217	88097319.73215388	178014168.92558718	188029685.8039429	180293231.97351053	26308726.10611256	25425836.395687297	39189915.68212644	37243067.2517211	48097763.267319635	51212804.88722523	48597295.16223352
Com_1472_pos	methyl 3,4,5-trihydroxycyclohex-1-ene-1-carboxylate	C8 H12 O5	170.05772	5.394	171.06505	Invalid mass	No results	No results	71949357.24961607	70035819.47521369	70490011.62448725	145834162.74642533	130083573.25336073	148918703.61611226	109601943.43572465	143157190.06612784	122157431.59650196	103751553.47628286	107699827.28004098	107256423.4524998	72814669.37820168	79619349.9288929	81573150.24689509	190851043.63911852	179939164.73149738	181758287.8359279	174979361.98867464	168338726.644536	172927221.55591938	133185504.88585094	135231157.38831112	129200640.06960279	161481056.75525436	159676035.92623138	163544766.5051654	80368298.83899325	90093969.0993889	86316560.90307948	113357675.91487782	111175320.20332585	72332076.63417578	97823977.7963061	123500548.68274987	122665838.8875116	117590312.77844559
Com_1494_pos	4-methyl-5-oxo-2-pentyl-2,5-dihydrofuran-3-carboxylic acid	C11 H16 O4	212.10428	5.743	213.11162	Full match	No results	No results	55517022.453878246	54366278.597246476	68458507.30654821	64161124.13123827	44957097.798299454	42626896.947056934	57151021.90278122	72666590.54046638	66089310.32633846	74649682.350099	91320300.60335267	83055526.7074315	41435921.08758192	44293098.76273568	42274712.92957907	39918154.3658121	56888588.74473477	43918205.15608639	189541897.191192	185074840.5069488	160270747.00740167	80175984.4633678	68022851.73600414	80420656.9367418	66118950.89349834	79002803.4667965	72825879.54308067	168746546.94993585	165662279.10508868	175137955.9912072	120196622.73701644	105731346.55679514	127153033.45148084	86502482.6487835	76272936.74091314	64039870.16842606	71146429.23623912
Com_1508_pos	(-)-Norepinephrine N-hexoside	C14 H21 N O8	331.12583	5.456	332.13309	No results	No results	Full match	50530695.40234009	48309666.750435114	52214154.25867935	84131130.71758516	68963888.63117322	87322394.73955351	58560689.32635339	73495936.75496322	70331552.64343405	166221180.10619688	167432705.02463576	165388680.56774858	72862070.8540147	73039297.61037478	76796546.89810085	105731305.28434226	109911989.31430633	106666049.58074129	261220213.86242074	248694638.52767485	247446631.34609354	77280497.79602154	77449764.12212233	70351933.94047251	131062716.9437003	132064290.88766025	134611842.59710953	56704387.93385835	59383734.66250371	66746893.67815924	89975745.36149728	85624507.04969542	82669708.84260842	84407763.8564744	94898539.98872587	89448538.2705644	84923350.83239233
Com_1577_pos	Esculetin	C9 H6 O4	178.02628	5.515	179.03357	No results	Full match	Full match	37006401.087546445	49931219.11822154	43519950.718937255	36061187.40049628	40794673.42305198	44394662.099380635	30411875.042223707	32515864.447908394	28806397.229920447	130483858.14352055	47068540.13651311	127606073.97221327	65347684.330609545	61558920.926731974	76799977.49851337	58730222.01721529	52952112.79445716	34222884.93208506	245564708.31427872	229509843.80978113	175149941.3619141	53948477.06233519	40013606.36003735	43430904.25589564	71132000.96031298	136497197.0823126	145728094.1680346	60894413.4627903	93315087.10484108	99229548.41440116	55176976.04359167	29772820.060260817	48066672.858623244	77472170.5898474	80460275.21392535	86344401.97554818	73644034.2206199
Com_1601_pos	Adenosine 5'-monophosphate	C10 H14 N5 O7 P	347.06193	1.845	348.06924	No results	Full match	Full match	17649582.6025172	21550621.40590845	16995652.54890909	15610773.728016343	144313144.84168154	17791672.47392142	98861235.51923716	13044231.756463071	13908513.432478618	17829120.132751893	8787016.98357003	14250223.032846117	59585115.54899724	34450237.10930412	31930308.533063386	13906652.617978845	16239108.287881376	15952466.270465735	46168672.98415314	11166922.833388878	39942332.405308224	14056028.543655077	14799392.275263157	12077360.130527847	12814921.803169204	16628086.313902466	18321552.380977053	25261470.17958958	7962890.451206455	7517590.465524767	9253687.962415412	9441556.68044812	15048157.744267408	18271707.0838584	23573846.25281244	14800049.396018375	14563439.79988825
Com_1613_pos	4-(4-benzhydrylpiperidino)-8-chloro-2-(trifluoromethyl)quinoline	C28 H24 Cl F3 N2	480.1596	6.026	481.16693	Full match	No results	No results	8422791.296915714	7144290.197073998	7560877.411019186	95465461.74151663	77696245.35200398	88834727.79796043	24334903.319499925	27061168.24184032	28874283.381932728	100954853.37162866	109529242.42342757	81027087.73644812	129176610.4976702	139106143.17620778	127137464.26804897	23951323.9491444	22574746.794298794	9106929.17284036	223764306.69899365	236580300.57339516	231848178.8959688	18692508.914434936	18120493.464665346	18137676.273002382	30314740.568822097	39866146.76192436	42298770.78372279	18191121.812025197	12990630.501554834	18789243.570008233	32843924.5661062	30468290.94506174	45005527.87376186	64500274.6876946	48501378.56129775	45935605.98624024	46172644.86570446
Com_1622_pos	2,2-dimethyl-6,7-di[(4-nitrobenzyl)oxy]chroman-4-one	C25 H22 N2 O8	516.0869	6.068	517.09418	Invalid mass	No results	No results	48003599.815327846	43266099.54737524	40683654.952719	64769724.134830244	49304454.21821915	59694146.80983993	41173053.040513024	51761648.88599073	52381851.14497996	69451900.81095812	66645144.21019871	64348179.75712049	154583537.30128148	167012270.91193914	158018224.60229614	8678229.858946906	8138432.322186868	5537532.656729771	36473351.06467876	33424693.877066217	31553441.144321278	41498448.04531879	36832441.5739612	36919344.407771856	67092870.77421754	77551222.07736838	87104034.37002891	29362646.19353123	32046536.07624969	33002958.454283718	86143660.2721577	88044499.95936087	147542713.44661447	74527066.0611512	52424642.56873834	54158668.58841029	51725654.92441034
Com_1629_pos	11-dehydro Thromboxane B2	C20 H32 O6	368.21638	6.34	369.22369	Invalid mass	No results	No results	720639.123306186	707367.7857507544	591010.0037789008	717898.9190714015	2018278.322813675	647554.0436750519	1965901.8946401142	610186.4797682038	880495.7611074365	858445.8590435559	1146337.725814736	788531.6287215691	165080785.15307382	161837648.74346748	144603163.08206543	1693672.8071215295	1471236.8388625723	1498836.477133281	1601020.581880388	1837471.1366265232	2274045.0991268014	968337.9389276031	826748.860133177	798650.5293377821	782141.4499357031	892470.771532904	678246.7689869399	2322523.964703091	1356891.6579718515	1580379.8980946648	928706.953199495	537024.5155231451	697519.2482230456	14915182.8698413	11778938.947265647	10987048.049514674	11062642.500568314
Com_1645_pos	alpha-Keto-gamma-(methylthio)butyric acid	C5 H8 O3 S	148.01906	1.716	149.02621	No results	No results	Full match	4507740.644322384	5065075.83822318	4679834.498280293	40664867.87996762	138930720.70197633	44388563.97559482	93151124.08462344	8242729.03797975	7181523.572311813	25724795.190053724	27582454.32025031	29294832.666972276	39633377.811175875	22194172.065812353	23496908.61560143	15529129.361380171	9992322.93263449	13758423.420033723	14700540.48506304	18278931.428293463	15039993.873067424	16491892.849510085	11984576.098123292	14185011.650675809	16863726.95826	16458636.02804449	18083754.094461363	34415477.08521643	8154091.746661594	9229702.595018227	17968000.85346716	17598403.61879534	18200882.38462455	13895359.9252026	25588552.564516827	18063689.856090438	16266248.547199612
Com_1652_pos	EPH	C16 H23 N5 O6	403.14896	5.298	404.15582	Invalid mass	No results	No results	27440028.443383686	25768615.614482965	27414421.63193353	136541681.96643966	124852471.44631574	152213096.38407865	6573636.172799002	3461829.7570592756	2894546.2253770507	5090989.579971018	4030690.505802179	4191047.211541678	18013067.04403786	19245539.258886706	18555731.615216233	14038868.796752771	13467302.033735197	12408527.088356398	30947537.48118411	29089216.90891227	33029087.06849139	8963629.69728734	7212589.94605483	8161065.916407528	2398890.488836091	2603938.277239302	3111214.356631373	2639835.077046901	1901531.2987701627	1266465.079491659	5500672.91024936	5021117.73559004	4238273.67547941	22574118.5885539	28944715.71024766	28154496.037663996	27043589.7496612
Com_1680_pos	Betulin	C30 H50 O2	442.37996	10.312	443.38718	No results	Full match	No results	93623670.43349354	81147125.1034836	78598197.69083515	89802244.12590201	77512625.77464713	85361678.71541584	26719108.2290286	34609893.08826666	32376301.14354803	9035527.866087047	4141952.84796775	8247121.427316768	34395565.37788198	31743921.138901684	34354768.85938294	16288847.704471556	18693263.082779914	20140649.729803935	95025544.84616187	81146325.26353608	78471057.94588213	20194521.208689634	19294412.145167373	20987891.392617807	13330487.800347827	12547618.548801376	12185087.212918572	15286839.200148534	23186751.147461373	20810542.17767592	44759278.04335753	46870839.3487698	26643208.31811002	42499424.9955957	29502009.202400688	28271720.78606752	24221048.44958898
Com_1702_pos	13-HPODE	C18 H32 O4	312.229	6.706	313.23572	No results	No results	Full match	14385762.892877737	12807510.80723719	12918194.692993013	137830036.54265612	127900503.52226016	119478754.94411771	15620827.164901827	6944959.389880324	7231519.540131109	29703106.414103374	29718859.857739117	29348590.793094497	132574991.40302573	127499952.46628577	128559094.69689932	23258544.700576596	22473616.332306255	24201180.9967654	62525963.04958151	67523000.12370838	66639218.723305434	15430922.464842303	15058961.717944687	13758724.514366223	30244319.08689342	27067196.26187535	27214903.435239624	10700746.879806746	7558499.690910141	8732490.10401332	12545837.522923883	14219205.923381312	11936931.764238518	43930017.6437323	37327530.641933836	31464779.286871806	30691917.793839753
Com_1707_pos	Imidazoleacetic acid	C5 H6 N2 O2	126.04232	2.366	127.04962	No results	Full match	Full match	25956775.195448436	21769976.23645886	22485317.655888166	63416324.37658739	105133199.50688723	143939772.14422628	36859355.99532896	38072463.51175127	37470142.12616164	47693945.70995205	49849083.6324625	44230443.67425357	8101125.709021909	7460936.933419166	7825156.722941501	18307082.821494646	18622029.136706326	17838043.660602555	39867943.19052196	28455043.0683115	28153793.445969976	12021975.691650786	12685502.964248145	13351120.886670206	54398475.65576984	29235407.338204984	29813961.482737828	16051519.459436446	17813881.22577205	16322394.55128146	30512304.740795173	38608853.344202824	36136139.231584564	41690286.2767941	40392712.80174486	27283523.116928462	27966871.41155371
Com_1716_pos	Azetidine-2-carboxylic acid	C4 H7 N O2	101.04773	1.575	102.05499	No results	No results	Full match	89679455.79524578	83876796.54632695	93109894.93079568	69235429.86336294	50930484.526367284	90857608.47607246	111787603.670113	11569227.114210952	12136246.68994133	62252521.49194823	64650229.14480749	79149125.01984365	37868188.02730396	43197974.901860155	39163545.25621791	28224080.0802369	26787142.400783516	124642968.95128389	37287747.63491628	36882489.351291075	38795015.3348311	31862525.427639	33454415.34161006	21731264.38826441	103349397.01523861	122118957.62920794	111894917.84538223	116038026.30894898	29160223.279502496	28680763.230247937	46190424.93174118	37713095.19641113	41772854.49547021	23828832.9231372	27288759.65877776	29975462.317833774	30700710.167351503
Com_1733_pos	1-(2-chlorophenyl)-4-(2,4-dinitrophenyl)piperazine	C16 H15 Cl N4 O4	344.07096	1.99	345.07813	Invalid mass	No results	No results	25971707.742299464	21999010.431179438	28768168.367768694	129667002.5534939	123171243.8128165	141333084.17395127	26121433.141082227	26929021.198522795	23829699.737656485	61961799.07104988	59474142.76339605	56000131.96926153	90643216.50372463	84835835.55129284	87599037.00848776	35034919.37435957	32904603.96123606	27805977.08600736	154175262.79621127	154547605.05198127	153784447.5197302	8949303.492715327	7508134.976105531	7292112.90544633	41027076.71920154	47564947.959592916	39525571.577136695	9208059.113676304	8762046.790701484	8114132.578363319	29024869.866436414	21775255.717206366	63264563.735592276	53931391.0305038	42512252.649672166	37673131.59702218	36528708.315551005
Com_1739_pos	Phytosphingosine	C18 H39 N O3	317.29192	6.833	318.2991	No results	Full match	Full match	16737136.753241403	13634257.456159836	14945185.323029906	4679019.307651048	5268285.660719897	5433344.208416573	93722554.3537933	114801679.75204162	106494059.96591645	3639345.492537842	3595667.725444052	2648137.2012870535	51196169.902697936	54569577.89344911	51745677.37335609	7011237.780489866	7085385.276492257	7695520.920725998	6788658.100190537	7192807.766654213	6695613.956377211	80102926.16138124	77335495.62704617	72186569.58664687	3365597.7487590206	3654689.9085065685	3479889.4339615377	6711318.8794444855	7505189.534553813	6792320.592482122	15237598.474223217	12617326.506215334	66622460.7043026	38594535.8850859	29753032.071264893	21929564.064054858	22115364.233552124
Com_1775_pos	3-Methoxycinnamic acid	C10 H10 O3	160.05219	5.876	161.05945	No results	Invalid mass	No match	65166927.65628142	62533604.84086848	60489059.25443271	90743931.75455526	85653364.1290153	99624969.86580856	87658671.4929228	85968701.75884879	81197683.6618873	97359441.06530939	96312553.73609515	90491310.23738861	65823350.62982774	66004600.92287336	66109663.0248159	83839316.12728226	80772323.27661015	86806730.11302516	123462557.15006822	126548865.34155698	129169729.80647483	91182786.66102058	87650266.52725525	84586130.5699625	83251823.89061166	84941011.6102635	53442271.116763234	81717779.56301133	80732661.05490139	85408644.0777937	74446318.12493858	78249039.53392729	66709261.32066295	94707728.8333531	77266857.55669191	50283742.25927313	76571868.23235425
Com_1792_pos	Indole-3-pyruvate	C11 H9 N O3	203.05786	5.229	204.06485	No results	No results	Full match	12644240.539144496	12117369.263959503	12973005.095762243	6597505.410326032	15320753.759908386	6395106.497976159	13823786.593749654	5302625.341701145	4471582.32391758	34292272.02392413	31364089.238614302	30931496.041800812	43621504.34239194	39307321.91506601	42091773.48637738	70086969.93176292	71596549.35705678	72855551.87069425	7039222.886683935	6951926.43764675	7803733.070513741	69311838.18368661	63187166.4106727	66440346.220490046	67881689.03272836	66136761.639546394	68619519.37468883	128868645.27386172	126622133.55468646	120956727.18871243	76095340.09620573	79022682.93869105	32040284.046121232	37424533.5918106	48275132.282308586	51162673.144130565	52800515.30122964
Com_1799_pos	trans-beta-Ionone	C13 H20 O	192.15117	5.975	193.15852	No results	No results	Full match	27485263.602391295	24552732.55921304	23943934.55750752	49119591.66169778	44741469.58693289	55186543.39326903	76396532.04237019	98970445.26015508	106909978.77717014	139542599.8447578	125996327.86117719	114948717.48106702	37445169.938225746	37120548.15921169	36963476.958536	38225628.94268801	34090140.81524453	32907803.859960712	153490786.36615843	151891932.88613626	151726127.98977822	46964458.58527544	46242317.61834658	46718092.62686073	160374817.92608082	130130566.59192847	120206847.83458103	37867123.101853795	52277996.27870654	41967916.59597885	88555840.40129517	83567139.74701631	82040014.3960387	82490982.1856212	63701095.40345158	62404413.77039604	61911017.69082889
Com_1849_pos	Sulfosalicylic acid	C7 H6 O6 S	217.9875	1.875	200.98422	No results	No results	Full match	81074742.76911409	79940054.83820854	88601162.50569098	23165169.36156929	13457905.593634369	17012071.06378503	32760870.700034324	50033082.57479505	50493281.66917533	31613129.953538623	32504496.109024268	25381193.334188245	38063116.65907248	44225834.539006956	44086285.12310739	68274509.26914434	85591674.93503821	79934268.72122273	78737280.9845211	89634289.53025168	82121134.00491083	81971102.17865819	74830554.37660804	60993643.09594199	49818059.849635765	73058371.94249955	60185018.96234837	47445374.83917023	71250725.44348101	63461206.85097034	52192378.561356016	48601398.70629171	57872284.146671705	68947981.8313352	51198634.42944477	56968193.51581226	42345888.270644836
Com_1950_pos	(2E)-3-(3,4-dimethoxyphenyl)prop-2-enoic acid	C11 H12 O4	190.06266	6.219	191.06989	Invalid mass	No match	No match	23570561.903147228	22139339.375839215	27097745.71794453	34208889.1853594	39696936.6912879	42860567.21598551	43303491.09517894	50319342.48934269	52410372.769937925	124769995.35968983	121275933.12288487	112914721.00637808	94013871.2170319	92166916.81575273	81792662.47606808	47172871.34313586	40287767.3085763	50790442.80819805	95551651.84607966	107405674.85490617	103910226.03066905	81915984.60828198	77041161.15720657	77982140.24616703	33321952.741156936	28139023.316469662	34737220.54815936	50036896.12187334	52270815.078619026	60724222.68450806	21086134.639150105	27304375.365367778	21630984.643225	55106537.4653374	58640763.68899674	56433919.2523809	56791714.07726995
Com_1968_pos	5,7-dihydroxy-3,8-dimethoxy-2-phenyl-4H-chromen-4-one	C17 H14 O6	314.07798	5.595	315.08521	Full match	Partial match	Full match	13048901.214859055	15680046.256440131	17400558.66808142	74990285.86472106	70983059.24063852	72024423.44093245	4086829.8324058694	14224810.464085542	16183335.886368746	55448386.647073306	54446707.021192245	48170006.45311857	63578774.13956722	54689254.29659405	63166300.93605631	30346404.245445207	33806247.80463239	31716767.202865895	35474706.425995946	24033223.53361204	34797600.22328295	15841493.762309192	18225456.88350278	8834429.778644733	146912050.6026632	150931937.7239554	152537175.78551903	18359183.78112532	28258799.648675594	10710188.63529068	57360027.22840842	53435012.95206578	53103299.03577128	48170569.4381893	39621401.109714955	40887333.59280558	44440663.832784064
Com_1974_pos	5,7-dihydroxy-3-(4-hydroxyphenyl)-4H-chromen-4-one	C15 H10 O5	288.0626	5.732	289.06992	Invalid mass	Invalid mass	No match	29310282.2954954	24196366.792225108	28555602.95300483	21448544.83900136	19503223.43435385	25285642.172141705	31984543.780448623	36387417.63311751	40368583.37619298	32150006.379085068	28173818.746433087	26696212.65312767	32560511.980839718	23951113.128926322	26724726.507468376	32936356.401472792	30178787.998479765	31114517.58077734	177448335.63106123	151397168.80746624	133769579.54129197	32565953.9159403	44663547.17355597	46842982.68157624	26072425.35546226	25100022.096462082	33871027.501047485	26621896.51443308	33212006.621621087	30711134.376590498	31272013.38201291	27183084.408759974	28694753.766279016	38651171.4246659	31040683.406501874	30631117.096855335	31702010.592346285
Com_2019_pos	Cinnamaldehyde	C9 H8 O	132.05725	5.774	133.06453	No results	Full match	Full match	47936888.7691868	42412557.26007162	47289784.90179132	57661218.507289305	56744663.70011641	59692622.55913213	61834081.24320961	60286681.55014371	61308926.57323449	119469690.95977667	92092370.226341	43908243.34929317	48272994.19190343	52584464.58715249	55835857.252629645	76630288.55091766	70280461.20049569	79643141.77534476	116941472.33544576	115694154.51475073	124875425.93595561	80572449.69012932	74413823.95081414	69985903.13621214	87072150.81026553	69130531.32478176	80502514.77915595	72478958.36408824	54854850.892393366	81368536.12717961	67698280.09038578	63931528.57602795	78793490.98116632	69598300.7884009	64840476.78587992	67938286.45698783	64061167.382199906
Com_2047_pos	Helicid	C13 H16 O7	284.08859	5.752	285.09631	No results	No results	Full match	10173943.75642432	9677346.731940834	9090049.262790937	28519869.714047242	27476461.778529875	31747861.58490229	11502435.042162841	13299188.474373693	12672032.501010709	13528932.880713101	14320523.947300484	10018659.37092686	60558143.076872915	61096799.65757803	66638188.68843871	10052239.396457646	9814502.348977316	9404927.786317062	47216693.299156375	48154777.90340842	46912480.513099544	10976258.186193151	8876973.598791964	10115074.898733169	16384739.388636494	16621199.311455676	17470827.182201806	95218146.6813092	89679919.43161848	113452562.23199582	10677234.191261703	10323153.195527857	11965347.09607766	26515044.1738653	25973890.387830198	21199983.855996363	20719838.077798855
Com_2099_pos	delta8-THC-d9	C21 H21 [2]H9 O2	323.28128	9.254	324.28854	Full match	No results	No results	11525802.670906106	11789410.870652042	8412532.73799492	104262538.42753272	87437026.51538117	96413072.10589826	4754140.569725484	5834572.703680095	3060889.1293798992	27247740.011109687	24091240.998148907	26822954.21491598	15069716.137938607	16792980.80604502	18445211.848650575	8439649.839569185	8314030.566911303	11176566.330139067	12249444.356625468	12516863.027538843	15716160.581285724	16142224.656167476	15161550.645662686	15021046.836799502	13144057.315769568	10099139.33951781	10180429.416856105	7008340.288469154	5070146.908010262	6566786.421940894	7022702.317178427	4198775.6503160745	6634224.45043192	22217856.9352869	19285389.05149729	15903422.762127763	18478970.827165097
Com_2101_pos	WKK	C23 H36 N6 O4	213.11073	1.661	214.11835	Invalid mass	No results	No results	1746641.4749768123	1903486.7372321344	2120633.969441391	3779138.5084901135	5555187.71000672	5940099.053221702	1936142.204892061	1848730.4918115395	1841442.4252750007	113502153.47977042	108680155.38394414	112521802.29998691	31931441.371650018	30091444.868754968	29563108.317853257	6584769.287356693	6239644.857968582	6467399.354425446	3347144.181291752	3138061.7083303663	3209914.5407747626	2746417.818134547	2841524.949693408	2903072.0738638476	25153967.930465963	27513986.90679644	28497592.652521245	5253222.085229877	6469728.632765188	6507241.037124545	3590797.8198235896	6051310.854198983	3489959.240452242	10752104.5190804	11140770.874035032	13954736.590709463	11705489.90144008
Com_2129_pos	Coumalic acid	C6 H4 O4	140.01072	2.595	141.01797	No results	No results	Full match	61891514.81660495	62845001.83977997	72833899.76962258	86931103.336977	84643618.455641	92744368.46550566	47905395.51586238	46283284.358246565	52326016.040306866	59133628.14386785	62527004.772111855	60973954.19717532	91252960.65318732	94121174.14494827	96786280.23888987	48946182.14562152	44702463.152609594	53593504.53618448	132151795.36822613	135235258.12860894	134859305.03822187	65076251.95273738	69737737.70927969	64260526.39084509	75279604.79647963	73158409.60080336	73360115.05459167	84068046.98993689	84765828.90708278	78824267.54750422	84293767.83117086	78232601.14236712	113298751.40965761	62992007.6899858	71595509.99658568	82380300.62057109	90066143.73834752
Com_2146_pos	N-Phenylacetylglycine	C10 H11 N O3	193.0733	1.687	216.06252	No results	No results	Full match	18519014.647180665	25287074.74887436	21633166.53117625	7393861.906769745	28760956.004748374	5991546.463701656	36584528.00116202	17168030.61718768	16599506.896781215	27649216.64452129	31046401.281878214	24717594.65125474	108867523.14538561	112210979.0623006	112244526.5327191	36872994.68605747	35783279.33440131	38838017.07835204	27239851.773810178	27137812.45673736	26641299.148573358	45474678.65615046	49340983.41279321	47940982.29832821	9084083.098500302	11660392.49514383	11106530.849410767	21796800.610067166	15830089.194355452	17760963.332513526	39661687.47984432	40399450.694489084	42512400.8828678	28277797.0761103	31313886.13930564	35175924.038179584	32909738.7400038
Com_2169_pos	Eucalyptol	C10 H18 O	136.12497	6.473	137.13225	No results	Invalid mass	No match	49944939.57429011	66385413.56880295	52929676.2757312	55340193.24825107	48931248.77563113	56822913.83590675	22192569.98720578	24919240.051010236	23338152.96293951	109106894.04361126	99506034.54600398	96601867.3164091	59621183.37673943	58448412.0140248	57416713.3688607	64609892.82403042	65369087.46445543	65819539.476521164	99460188.78175978	97135227.5356917	103409706.32079284	52716361.17349891	56313288.76453504	44642048.24524669	132048394.16822526	126341569.98761202	124090374.44662498	24621560.997027446	24923031.62363239	24459509.69194164	34857986.668004595	36255580.513882026	33325971.767590147	54745785.2507739	55221253.24326894	55970101.61020725	55777549.13564986
Com_2197_pos	Spermine	C10 H26 N4	101.10793	1.369	203.22266	No results	Invalid mass	No results	65404605.30258538	62425172.53790735	66058363.103574745	1125451.941342127	2000603.6185722584	1516270.7559045965	16885243.768037893	14291969.689021097	13427294.754707167	7333001.163663714	7826084.382905499	8070369.225346017	9212515.525859512	9635895.066956338	11096810.265993008	35573959.686733	30759949.224319123	34443697.011986256	9011462.22421184	9926949.006337423	9541324.44758533	34097806.3246166	30094503.250182267	31139179.474308673	5935340.406716544	6054732.251019988	6162971.906777165	24163746.108067073	25991166.292820785	21947593.84032984	21319481.120936137	18699502.561838105	9813527.524681449	19660749.5446098	23776409.646174055	23268700.189728726	21073264.79509517
Com_2204_pos	Protocatechuic acid	C7 H6 O4	154.02638	5.443	155.03366	No results	Full match	Full match	29272051.633399453	26176014.466209713	27503690.10426024	69864754.25820372	62895620.25160898	83058039.86955321	30739046.56101262	32644102.24820404	30663607.56440757	33336052.65036438	34447825.332610704	34251850.54620157	77945453.86264391	83752275.62588906	73473014.74086493	30054079.00688753	32528540.529324453	35094955.3570707	43916819.56017516	40269459.24174747	42264603.884928145	30109803.144332074	111412323.2428238	32210840.384406563	35865631.331326485	33775179.73805747	35149630.52586745	22386898.2107668	23041912.17371481	23442011.637983523	28272243.34704472	27897491.03026559	26312559.213320285	27905479.7373693	39232183.692713656	39484786.976415046	39089125.84012367
Com_2233_pos	N6,N6,N6-Trimethyl-L-lysine	C9 H20 N2 O2	188.15219	1.56	189.15942	No results	Full match	Full match	7262644.382264452	6717002.994011054	7747557.680199406	84177565.50401013	91478282.1900403	89360665.30335969	32319653.34146277	15368835.950441351	16189522.674764447	52006457.628463686	58533913.722671755	60523324.85175695	56853478.471044034	48560422.9433927	51334904.23261219	41312417.0053536	38732360.16301461	39527060.01917178	2976406.0752380677	3369873.649981196	3152914.9920607354	41852004.64639642	41220600.45515509	39946338.06032812	39182050.5995329	41714405.088794984	41023873.639934614	36253512.55741555	28822558.174255963	34316386.67602174	56289376.86239194	45533268.477710746	47313093.11567538	27120972.8631659	37553830.650417164	33713190.14377127	38880758.06360229
Com_2262_pos	Leucylproline	C11 H20 N2 O3	228.14694	5.406	229.15428	No results	Full match	Full match	8624696.54823955	8051116.549487043	8006291.76235967	74058117.22399424	90116178.02830616	77742158.84318323	18201707.68319182	7461410.930194758	6134810.823208699	20670736.64268469	23811483.586783696	20735914.826020226	54830023.35178636	55412120.15347713	56846166.75551756	17226068.732629403	12965117.976346964	15847248.729920072	14549512.757742966	17814217.885534268	17004798.00054773	8725982.927266933	8231431.692731027	10941929.21119868	13284565.556260983	13027129.980190525	15346920.252066704	9304607.842068098	7873993.965821946	7417851.1323726615	11914694.255502818	10524449.95496298	9004747.189120766	17786526.5081387	21834643.006742105	19343953.997737713	20171940.418492533
Com_2266_pos	6-Chloronicotinic acid	C6 H4 Cl N O2	156.99313	1.485	158.00072	No results	No results	Full match	33760240.07435336	63274086.89983804	37088057.59849515	5222577.377246443	10295497.26288093	6272342.275528446	34393700.08559823	28062281.345419474	30506355.37518235	6638636.374700905	4163648.2326508607	5275404.859265059	18388823.534368597	22775990.56178219	21304947.4259229	16652159.50367682	15842191.81537042	16798955.645795442	23683475.02019477	26420367.501559414	19307993.95972782	15938495.537437666	18242679.39617327	17492740.61540124	13016475.774759704	7837027.693839739	12870859.904025659	39346943.42690203	36154487.11886743	82500065.25223976	19243828.71389892	16554828.477828883	12626487.705842128	20143394.8719099	20029692.087767962	23716975.836099047	23982723.91281692
Com_2277_pos	2-methoxy-5-(1H-1,2,4-triazol-5-yl)-4-(trifluoromethyl)pyridine	C9 H7 F3 N4 O	244.0553	2.3	245.06253	Invalid mass	No results	No results	1779799.8225575902	1033558.370873995	1884294.9240953682	53634818.034650706	51576840.906657375	98345877.17877711	12552735.338462254	15535514.829216849	8637841.650373066	994133.4111008692	6401518.626998096	6475015.49322837	5843297.274836242	5499032.333408899	6540855.06348175	1884900.701862336	2007269.930173508	2300223.9655236355	3973358.848613258	5216219.530725835	3764739.5580223715	15412313.626785794	17022457.053948686	15721350.899884243	3286223.282403157	2795989.023849298	3618331.0120138833	6632518.29407093	6483390.594131557	5160207.961944428	923172.2090057094	905896.7822096185	3318813.4882918373	10855143.1966913	7611832.308076626	8035565.382170943	7124192.730567956
Com_2280_pos	LysoPE 18:2 (2n isomer)	C23 H44 N O7 P	477.2845	9.039	478.2915	No results	No results	Full match	23000820.282292936	22614478.138870906	23511241.561274476	21065836.56334456	28839882.613838226	15975976.40459879	76680630.1370938	65628246.1372665	63323713.932783656	29529886.276765574	27266090.340418525	28513127.965143904	4359012.659183084	1211346.9497660554	1007572.965377955	13991699.908311158	14232956.466679564	13152906.64484838	26134454.1812838	26561379.159668855	25313471.663925644	13473675.661394184	12870283.47106976	13146720.900265789	76677018.25052072	68224662.51323484	72586413.35730463	29781541.818036314	24315570.14723491	23927447.30156508	14183240.39938719	12941944.946107708	7423128.4403881915	24654603.6088488	21014549.249633968	15711923.22485217	14074910.579575283
Com_2301_pos	Integrifoside A	C21 H36 O8	416.23996	6.354	417.24713	No results	No results	Full match	17226185.721925028	20943356.099288143	21087716.12619869	23537830.895386893	20853480.596127614	36462248.16326091	13298124.980470328	16579420.454213113	14739671.082301656	19703177.725265272	15625049.479866268	17781918.11640268	14048251.454094013	13554835.468040235	12535523.25412091	15836535.064971287	11705088.484365387	11123533.433028845	40038525.630232625	38265328.36974256	36727261.15088277	34816416.15399273	32021135.724020198	32830276.540736943	64866989.99630216	66182115.28969216	67452316.58001895	92628319.30294219	90790945.86022681	77450573.89582442	36816250.371122636	36879314.162806384	24410207.058574013	35593831.2466935	36726245.48315162	28858313.859425664	29337333.882636324
Com_2319_pos	4-chloro-5-morpholino-2-quinoxalin-2-ylpyridazin-3(2H)-one	C16 H14 Cl N5 O2	343.08275	2.357	344.09006	Full match	No results	No results	38581144.36042376	30028412.044628922	32882206.57228546	91395330.75171049	38213239.717861176	43041901.84678838	17946534.403929148	22260366.78172579	25668953.364691906	51830059.00059675	58979722.84426454	58999405.21348633	58540841.28147618	84028693.88586356	51556062.68030671	51782009.81010514	47618539.551807284	58255880.98481211	67428019.59906864	62950880.266032614	119469900.35805394	23212024.310792405	23188957.397728413	26963670.87398851	20423291.653424457	25003636.310402792	25409473.662883613	8824256.513700701	10018212.686622906	7307850.903833643	25885053.25437986	22155172.33047466	27365504.07312439	31479617.5908666	29037391.497068968	29143684.43482269	29811576.302901477
Com_2381_pos	Tyrosol	C8 H10 O2	138.06797	5.241	139.07523	No results	No results	Full match	15338612.011694912	15091767.750422133	17472490.121138733	19644625.631681465	20109872.372231666	20587437.12367712	15880202.24320237	15994908.533455102	15932473.80477636	25167432.588345844	26812006.400397036	27217432.971540872	19352737.749282856	19992778.60815333	21022258.835243367	24287955.569045667	23001322.754001103	23401022.971830487	138359679.88835114	108841449.27861296	102934316.2191858	19317359.00036933	18410911.31790035	18333858.66375635	56272721.35000952	49712483.38945874	51513482.88699304	17013036.847044196	16154742.550075347	16488946.964344174	23924235.449991263	22515056.041797955	30230635.43498323	20941868.5860234	27889982.021157116	27150826.521553054	27459477.093251433
Com_2386_pos	(+)-Isolariciresinol	C20 H24 O6	360.15616	5.892	361.16348	No results	No results	Full match	42354052.040194385	43265122.22510883	44976484.43287355	70263693.61126466	61218589.44974995	79978993.01548432	64237012.31496968	74609422.9776858	22397885.539173923	27154061.923413645	40028630.55770363	32676482.480658863	29675276.718902726	29360882.734002598	27063075.635447104	31300629.229332194	32230759.16558998	28713464.88161529	51301391.38183335	31009586.198653642	47362417.55593764	46646827.63648307	56376071.64624115	49949619.06344871	30325040.226739198	35389939.97008586	36584240.22250303	37692875.951262996	51485378.25210466	56738740.24793427	49130779.63834582	34440092.50259445	28998180.696925856	62521706.1950382	47836084.690806516	41329632.14882462	38355333.08756526
Com_2390_pos	O-Phosphorylethanolamine	C2 H8 N O4 P	141.01906	1.634	142.02614	No results	No results	Full match	10441691.577545576	13924652.975938661	10703928.255237075	14551676.921562068	82526801.68387794	16865669.55924163	16978469.144242525	6364010.304324693	4475744.62276506	8385264.442826665	11674412.229211913	17466259.42335917	18231502.086363055	12426413.488471529	14170555.336852327	10786886.983793573	14023562.099020451	13745633.542355577	22987087.780155133	20614737.4959953	16351526.74454627	5130940.515044185	4945396.216505961	4905638.444554115	14930762.067238053	18213326.173055943	18787327.234418195	11723595.855470143	8892848.986017091	8536843.697923185	8468785.22784601	10294978.320298428	4006920.3595835245	10173538.1844031	12352145.69541727	11322465.713784566	8658738.145515114
Com_2403_pos	Hederagenin	C30 H48 O4	472.35424	9.012	473.36151	No results	No results	Full match	51873256.47183617	51331191.90249248	54713475.09642208	45468438.85143083	37452428.38062969	42452408.36232213	10342594.096520258	10783239.267614963	11088475.581554765	29340445.2582714	30130321.97344076	27394277.717230424	17756847.486040562	17414819.40370711	20470016.084471088	22777580.427998904	25051068.030131713	23260055.531515095	27647583.29764521	27719069.086814374	23062886.67281017	37319990.98487129	38004479.15878232	32561250.78332179	28702665.981042642	25687284.28465007	32343237.352223318	36952738.90367067	37832566.338004075	39988314.0225862	103094516.30006813	94788274.85273118	54483814.736196496	53556461.7860686	39718363.88322706	37670514.686047666	35788916.5173935
Com_2408_pos	(-)-alpha-Pinene	C10 H16	136.12496	7.049	137.1322	No results	No results	Full match	55651841.727669284	57617014.04081822	54569090.65361711	18137653.896098092	15314791.344548384	17905159.50221556	8523743.11105245	8699096.69797485	7879503.4581865175	46866359.21047477	45836310.13962818	46787339.88964394	51230669.05709942	49441186.04067324	49195252.926253416	15127351.389657365	16144522.751870977	16436457.6579437	30100712.17845521	27916340.85077001	28489734.0606328	55683470.60504331	53448567.365856715	53306319.44994202	108777296.7682453	111319919.58174048	111401427.39673479	24362651.507871315	24760746.51211816	25730271.682204053	14650233.820304142	13364100.697941268	19757786.02506404	36417220.0599524	35931539.14068437	37596168.656015	38627270.682049885
Com_2442_pos	1-(4-hydroxyphenyl)propane-1,2-diol	C9 H12 O3	150.0678	5.83	151.07501	Invalid mass	No match	No match	27590332.290719397	25390890.381111596	25746382.068618394	69167821.3596666	61461191.7289912	72231540.99445367	45765678.97878878	46646331.064436615	41980843.51192698	52009884.341570966	51328109.984361716	76199359.8591653	37461303.90293999	40704051.73831405	42545595.20352288	40698853.89163971	45480699.195824236	41633085.59436828	95316758.98283146	84223362.21430746	90550347.13903031	55860914.27751845	39354260.61692546	50245801.70895658	47608646.720903926	50230181.496446885	60013279.89940921	49442731.606990404	50051244.48759874	49025750.8350974	52472945.415671125	60978045.84484909	59669587.33560711	61578688.6134132	48226682.79851044	50276542.84961519	48770877.78146902
Com_2482_pos	beta,beta-Dimethylacrylalkannin	C21 H22 O6	370.14004	5.972	371.14749	No results	No results	Full match	28256798.496203966	20370669.36433851	30988455.80803913	54848595.1744207	48185407.13459076	52123249.31546441	56400082.37433379	60806702.68270167	62152401.924348004	68398508.68266709	96154877.60484509	83789073.7349784	29910484.670742404	26825247.367530935	24342622.962675147	27810924.478231862	27094214.847797353	18903935.431613814	60965895.917367466	53355063.43938308	55427805.55725315	39157244.863180235	43496321.78799996	34473244.99976891	58795466.293716684	47291686.690320976	50107745.771030515	46084312.58216219	45878444.849700205	49068456.153179556	25274069.439108793	23319003.429432802	11642656.51593443	47694564.8194506	43410441.494176686	39355383.204676084	36413565.044733874
Com_2503_pos	Cytosine	C4 H5 N3 O	111.04324	2.022	112.05051	No results	Full match	Full match	11823350.589528963	13611425.751103526	11223143.827882856	19938548.070788626	71439203.52450235	19757362.21775578	51635947.996837005	18321036.445056785	18479765.305605955	23308683.490772784	94907350.58751497	24537158.910963528	79837616.14854844	43905103.91198587	11301183.712146873	11981435.101375524	10894701.293533761	9531866.8176656	22457739.27618938	107292307.64184326	21506735.22636768	13538134.8172085	12023407.253509158	13225770.307900172	16024884.115410464	17661515.489726353	16906307.684558585	20732313.03926572	14613188.952062365	13164400.017789057	8981353.935128912	8685422.435631827	44737685.2798076	16649919.6764135	19858355.326911643	14193306.414557157	13564181.328540161
Com_2535_pos	N-(1,3-benzodioxol-5-yl)-2-methyl-5-(piperidinosulfonyl)-3-furamide	C18 H20 N2 O6 S	392.10708	6.048	393.11441	Invalid mass	No match	No results	4959361.438624359	4476398.164978952	4381419.373378132	8904357.6993691	6325364.150762491	7835163.276744696	22625884.897210296	28737650.439060457	30009189.758128542	11906499.33718712	10633585.288823128	9810724.369012548	11828759.593503108	12635227.326615268	11911339.562451096	21208061.111868735	21096205.788791887	19612540.620795157	30417956.84233068	31114666.96819704	23683515.256161887	22993809.906477403	22798935.06978134	23272120.60873649	55802894.31651506	61353087.249331266	58271897.912792854	80701021.81151903	81966235.23426968	80719009.64108355	2940348.3104910045	2490665.889061906	3841852.28270517	29206788.7839224	22677234.895388998	23489152.356316242	23108301.468539108
Com_2559_pos	4-(cyclohexylmethyl)-6-(2-thienyl)-2,3-dihydropyridazin-3-one hydrate	C15 H18 N2 O S	296.10008	5.253	297.1073	Invalid mass	No results	No results	2860426.585600382	3745464.67387039	2928488.4169311253	5661464.721673577	7841128.220595153	8642102.706370357	4195991.296224784	4471659.62162831	4066185.20040768	6116357.619699919	6290886.732316138	6115402.938735853	4023187.9171025124	4428348.093541743	4126295.1777082034	87905433.1556045	87776245.64233963	85062579.84052841	5386176.717009947	7687277.216948721	7728422.940526035	5783639.7651232295	6678153.972139588	4578016.7710216865	5984846.9292867	6326486.2995174555	6607539.274279247	41982215.76995828	44395219.126111746	40396340.39213223	6045679.740168302	5480230.620558504	3288238.254189195	15311482.6312904	19358527.243254084	16997385.96689927	17834192.837535556
Com_2571_pos	2-(1H-benzimidazol-2-yl)-N-[4-(benzyloxy)phenyl]benzamide	C27 H22 N4 O2	228.08016	5.929	457.1676	Invalid mass	No results	No results	17398588.490440805	17281325.54214309	14858408.055799626	29143310.779231988	25322175.221874025	38294182.803241715	13581159.64901993	21179736.557079606	18969115.312592104	86396416.50576234	76072121.05892941	65931572.90172565	6970901.827820295	5677849.355250803	5295609.910112725	9093196.70108306	9600063.603272619	9401098.80467359	18624529.07417674	19523143.617346786	17382269.468848456	17089443.750819776	19178240.663822863	17374544.82890114	33542801.86583318	36330765.33423608	40422791.438513435	38555047.52980581	50681631.10880437	53396397.68092406	7571438.643119291	6203787.541907312	7343109.548411715	29911616.9537776	19823943.43030922	19576979.539631587	18347808.044297542
Com_2760_pos	(��)13-HpODE	C18 H32 O4	294.21849	8.273	295.22565	Invalid mass	No match	No match	15003473.152403524	14946790.341077343	16108445.77399523	44842398.65341431	67596085.23298715	51201736.45832511	45761853.42407525	14245016.634539457	12398119.073273934	24107255.066606265	21835425.657545622	17931850.591527916	58304866.71603535	45993547.098532476	53475392.56679157	15773260.667194486	17003391.386053566	15349389.49183164	30741784.66536176	29405906.170992028	27302456.428664707	22971612.31225489	23242690.30257311	20098320.68294968	16596519.31561338	15550211.849709881	16545000.675499061	27475934.334384326	16313592.239483187	15896887.802352518	14371159.804803824	12613827.995990988	14008298.90781975	23717186.1720906	27688701.1737239	20896586.34177139	20290067.652990077
Com_2796_pos	5-amino-1-(4-chlorobenzyl)-1H-1,2,3-triazole-4-carboxamide	C10 H10 Cl N5 O	273.03899	5.609	274.04626	Invalid mass	No results	No results	37739822.70750792	46331254.244414724	37202034.47679286	25186630.903776783	21949330.251526684	22791417.37304222	22754082.57517944	23716915.799770217	23557908.405828007	13472500.855907371	14596183.134554913	10367361.944031695	28436695.672098786	34655223.046267815	31243819.261928674	29377172.1377059	26816666.53760881	25922675.703600314	12558221.443003284	10370739.535888365	12757045.844706552	21138881.351798214	19542657.64518873	18170096.087123513	22764736.2610535	22187542.122068137	10540954.539260123	21405884.25827345	26156609.950779032	23688806.55120744	24087575.946142174	29677612.73018069	19399464.708486423	24061728.9375773	22993235.008516967	22422647.143697575	26332064.35780937
Com_2798_pos	Senkyunolide A	C12 H16 O2	192.11225	6.223	193.11948	No results	Invalid mass	No results	1120308.6956239939	421388.8200111047	417851.0977083336	6139209.483754908	3132026.491275493	5608290.79184309	409370.94226395356	490473.55442191975	525708.954729042	75671238.83694203	76961843.03789157	74031070.88990565	30994528.05606316	30276447.613657504	28121205.243946552	7154325.3074548375	8101856.613844393	10258110.583326178	8607268.066727657	9853228.585593812	9692014.001325507	15369194.809892327	10545835.604038324	10922667.369692326	49014569.70785843	50019713.414204635	39809254.054062195	377768.56742620474	2644317.336364144	2401588.2653109273	9090024.446016869	4096997.7016182737	8672527.938358031	15393916.2137159	12221461.207807703	14899796.401155775	20469416.844505735
Com_2834_pos	1-(2,4-dihydroxyphenyl)-2-(3,5-dimethoxyphenyl)propan-1-one	C17 H18 O5	340.0768	5.319	323.07419	Invalid mass	No results	No results	9795998.831663197	8444263.87775409	11581468.146649797	19954832.03376234	20402596.45201304	24852390.159159675	45798254.224481724	50426951.346978925	49433137.44120733	74294162.27131942	55872826.61606807	59595041.040315494	63693301.73256636	63178654.44864565	64437535.21861431	9440820.29191034	8675941.72500637	7588235.401434521	18927648.882203147	20800309.618533872	19042239.028029505	5489460.467376914	16794287.636295896	7944729.147024205	4453797.850315721	8218913.19744639	15414861.537950747	4657833.319614727	4938243.884028516	5171009.157885947	9405659.552613474	13378961.984521225	7902699.345580463	25367644.0340854	14297162.347371884	19894634.57219128	17662303.202038728
Com_2893_pos	tetranor-12(R)-HETE	C16 H26 O3	248.17693	10.196	249.18404	Invalid mass	Invalid mass	No results	18060952.67276785	16856458.736679614	15025641.668179058	66153561.83348733	33167149.909066096	65686692.75264412	20490597.22363505	21817612.876127314	18005294.24961966	28892743.13618602	29828417.39650978	23395440.411443055	36704238.6526011	54502373.04410471	40790581.75129217	6551411.83041898	6133585.4736985685	7175870.630479385	14920288.709058689	12868052.129782569	13119388.864166176	14201685.578924708	14345831.178881574	13576052.332911327	8727643.866370175	8799138.928940391	9326470.04155202	7084527.747721017	11602373.333839567	8249476.569989121	15975285.001120998	11066800.669222234	26596551.157109413	32598968.2379218	19697053.29997445	18071844.35105048	16818584.79919215
Com_2914_pos	Radicicol	C18 H17 Cl O6	346.05644	1.656	347.06363	No results	Invalid mass	No results	4819882.309692208	4466825.627578536	6159928.067675608	33762228.50577976	12859599.04784859	26768571.560909927	8511114.960031003	8303072.288846343	7464446.592952837	66216491.48749267	75734576.58854336	67204744.20908634	14041875.579590077	18872441.281184003	18409400.74556683	32201520.49020551	26849468.880113427	27339292.601903446	11532469.896505024	10814720.155340884	11504244.962321736	35934661.392044485	12145966.141469352	14055966.993977025	19211996.214381356	23987958.780800898	22839515.92604249	30683188.76903174	41955302.30662452	48331554.074507706	20706377.293804113	19621641.085725833	7854841.598200452	16149883.0858678	17332289.801750053	20426444.15072908	19886448.711677413
Com_2919_pos	1-(3-ethyl-2,4-dihydroxy-6-methoxyphenyl)butan-1-one	C13 H18 O4	220.10943	5.954	221.11671	Invalid mass	No results	No results	34660443.11221088	41922488.14264426	46623032.65588886	16501293.849380143	12924974.405470101	17064308.773293007	28781749.029345296	30285947.67657819	20350712.883059196	25465279.076344185	26224300.345767863	24486292.756960265	18134860.19476419	19405269.22866156	16246549.628220744	15029279.538333323	14404539.562809803	14726037.275930706	31660281.74038393	48049620.424298376	45431876.9361955	30584728.965787925	27326632.560577955	28531660.912758995	18596153.616123036	18463128.438588433	18600447.654779106	22214432.06392249	16176016.918087153	17845773.99891343	21216307.359230064	20798016.748420604	23177231.94580261	24257628.026641	22361617.976130627	17315278.593924616	36572588.84850111
Com_2968_pos	Petunidin-3-glucoside	C7 H17 O2 P S3	479.11333	6.158	480.12061	No results	Invalid mass	No results	32766167.988461114	30935793.49620986	28193074.288258936	63861384.37042553	49721951.4515703	63363344.93063997	11350878.445549326	13222317.191734409	12958208.50438279	13816396.04489937	10547570.065956447	10443437.23867584	18748854.59390498	21271739.615615364	20389431.48472479	31563523.855040886	30870164.119377706	31683118.695869215	22545447.711994503	33150342.719393186	21076992.667800773	24397774.901391763	24256344.40986606	25647331.135756444	29397914.663255345	29676939.48458162	32348291.365561783	16563940.078430204	16954299.480289772	16244685.491725985	20658562.191645537	21872863.465554185	26011054.85480234	33978570.0292603	28346207.02075723	24563206.282108728	23667057.9242787
Com_2977_pos	5,8-dihydroxy-10-methyl-5,8,9,10-tetrahydro-2H-oxecin-2-one	C10 H14 O4	180.07837	0.609	181.08562	Invalid mass	No results	No match	42139569.120633855	21218071.32568377	28973157.59326937	32417166.8332145	26658844.067732077	30401381.377312686	19024737.81753045	21066105.033034366	21771240.311694458	26573148.310426928	27467536.528564233	24672331.9909889	28263946.908062086	31077596.329071403	36435026.32015478	26169091.901337467	29265333.286942262	28228295.17425321	37265292.15613299	44517944.788709655	44396898.36077943	27669946.54619726	28320544.463969905	23586906.062214002	26196527.455185454	28468150.628028017	29309242.578420132	17910700.792071637	19238597.826011103	17664572.881419223	9480501.303015891	23356235.9969825	29038149.390570723	20040073.4461132	22001205.113064636	26686279.89100345	16577563.893196935
Com_2997_pos	octadec-9-ynoic acid	C18 H32 O2	297.26584	6.684	298.27283	Invalid mass	No results	No results	5590673.434855975	4713516.53624903	4907504.692827111	2920867.8462059516	2566749.085959159	3145367.892426212	44490462.27689049	51946984.296512246	52561175.796618275	2734544.478498218	2045293.2534907823	1343103.784298479	43316140.31199493	44776500.78000757	40657872.18802094	3919144.8113370645	3808029.1021460174	3940337.8804478846	4043904.727974015	3277672.3469716483	3473796.6993030915	37916313.758380696	32242593.519543514	33060014.264029898	1573785.2398855647	1894091.807185557	1557859.7547573734	2203130.504458931	3260199.7914508237	1660402.954981292	4657885.804950815	5325656.051020819	10474909.651727077	17691837.6982899	14631817.517080614	9763434.648932016	12396278.74487498
Com_3004_pos	Linderalactone	C15 H16 O3	244.1093	6.02	245.11653	No results	Full match	Full match	11864121.042570094	13574890.10972295	12991475.672753435	32788992.802541	36832982.69574124	32898812.987042118	38527832.27275431	38697685.08136614	49347246.099552706	25604913.61973953	28907181.965095535	23750891.1019631	15565105.072186708	29902405.735663697	29360403.136267412	18854945.464503426	17678317.336076416	19681657.01503283	55021210.96392344	68597694.19720083	67797002.1976652	42351009.70010347	44246358.65953584	40796055.71979826	18539393.404403705	18532387.73779404	20067095.41226285	49858946.27098459	55685158.66687623	66032092.51964268	24587831.899417154	28365083.661178935	26681220.600881934	30667478.3371778	26804775.266264156	25188702.64984916	27515959.706318326
Com_3019_pos	(3beta,9xi)-3-(beta-D-Glucopyranosyloxy)-14-hydroxycard-20(22)-enolide	C29 H44 O9	536.29548	8.486	537.30267	Invalid mass	No results	No results	10096320.448445825	10322052.20202452	9953004.031951027	62267242.01123362	54152528.52682538	61450878.839463495	45231969.69916284	52272951.989140235	44402445.92236939	48363352.169228055	43268238.076543376	43532285.2369121	34225408.867333345	33762742.55454867	33599665.83731208	47964262.22583559	47809839.17131737	48273100.00735797	12443061.091050016	11184554.512816174	12184295.27930453	19325614.36045905	18581627.394008853	18250148.143126365	53786480.45054696	51688950.651192494	54122686.61938894	17816106.79962455	18548183.48886733	17418358.65576338	19983207.214391734	18842301.08029452	16458656.180887157	39077887.6293923	36016697.708566956	34694744.65967995	33300797.955802485
Com_3051_pos	Geranylacetone	C13 H22 O	194.16669	6.065	195.17403	No results	No results	Full match	26005096.655444827	23902815.864124585	22916107.320067856	24289476.332468927	21535231.537211295	23176352.628418732	33559300.192661725	32903983.743028693	34056681.6440622	60443238.56836375	71068261.55688897	62656670.06913355	33574579.1000267	32964701.13765692	32312687.90083597	16186294.539236046	16923729.82059021	17575248.344091605	41590823.38443895	46043441.12155184	44424000.05434764	21257579.61424438	20699216.210303057	17717157.90380286	60176847.22946393	57482656.98106316	62707636.44553684	25783936.42547876	27117775.113447458	27397284.885303523	20202364.324290156	23259671.044161912	37739550.358849816	29567987.6300885	33900660.22186329	26046758.084183596	23641622.185275804
Com_3110_pos	Isosilybin	C25 H22 O10	482.12023	5.977	483.12744	No results	No results	Full match	745510.2844331121	684281.5653002328	735309.3965319721	830193.8823313959	642266.027204823	664651.1543370612	27619282.098531235	34682758.21842466	45234228.651968375	36846561.78528266	31355527.23290688	29221611.144216392	13797373.665902078	15168339.83137143	13035148.978884965	4305550.109372705	4357866.46526469	5456943.492876151	76109130.3621289	83096654.12524676	96272683.19142859	1211689.1650578778	1058214.2452820116	677850.248047607	11343059.745691208	10236741.02511629	10060997.40239643	14783850.839807048	17318693.762696307	15141833.76234263	1000630.0632453987	816420.2347216798	1360063.1248959277	19962793.5039613	12058489.799505522	12105592.034257228	10876277.833678747
Com_3171_pos	Panthenol	C9 H19 N O4	205.13109	5.388	206.13821	No results	Full match	Full match	5078661.967868243	5657736.948956743	6752146.363169604	13020711.566024942	10247175.86222945	13124815.526629826	36761775.75980155	49496186.78743796	43671325.214321	19030753.860163115	7870302.875434586	7921656.10872652	14910158.566252397	15703326.461996824	14974704.72121134	9947009.987845171	11269991.853221385	9283363.877083248	11213559.160497043	11194902.737771116	11712809.53927413	7957288.577584677	7807802.569348652	6482876.927728732	28090931.79787752	28247079.968520276	40287551.28768714	9466688.466043163	11065577.993440898	11655157.984653933	7229620.654819826	6879783.309341462	8394559.561630877	11526874.6467783	12633154.028599808	14861540.82403486	12744839.118531046
Com_3184_pos	Fenamiphos sulfone	C13 H22 N O5 P S	313.11539	5.295	314.12302	Invalid mass	No match	No results	2361923.520619765	1975890.0436774842	3195984.632920378	4095328.8418927304	3501049.9964085026	4152869.3590595867	5407073.036693122	3953373.8998767543	4224816.013468445	11300226.22691798	12734604.571933925	66116325.39760685	3993487.5294412402	4163086.247092346	4988710.810889948	1608858.5171315703	1899926.5745476147	1810350.310729919	16124017.87828574	16819288.431218375	19876528.93468212	2962875.67442476	1913114.014954204	2082581.9848571613	5792605.729895969	4359409.850412941	4801146.651200573	6210619.373727214	4101538.7326327143	4785573.541315504	3397128.9612650615	3294302.6607998484	2767035.28465476	5301045.33857034	5836473.063483232	5773449.213033295	5974688.063846512
Com_3193_pos	4-Aminobutyric acid	C4 H9 N O2	103.06304	1.646	142.0262	No results	No results	Full match	11179281.102404878	10069107.994384937	12286928.6462706	17390045.66465965	42929244.72942767	21145620.064413134	46753544.17169055	8522960.232478956	5983137.053833815	9819158.528199198	14749729.159404662	11815950.109395694	12141645.170539614	15675903.17452249	17830254.64784468	12195015.81717861	14286838.942209292	8971377.639471358	17881237.0330475	16148609.517157383	18066748.695471242	3523964.3649454257	5923830.964857772	3032403.9971924857	17444225.393758845	11523604.807841504	10999989.18647962	19799682.057049543	13631769.80411592	10809543.504005792	10509393.56771713	9008159.21664911	9366589.189162137	14231091.4170911	14597660.500672756	11947751.75280722	10950585.513052333
Com_3263_pos	Plumbagin	C11 H8 O3	188.04697	1.748	189.05428	No results	No results	Full match	30758957.477765165	23489751.696301337	30958560.155828256	53835691.00361421	52477980.31745186	55003275.74521354	26920911.62049474	36130808.581709296	34939505.15356306	54170083.089358516	49966300.58258059	49934077.82182378	49249482.935241885	49204957.24720364	56636187.21361919	39146033.23477034	33556294.347041965	38848115.54958283	60559774.68735776	56669939.03100905	55447449.94977988	28380936.89293831	29094392.01850913	30289813.559296723	32109011.35844795	39600456.179666996	38730209.22836044	18062391.93591456	21813556.305516753	21230838.44693434	32085565.441423852	32428793.320640776	39698045.40535395	36251525.928806	35342738.30691103	37253770.280336924	36188067.90485288
Com_3277_pos	N-Oleoyl Glycine	C20 H37 N O3	339.27616	8.151	340.28342	No results	No results	Full match	11632254.219980601	11167948.449318215	11887204.79424659	47234432.75033704	52301687.83585736	46244019.94285732	13724218.92741451	5887186.515852836	5735929.88878326	20855221.17220392	17303240.50785119	17725555.765679844	44735960.14126721	39366138.75322683	40990174.13083891	10150362.820916915	9254783.023657423	10716734.000528177	20731833.477118444	21159729.42631643	18647347.070343193	15298915.065242691	16409255.566743057	15183943.585327405	11780831.300493293	11325978.207198024	12243115.35277102	14982380.589472553	11856972.429434286	18191773.40604996	8324703.042941318	7273731.837600259	5980627.935792958	20748196.7457668	19268355.53627189	16855639.18458517	15911235.939212106
Com_3281_pos	1-ethyl 4-(2-oxo-1,2-diphenylethyl) succinate	C20 H20 O5	161.05983	5.904	162.0672	Invalid mass	No results	No results	18645455.13132384	16192850.641622242	11156461.293251421	43382690.6650332	52230638.48411539	54710511.46573266	26477739.390970837	28785658.342029463	29354934.83940812	34386043.776250295	51240010.05152435	27770608.92707634	23238376.232129913	34552717.01366143	20079696.411578886	14787478.215010496	24002108.382035185	19697632.295332823	42861410.14577658	55190896.920940824	48206242.87834589	18794315.544432014	21355463.41521295	18722133.46977838	22463505.223442756	24113850.409634497	31035580.313327305	22558946.455871586	27415573.462279975	23964090.959068023	19388553.36440754	21806539.823997974	17587148.05463344	35158375.0991097	23299338.92891947	19008256.055816002	30494836.167088
Com_3291_pos	S-Adenosylmethionine	C15 H22 N6 O5 S	398.13609	1.651	399.14328	No results	Full match	Full match	10580954.084129576	8326281.691728498	8602194.389483804	39880190.765146405	43492636.76460963	34603023.201679476	44869431.39676056	44264159.90805202	42502116.97869094	13411892.83602785	16586848.378246812	12978373.95134444	14849553.44813922	14271658.775613796	13049631.299380168	25992440.51230501	28650722.39362064	29281813.464060616	5332737.712662462	4945982.299719276	4604199.050725018	15794870.996271474	18720890.079661958	17952846.10701095	7966576.728853852	7105481.513804269	7530126.479198919	30646548.54176868	28704696.325676963	28592561.5807991	13322579.954170384	10728173.066122303	6606365.319596346	17783519.8627186	21047916.47261194	20370583.918605298	19891279.498957653
Com_3306_pos	Trilobatin	C21 H24 O10	436.13892	5.616	475.10208	No results	No results	Full match	36170666.72533525	36049053.084781	35768534.787214085	27380645.35829593	9139825.337863483	2089246.765805865	27453960.71879907	11607211.472520892	26924904.90337316	16319929.078402942	16659732.765123434	18421070.176054075	36743871.152003616	41010233.9080937	44123525.27868413	35478002.97045345	37596269.01931246	33355235.466447733	21871911.80330224	15815441.137741482	18186385.671001736	24252386.254106916	23548668.563917782	9228943.744347706	36691957.139219105	35793000.351414636	38635074.26209614	29430856.529722966	15461287.00238545	31475939.433084447	39680170.25961017	16422913.703693805	37010603.5800163	20529798.4953691	21750579.25477798	33890641.12917721	32084843.998769984
Com_3370_pos	Sarracenin	C11 H14 O5	226.08371	5.368	227.0909	No results	Full match	Full match	19872977.99963735	19559325.150915716	20895685.89278962	17097206.85393421	16172111.876534397	17663224.505873363	16736511.406138698	17557822.956920493	15229218.760119421	17213095.45809106	16086931.241711624	15352758.257858582	17236894.942880265	17754841.127248105	18348169.973213892	23184364.31464388	24852454.883629534	29133203.7684446	83445085.02603342	82054990.06242482	82223628.28404388	22079403.49313552	23775065.43548018	19085579.782760836	21667383.475553293	21364014.536369517	21234373.69242833	13266552.950356234	13134504.216439135	11558858.545096608	16518132.444745364	16455429.98445754	19534123.238361113	14768469.1884892	20099054.618876066	22557237.803083614	20140759.922138028
Com_3373_pos	Sauchinone	C20 H20 O6	374.13527	5.909	375.14322	No results	Invalid mass	No match	22175564.16338743	12805970.276547866	16550258.029033069	37783280.32978528	48983578.78655042	43572137.54663938	37383792.08528502	43017090.567726895	44090851.085371636	34741770.89062438	19805446.440714125	27309764.51029227	24659030.040774178	22155240.304845102	23785068.181630157	19971489.781164225	17626293.706495136	20227343.07980558	39285528.99675529	36301135.5304285	29555322.266835753	25831042.140572544	21690618.130600583	21576496.269152503	17705233.162245013	34523594.49289105	30473934.648998592	10937738.217076343	30054018.471372098	26662220.42709263	19070129.179875825	6631802.2865828015	19243246.09612321	36873814.8105532	26423712.97121375	29721636.103079498	17184539.695778184
Com_3388_pos	(5-L-Glutamyl)-L-amino acid	C8 H14 N2 O5	218.08993	1.818	219.09688	No results	No results	Full match	34088618.321192846	29654434.731579963	26648357.34200142	32545021.04791383	31183483.026381984	35540625.65233891	22016827.808286242	26103325.607755534	22238265.802147344	51969209.58759845	44637222.92356567	50061513.12263397	40339967.34720588	45804385.31816953	44281204.53031781	52125697.02926486	42758623.611269385	45808795.947939366	37331030.23777766	39443672.65777745	38315380.73987448	31015085.99633669	27998826.40997625	27634271.447064452	31071015.868435144	27264726.62269337	29977387.43852661	24074921.48432017	25153568.1679538	23531182.12814387	29249669.943161495	28015088.983010136	19218900.709974647	37941759.3927984	29374143.16596805	30294454.848687634	28915764.177186828
Com_3407_pos	2,5-bis(4-hydroxy-3-methoxyphenyl)-3,4-dimethyloxolan-3-ol	C20 H24 O6	342.14545	6.728	343.15286	Invalid mass	No results	No match	1876452.1903181265	1721222.0964927825	1755101.0175863241	51580039.91595762	39818287.2940585	44502761.79802093	2923602.9817864657	2324130.116636388	2597531.0371491667	2366356.1728918334	2592182.7226391328	2342622.4012102326	2954157.297252652	3221499.748672745	2788907.2099066474	2180668.8206896065	1966118.326126656	1956875.8401901887	3588475.768350866	4078543.2118809456	4705304.187359866	2154215.4746487634	2589779.3148773806	2277863.490793955	2129950.656705799	2158693.1939604008	2779216.000871365	1522417.1530885752	1492892.5926004304	1422610.1004201884	2125361.0650156173	2445221.7088873647	3131075.122921581	6316503.22587775	4813066.445621884	4946572.695112024	5128267.036660926
Com_3411_pos	4-Methoxycinnamaldehyde	C10 H10 O2	162.06742	5.589	163.07478	No results	Full match	Full match	13680562.000219729	10384700.78637055	13521219.09034951	28413136.65867919	35130056.14696473	43088895.04139118	17129338.112928383	15280156.914162979	15441758.986035295	56070769.46119701	57859842.35121802	57311449.18744127	33676658.49673066	31883410.423191976	30661356.455268934	20898001.845345277	24630540.89427705	23246722.038717803	43895233.89220454	49760555.78973524	47070092.567685366	29480545.137421545	26260843.13564967	24221527.45829638	36948177.3709657	40599218.12666375	27258652.91921877	23818715.496578287	22827247.84190032	22078641.417752594	30689935.985206656	30939267.295354515	32348300.508786034	25950302.8187175	31094659.638208102	28943857.841436863	24698675.814296834
Com_3427_pos	(2,6-dimethylmorpholino)(1-methyl-5-nitro-1H-pyrazol-4-yl)methanone	C11 H16 N4 O4	290.09706	2.119	291.10434	Invalid mass	No results	No results	24361967.051685482	19272331.19144798	16065538.364953334	37674793.82898238	31665064.53309012	53345218.39261356	19645129.12961709	19662878.48408983	21864740.012178104	35464107.32682963	34602439.559644386	34520423.182425685	34383445.5328251	37413861.69608155	37065803.22402294	18637594.272740453	18564007.30106763	17437551.37021891	47823557.22138496	52383409.07322894	38055166.95693822	15255341.502252053	10871314.814109366	12709103.650334533	21096344.00307004	20429595.39660139	24751018.717246123	9088948.125360176	10093422.87283822	8947772.809417155	15044241.143697202	12107049.188212793	51620403.74397769	36345898.6396062	24118399.312716108	20168277.915845785	20747763.906123336
Com_3437_pos	1,7-bis(3,4-dihydroxyphenyl)heptan-3-one	C19 H22 O5	156.06767	5.834	157.07574	Invalid mass	No results	No results	21322632.881620463	19019775.10119929	18956520.313962925	46626481.53859375	36598688.401490055	46301585.57177126	31158564.253269076	34736531.211853676	33599394.98602782	19498933.035191923	12808123.685972648	25544291.49788137	27232075.595772915	24734847.822310727	22575137.79017998	24256236.75232452	17170114.85053976	22871018.788475126	43184562.49142707	35960696.46141802	37747591.155412845	29568641.986334804	34365545.14339885	46787121.13227727	11633212.438820174	27387518.389448494	24809493.366496053	38816616.29885069	44393159.56362942	48101306.37367893	25747518.893398102	28537755.778009377	24037194.813611608	36937340.275304	30427746.23873463	26700732.59317316	28727625.382476315
Com_3456_pos	PC (3:0/4:0)	C15 H30 N O8 P	383.16911	5.449	384.17639	No results	Full match	No results	11872272.927289724	12045892.60646412	9834432.476343587	20308163.0914102	14761016.022941822	19189501.146857202	15521045.087202221	12084091.119011309	17064501.853970215	49143518.949032925	46559385.26939724	47700946.032072596	7621844.490613297	4311360.839187111	7653846.207496819	14104495.201428061	13780993.365662912	18594929.341519143	15899079.689960986	14408666.554396875	14901256.835990574	12761356.287384821	9468234.138743525	11326658.881972812	68355419.00271057	59186430.05939808	60630516.94346165	16861658.570659	18384443.334718533	17536273.928669784	11064319.738692062	13095484.186339138	13449191.705524977	18208631.527816	20413597.64850381	14166205.787376024	18157883.33874206
Com_3471_pos	Glutathione (reduced)	C10 H17 N3 O6 S	307.08318	5.388	308.09045	No results	Full match	Full match	10201998.796650566	11056878.882256148	10502671.004284356	27656758.953789625	32146925.06908673	22873830.942248434	38837710.68345528	40616427.44717619	42120631.50492116	16603796.652043855	13301456.399513151	12146421.936335774	43712375.9534524	34476247.91329854	28888345.230197906	17033530.01718435	15957876.27674959	12061455.516515048	15847977.478596713	10382619.52460838	12406568.772966724	9638629.080129365	12560171.554103676	10861165.707784014	10966801.616440693	10126490.302165838	12157725.97419954	12957240.70756576	8493498.306556271	8583108.942377687	8533645.706006851	9422924.022390826	9783570.563773543	10631750.3395957	16203593.835294874	13619885.06016594	12938187.117183995
Com_3473_pos	2-[2-(benzylsulfanyl)-4-phenyl-1H-imidazol-1-yl]-1-phenyl-1-ethanone	C24 H20 N2 O S	384.1375	6.086	385.14456	Invalid mass	No results	No results	13272950.36516798	12760121.626191797	11875630.003701216	25103038.499960124	23269163.287109908	28067140.846118364	28210070.86263285	34261198.60737004	28808219.276651353	21053210.987681355	21811396.86149368	18436798.355116542	10853026.034866923	13957693.942334376	10686148.897377428	14866153.908528347	12654130.784678973	16163949.479990724	73130590.3911085	5751462.66055508	80902571.01457174	25012893.868583426	22266003.15191603	19079599.966601714	15380177.275453866	12554000.756123455	17867533.28810641	17721554.459701233	34917708.70754651	25098561.978055663	9771533.311763786	7929805.266955518	18327118.336423848	24285061.4362358	20544497.713223644	20191152.29146746	16810506.838042717
Com_3500_pos	N1-[2-(3-nitrophenyl)-2,3-dihydro-1H-isoindol-1-yliden]-3-nitroaniline	C20 H14 N4 O4	374.0988	1.644	375.10602	Invalid mass	No results	No match	3054237.8045465425	1130080.1502084539	4066819.021841923	19218877.396226425	4409879.485660679	11145706.566228606	4909345.702299927	2842340.85665949	2985032.893182741	54158727.15421474	52378997.43431594	53779989.74565373	20621761.09240173	35480747.37266933	26403282.467045955	38081258.473596066	33258086.723469343	36699125.27887233	2206724.5536413	2359440.524001894	6959659.847907839	10802363.123995304	11946781.668835437	14465428.906487873	8816122.847775431	9509021.912685025	11412568.484513666	46594090.25462754	50267197.70831277	51734580.53761	25925782.9437969	17739567.270619486	3349093.7631835695	20454333.2194046	21886209.221145283	21742653.078014243	28862347.949332602
Com_3520_pos	4-methoxy-6-(prop-2-en-1-yl)-2H-1,3-benzodioxole	C11 H12 O3	192.0784	6.189	193.08568	Full match	Partial match	Full match	23128440.379287243	27437087.465016276	30587332.275457095	28446860.87405799	28723052.95638485	27637463.95724975	20551055.42642071	27733641.865775384	21403713.833118994	29417971.28007783	30326403.99383044	37311713.26403883	11978670.583645662	11550314.563437257	11842197.370358218	26995757.673424374	26763279.112729758	26805645.649127264	21517538.267683323	25921448.797747675	20705077.349031903	13076646.829390708	14858097.761431297	13884283.01488422	14583942.107997674	12664169.548817966	14788716.622746235	49349449.35691351	49280594.273099676	49280097.08778026	21575948.9019764	21521496.407574255	21523559.501940712	24601600.8511047	22579994.04365663	23071785.493640617	21395005.68720822
Com_3533_pos	Cantharidin	C10 H12 O4	228.09918	6.137	229.10695	No results	Invalid mass	No results	7824872.033850334	5702603.62838025	8177793.873903631	22533253.081811666	21796618.280041132	21801864.20343079	14106380.474740332	12995152.998448208	14758219.280391375	53436505.52869035	54215828.82730637	51706464.64235777	17057109.342019606	17911654.901924033	16625925.270780236	44454246.65034647	41208647.506007925	45708315.166824624	13442392.152642466	11582538.117928818	34286323.67820783	24899228.652555324	27660794.03556935	28515923.398594443	58277356.86641375	60454869.59853206	65099710.70448032	17974589.361197527	19109964.90293583	19838081.98094828	8070267.471382277	6304932.090184521	8812668.38801343	29424141.9922978	24517811.159572244	24924718.62219533	21439775.32625695
Com_3561_pos	(1E)-5-hydroxy-1,7-diphenylhept-1-en-3-one	C19 H20 O2	302.13311	5.531	303.1405	Invalid mass	No results	No results	20293367.86355333	21862926.678565815	27312054.360594552	8698530.59289524	6838957.630319262	7630602.3847251935	6423669.356098276	6562680.120541456	6431554.314417899	17237989.22125223	16683927.111804783	14132552.362456305	17248593.955036826	11299944.786284078	10557609.51737671	14311768.034521105	13902193.59697617	15789625.234282544	76267052.53629144	72135802.92478071	70619671.14759427	10832359.717393411	8405402.053344509	8991853.405649476	18817379.107536357	16809191.700181946	20699219.748432677	4606125.494532646	3874637.9431468234	4216872.580769967	11919569.714106107	11689561.512285026	10040882.065895231	11238188.9982945	13528869.492274713	15101669.610455327	14227884.10906124
Com_3579_pos	Choline bitartrate	C9 H19 N O7	253.11556	1.805	254.12233	No results	No results	Full match	31053491.65729552	27234242.82812468	28992454.716516566	43077195.04299335	31387684.697759278	50149403.790194064	17804140.798006278	28334506.071805447	27655527.912131697	33373702.28058089	33584825.19305904	34186759.83893293	27605187.65838139	24817680.68484933	27972961.770839665	23757357.46746497	24291064.95530697	28567435.669374228	24724621.486317053	24195341.215826422	24650679.224572305	22054555.656129528	21265701.649405852	19852330.90438523	26508338.17857554	24003806.758941006	27417303.09061212	15059774.861005418	18628553.697421007	17419670.948447883	29163115.543385267	29845276.93430696	37307663.4004982	30592705.7324642	25029924.728808403	25691213.682936277	25562163.64882542
Com_3710_pos	tert-Butyl N-[1-(aminocarbonyl)-3-methylbutyl]carbamate	C11 H22 N2 O3	230.16254	5.462	231.16982	No results	Full match	No results	1833451.081554511	2264069.6058940585	2067580.888544314	40596243.87930613	42758698.72164282	37382812.48853719	3038185.2672909494	1617665.0983984782	1462107.9544151716	6733403.7977862805	9344143.031197399	7078583.991130969	8653272.48347568	7154667.396422098	8544206.717980979	3622115.8227807507	3644513.195561873	2957851.327826194	3603477.0633201427	4669592.473188501	5285233.07971215	2807746.52257033	2664667.6450353223	2883124.658379099	8226752.199093435	8672646.553164491	8421037.13812154	3821081.584431926	3344847.634087664	3451601.1449829685	2734317.974575366	3199320.2802651348	2914435.9979200386	5660166.6465461	6594505.60745416	7911238.691463504	6735713.469051662
Com_3754_pos	12,13-EODE	C18 H32 O3	296.2343	8.395	297.24158	No results	No results	Full match	7211526.697203406	6811782.517151815	7127041.754601673	44333651.83916141	14558826.001597434	10749924.075424677	17713985.304955535	8420954.38626701	8599258.151533732	9632016.619530993	23693297.206333335	30701249.12107961	34838183.124502994	30461917.959914405	27522877.491104674	8482966.687318929	14607413.712104073	12173561.250339035	13387212.97304311	25807542.733922288	23802239.732435454	9231100.596970093	7758258.56132206	7841652.838392952	9496935.929304745	9311905.99898957	9421758.214697082	16200978.354610883	14842904.465213105	15301210.846131487	7440246.343612431	7775764.63987632	10428468.570662232	10980788.1200785	15694698.21432974	9893826.826735288	14297966.48157614
Com_3779_pos	16-Heptadecyne-1,2,4-triol	C17 H32 O3	306.21842	6.88	307.22559	No results	Invalid mass	No results	926589.1077497121	1005998.3565109735	874708.0050888804	43938845.18589983	41674340.21103966	44306860.344898134	1606518.2623201746	1457589.5856347724	1092225.9250921835	9640727.455193358	9068059.712613562	8453399.466971338	4171455.3544554	5113554.851695647	4182431.634854152	2955478.995502049	3250211.3726197323	3161153.0823281794	6223403.264001787	6658687.19609945	6573320.369554656	1147018.0023444374	2072566.7715135564	1158790.9125477558	9128510.19781544	9106863.863616895	10579889.138898943	764009.138440645	623314.9260083527	649474.1684615338	1302937.0368028127	1155467.8554332885	2504088.057696953	10862815.1458705	7946332.224325392	7600461.784092534	8740390.749169366
Com_3802_pos	4-methyl-6-phenyl-5,6-dihydro-2H-pyran-2-one	C12 H12 O2	188.08334	6.215	189.09055	Full match	No results	Full match	9275692.716988357	9562881.11071313	10368552.027079297	22380861.7135722	19133012.5641615	18839623.24110021	17498551.76199406	18551766.397721622	19330420.3279153	31064326.09937208	24509667.89646345	50090631.28404894	28180945.40133491	27807936.34601286	25725952.75959513	17320469.902243357	16708122.460263519	17908404.830003597	34478583.938347176	35601682.002901934	25873758.541460875	26926082.114478532	26224700.40442197	27856326.63930406	13104933.23599905	24708039.740796465	15989294.96337903	19677972.241971593	22080956.725991037	19589480.73026255	15566766.726503905	15366381.845152762	19479619.954380844	23818284.2114631	22594969.009412505	21830277.439262588	22754994.300329853
Com_3825_pos	6-Sialyllactose	C23 H39 N O19	633.20917	1.702	634.21564	No results	No results	Full match	3844520.73453018	4018425.5059177815	1282820.5667982695	16309647.409051891	23397118.288415585	17887835.035277557	8489920.120285524	2182265.3181419927	2323184.811059001	16258952.606227908	49339240.56039523	49466778.062731616	14548972.081177173	15514013.288593357	12676489.42859587	3866996.465108925	3050513.68880394	3659177.484564385	5938191.65040777	4953409.227895208	4611866.3426091755	3445744.8550181533	3363616.832276644	3037406.963745866	7469805.863884756	5920332.028272086	7487161.163718226	6144624.659822351	6606509.728089496	2354381.860790173	11119157.444349665	7549920.85424731	6615897.819990321	7478496.43952063	7487675.935060273	6259893.607459791	7131122.7092343215
Com_3827_pos	2-[3-methyl-2-(methylimino)-4-oxo-1,3-thiazolan-5-yl]acetic acid	C7 H10 N2 O3 S	224.02103	0.297	225.02731	Invalid mass	No results	No results	6200890.331762937	28591828.79850929	7046222.187709191	22533096.07452452	8975814.924020512	7831775.610989043	12277097.325885663	5240632.915215888	5968845.139335039	5972960.328320754	5900939.6180773005	10113438.324972382	8953100.197012994	10732111.720760249	6551949.635800807	8588097.797195824	5124841.156058099	11697436.012492178	20788878.199940614	13178131.27846447	14708187.807247506	16011286.240040869	19626057.309560303	9975791.132997045	21326569.7182867	26010168.717045255	6566201.920604915	6171553.241845998	17122674.17978336	7714581.322206328	11730880.252989337	13703268.655783094	11896356.041202916	6584042.51652751	9507637.644865384	12784074.473483594	6436371.017522189
Com_3858_pos	2,2':5',2''-Terthiophene	C12 H8 S3	247.97957	1.91	248.98656	No results	No results	Full match	22811391.41410487	23801738.120061703	20446962.089856915	41467400.53829387	23741043.609187704	41037919.15651572	15272018.086480547	23036936.946543105	21146149.037041474	46343199.34568572	40241477.26874777	42758119.02439259	34436250.98934875	43971829.79573436	41965682.89181393	23781358.747303423	23444759.01057467	23685648.852461282	46799807.6337935	45947624.925781235	45316370.50058437	25052081.655738186	19537817.509150304	21328037.80434294	35312103.52983063	34608381.91163302	33363465.854643133	15954899.497325607	15388641.415088898	13837521.215167524	17024659.879132226	14933418.923338601	52374072.23108687	25847021.2771025	21545601.343259435	20986938.876969516	20602261.273646038
Com_3859_pos	methyl 2-[(2-acetyl-3-oxo-1-butenyl)amino]acetate	C9 H13 N O4	199.08409	5.252	200.0914	Full match	No results	No results	6165111.01007599	6278383.988345569	6293557.285178268	24648582.70889007	35768223.79518	44449290.3358189	8394020.159129292	8422131.895219898	6808268.657686965	14954235.779666934	14909755.516657539	16129813.321615562	14757586.138022687	14601066.573831357	14816002.05935775	7983961.270544918	8230936.367600797	7706374.279262961	14113799.148250112	15555088.904761022	11599301.05716545	6933355.047617521	7491859.338635564	6917009.321743675	8040875.605710038	7726591.706276195	7015512.172239146	7911777.857609567	11222888.850954797	18591209.859580383	16619636.338460531	17309591.91012139	11150137.536222193	13378296.5007344	13042612.383003592	13872220.990508288	13323147.700761266
Com_3884_pos	N1-(2-cyanoethyl)-N1-cyclohexyl-4-bromobenzene-1-sulfonamide	C15 H19 Br N2 O2 S	370.03423	5.45	371.0415	Full match	No results	No results	24738363.157204714	21808382.04462095	25667407.89332459	23714765.52202866	15857378.244606592	16041553.699837591	12629619.803548165	10505289.747121831	10973755.888266202	6416038.217997273	6660382.960506037	7145415.75876056	8192058.152874009	7947695.716467148	8992545.923836699	24149313.87378403	25908126.187202383	26223003.795997225	66319404.753783874	64910358.42635857	58261258.9947231	19912337.07730068	20096471.510596626	18600415.952122718	27504643.433174856	28314630.23225374	23552104.062933348	14698122.6873662	13380503.324442958	12189982.753384631	23252836.73991254	20905960.8641783	12036418.475883322	18830304.0298285	19156631.286172785	20656060.445506148	19147779.007557694
Com_3892_pos	3-hydroxy-3,4-bis[(4-hydroxy-3-methoxyphenyl)methyl]oxolan-2-one	C20 H22 O7	356.12459	6.017	357.1315	Invalid mass	No match	No match	9635062.52327052	11310174.810163748	9378389.076572424	32873614.499511406	36148053.79379137	43831670.40102695	21058967.852342226	23886599.473530643	22708675.571547426	18625739.141971044	19357124.720405165	15780533.031317702	11329299.413100418	10344200.365989944	10399432.340105666	10010684.470827486	10711582.632382972	9500197.859120572	19068171.82600532	19275600.76253907	25561183.423097547	15009023.485678973	15413989.909783687	19871235.998155475	14685048.623038502	32915029.123728454	17542053.580158584	8176404.119633821	22019220.765383605	16433085.427811733	12054979.89071844	3536976.5055676866	10484709.967965212	20777006.3691926	15945882.320122031	26816730.656741537	13661818.27700309
Com_3931_pos	1-Methylguanine	C6 H7 N5 O	165.06482	3.194	166.07208	No results	No results	Full match	18624556.383619443	18539636.067773752	18648381.131517243	6560467.869512607	8857708.27246937	6113564.41522102	33658889.95536197	33752513.02145494	34265046.57155742	3745267.1760389567	2974230.5794075835	2951563.871410447	5316759.281318249	5088087.245402286	6493873.144442334	2559157.8586536855	3051953.6880147206	2736836.402487733	1852750.1751699932	2091125.808190532	1546859.5363823224	8328987.664222132	8581259.544276135	7869204.631863859	3673427.2488365066	4772819.011989352	4207291.851787776	6316361.7221249705	6634908.024412075	7037528.424230081	3526250.7012170455	4031362.4917426454	3312978.0345744267	7637892.39780906	9653685.740703104	8704457.882922541	8419540.426656807
Com_3932_pos	iP9G	C16 H23 N5 O5	365.16873	5.924	366.17606	No results	No results	Full match	5730162.770467167	4614619.647455437	4503661.160285886	41185040.40006245	32624674.5150784	38565217.08801419	3522669.8089095843	4006174.066534146	3978395.8405541647	5690688.190692048	6166416.647140977	6368423.114752917	6929573.342613494	6820087.554688227	6576050.066895039	4298814.99446051	4333241.3174971845	3695975.712742507	12931618.685366882	12247895.222501257	11777581.408850543	4123109.44145181	3723871.853378872	3558914.9540400663	7732122.163147297	9456469.01269492	8539158.919067914	4943973.32518902	4931955.093564302	4903549.884087767	3678418.910612498	5251208.126517119	3633005.126674751	3542081.92630438	7789303.579784852	7729484.156790449	7239350.855761273
Com_4010_pos	2-(1H-1,2,3-benzotriazol-1-yl)-N-(2,3-dihydro-1H-inden-2-yl)acetamide	C17 H16 N4 O	292.13008	5.908	293.13733	Invalid mass	No match	No results	1617580.0407343155	1857764.620121977	1787205.1474577258	7271185.627784525	8042006.524448239	8714410.192832867	3053742.968001273	2241862.212307525	2539886.0376372254	43323887.86462413	39242659.1269588	37235985.00766779	4070638.945316619	4031825.585110894	3764340.94261189	3566502.9475281923	3197778.64972969	3131693.460101311	5141199.212068397	4425356.629420583	5734773.186018905	4827960.121190224	3031045.136531306	3701044.127578574	10407135.984152736	7161384.54391513	6820989.909122918	4127945.507537154	3144762.8777715615	3589437.0018395884	2958276.7788740704	4820829.881591246	4423587.792355451	8326337.06534235	6139310.10746201	6274832.049877755	5160054.221381883
Com_4047_pos	ethyl 5-(3-{[(3,5-dichloroanilino)carbonyl]oxy}prop-1-ynyl)nicotinate	C18 H14 Cl2 N2 O4	392.03478	2.266	393.04169	Full match	No results	No results	16512558.522550121	13130470.581804482	13056093.083414558	15487830.532161485	21816197.05306397	18463965.285540484	26194592.847086437	33402961.00394816	30635065.389805038	21901753.173984	18583098.43145091	20853577.924955003	24436960.652064007	25514035.084841285	28691520.934735205	27076672.676704865	23933081.310943674	19876271.156839762	29537764.34251148	34445438.24645353	29142238.549434505	6397392.848429455	8102449.400520899	5716729.829684267	9164732.667807072	8374692.421573217	7933565.195420746	11220828.73153871	10813242.114280973	11284250.945689544	13819686.215108767	14011856.194053296	16496858.306286246	23612818.3428297	22039885.373413052	19113697.23861495	16462395.877469525
Com_4049_pos	Indole-3-acetamide	C10 H10 N2 O	174.07912	5.231	175.08638	No results	No results	Full match	5164673.057654633	3235885.999437173	5297543.744840973	3278379.6388187273	5641308.343680388	2912243.4738613763	5520724.975723952	2415720.00456334	2433063.301718858	9292656.410369186	8512537.416469239	9579050.693375302	13076851.59275869	11016036.43346812	12806873.19558276	20540764.90126161	18816478.169917855	22423123.966240086	3644951.725918671	3399977.402031996	3349544.8118573814	19383712.983369187	20475708.520346966	19059757.008741442	20301978.51837943	19218405.046572678	20030481.938179817	39129820.94322634	37979374.999662496	40217870.042542964	21781125.419409942	23800280.631054375	9182889.23461443	11044305.5082276	14885598.200909333	13967533.645027528	15928717.290258303
Com_4079_pos	Combretastatin A4	C18 H20 O5	316.13001	5.912	317.13745	No results	No results	Full match	16166421.76215744	13604833.036895908	12647698.21526382	36394129.12398619	28654781.113383144	30705008.6368941	17834431.336273503	21279225.9603865	22217069.017478257	24825005.962557744	25152018.848885454	24504947.146650072	12128714.526827956	12672704.535520434	13212494.133762008	13011866.868471738	11917545.786649616	10387648.976129882	11887804.28346058	12630007.937313268	10502345.93183802	9523293.7174858	8314533.002796516	9692771.07831386	11994899.482988434	10198725.929862194	11367941.667706	37671988.42733569	40551806.80050975	39804790.22068165	19821404.732806135	23015751.112908408	17697251.636759967	27258501.6821184	20456471.978520278	18585619.83611329	16689400.751361987
Com_4096_pos	PharmaGSID_47333	C22 H30 N4 O2	382.23435	6.435	383.24152	Invalid mass	No results	No results	2375927.388940095	2180283.899272863	2154865.5884595574	15821638.819709765	11549752.851155931	12815710.788351065	2030104.807517809	1232654.742231517	1558968.6413756674	1979815.115631751	1773560.1358267597	1707373.2533313527	5203130.593202798	3337810.89991827	5039067.141504814	3052523.1573288273	3510309.2245957493	2919141.102055134	3715422.3685698323	3230459.7409552843	3112039.5667256634	4153050.29495937	4180765.538518166	4776125.633756119	48130441.22101622	46785472.65018982	52045330.098877616	2251950.8642091416	1920078.3626747073	1970251.4780842578	1582991.8007052534	1282241.5236361672	2097741.460177053	9425007.04482388	7819322.606117163	7564149.053224916	7188330.175427599
Com_4104_pos	Cys-Gly	C5 H10 N2 O3 S	178.04097	2.186	179.04825	No results	No results	Full match	16792362.560377948	13469414.845535588	13819737.798780957	1303499.6223452287	1268537.965559276	1290730.4541564074	26936416.222381473	31091870.11953196	31837112.056663275	2412087.7841766407	2797445.5978617715	2676151.11136338	6444963.039406861	6234273.089517177	6587213.017139332	19700733.010727737	18923815.80108434	20152836.400934186	2341136.835481652	1588196.9174211484	1573366.2590033647	9155460.046490185	7439472.925292883	8033780.6360868495	2287908.5041106506	2336165.1283136085	2232595.7551494404	9683350.963693652	10172925.705156267	10661935.705638627	15818744.815561257	15035783.028455224	13407277.90178399	13967951.0124633	13415127.162919184	10172417.902038474	10491357.614059336
Com_4177_pos	N1-{4-[amino(hydroxyimino)methyl]phenyl}acetamide	C9 H11 N3 O2	193.08612	6.886	194.0934	Invalid mass	Invalid mass	No results	202147.4486839862	200383.79363488356	183254.36328605947	36706041.562907085	31371940.314319514	36902128.84709362	200372.83036823527	205747.60738627776	247676.52043598553	241248.7139061403	241947.43088476782	230576.48131250474	254027.9395396007	256992.3657914329	264141.24407132436	204787.00135041896	219228.48318443343	209327.0631930064	369918.4872170325	344376.35543247254	348121.2465080675	617353.7468278068	536224.8110852871	293091.9370402064	201292.44000449186	193805.92442917833	196281.77734790905	134898.36251448185	147970.9349685968	135630.23308362995	193109.533126433	187929.30661296894	390876.23181829485	3869522.68649328	3467376.9199983464	3164203.4208718427	2864160.292882796
Com_4207_pos	S-Adenosylhomocysteine	C14 H20 N6 O5 S	384.12078	3.239	385.12759	No results	Full match	Full match	1410390.8755372432	1805581.4195133331	1442815.3504077836	26586383.810306866	34511199.45080403	30458169.878870755	3127054.028146514	1833510.550764896	1667219.3833201544	10479521.671027608	12265864.781696538	10771966.06694957	7529407.065868461	7048586.761519961	7593586.717545093	13026732.059788123	11071889.809689485	14328548.746456536	16771768.323664557	15161527.351846252	13864370.922517585	2505979.100999835	2507461.679913021	3174985.6862195116	12883404.216726415	13115326.018068654	14689142.797324985	3028760.2569355676	2996695.3688844354	2582219.069793439	2015460.4532005542	1709061.671655677	2716502.5715504987	7217397.68710656	7391762.691231934	6774535.655021664	6434130.385986492
Com_4255_pos	10-Formyl-THF	C20 H23 N7 O7	473.16785	6.16	474.17548	No results	No results	Full match	1063795.9915499315	1203025.6813542598	1302059.1281911877	1894455.8926699446	1761891.3939481392	2409290.675849092	1485091.3262135084	1524951.117217766	1831228.1394085388	9273094.917518238	8583426.433653902	9193661.283709308	8783041.198442202	12234210.310081054	12407395.322110739	3803940.9067227165	2952416.76414855	2554997.736790412	3932965.0227946	3773235.6203361284	4720352.429160471	1755263.3379141504	2272970.903057293	2018360.116630992	4217697.082718666	4029819.258109408	3350641.923271548	27273891.208492275	27840657.991136607	37835129.278433956	2343761.935708157	1876760.0810359146	3706192.3842826877	8326190.23785457	6432166.344066792	6724372.239747754	5683357.4642359875
Com_4279_pos	(1E,4E)-1,5-bis(4-methoxyphenyl)penta-1,4-dien-3-one	C19 H18 O3	294.12456	5.979	295.13193	Full match	Partial match	Full match	22518205.212718774	23628185.085392002	23167607.714577533	955515.1308647048	775081.6116690105	677240.0274236588	3475633.3760016845	3378439.836158341	3518954.823923121	3136494.3587994734	2262405.048789284	2691033.2645146153	3843408.6097908607	1964585.955730696	3810352.1547875493	1494011.6207228473	1931312.9081032812	1456572.5359363398	1190204.5958787864	1120357.2567859178	1248833.5358810227	821551.1121149787	1294218.5369285778	806761.9794200151	1743883.940440978	1963732.6114575875	1970289.945233533	5387147.47704819	3128521.3643563003	3229700.199080999	1569803.7963230445	1114065.2650590085	1576510.0313833237	4907400.22474989	3046494.0828178576	3288822.216184649	3057689.875727896
Com_4299_pos	Furanodiene	C15 H20 O	216.15094	6.13	217.15823	No results	No results	Full match	5837567.87816166	6163128.585220065	5795007.536735125	11372037.561611526	10294830.899813665	13102939.628848836	13670220.429408824	21778997.975870494	29442682.88125227	11449081.38476333	11406638.24479088	11094491.26416209	8639039.207697565	9295226.371841025	7924650.024548921	6838475.539826354	6637097.490946879	6806749.46580616	16952610.34851342	14319742.783339294	15314151.587646898	10050832.512833333	12429035.852528268	10299648.954105899	19380437.066009425	22159327.43400063	25387189.344612043	12230043.94261193	12234570.283227162	12675774.100837683	11701951.678344648	12893835.292249642	13250266.645682868	15166597.6278814	11384367.334512293	11363078.401354358	11485747.406735832
Com_4312_pos	2-(3,4-dihydroxyphenyl)-7-hydroxy-3,4-dihydro-2H-1-benzopyran-4-one	C15 H12 O5	272.06762	6.08	273.07489	Full match	Partial match	Full match	22532088.108791925	22684895.21653404	25044846.18937498	9110884.173244193	6361782.085868372	6898086.493925421	15262363.524888974	18573286.316360116	18749126.16306159	31650029.588710897	29483602.886555474	31009336.581034753	33712011.12418706	35806983.83775848	33052967.513554078	19863777.03289081	21807324.614979148	20820337.879900966	14356440.007827556	12669978.841359967	11150042.97758697	29738030.304374576	29735079.284634657	36272852.909858525	24412200.296879005	27604431.440492045	25779777.745606136	11639924.366463536	14272144.655966278	12859592.821634382	24612268.179165646	27251157.790485643	26850570.04953191	21649204.3410751	18972186.948893223	20312369.91986514	21582890.1855022
Com_4348_pos	3-hydroxy-4-methoxy-9H-xanthen-9-one	C14 H10 O4	242.05727	5.73	243.06444	Full match	No results	No results	4306576.479043372	3959199.909155466	4687187.283911416	5967352.768591937	4990374.3547494225	5932637.951852926	3902952.0483713173	3670077.6399179064	5633914.363337952	4121329.912349922	4111624.2473334568	4221104.068307253	4808817.729308472	5447357.2812398765	5206536.1606247835	4097840.685817561	4335073.030601536	4180158.2336579105	54705058.65512763	43599680.34339949	55676418.19069137	6679197.281281091	7384453.890793188	5878958.515782452	4995906.557119799	5208795.340754648	5232066.71819149	8418911.29141586	7889030.64358914	7822938.367615204	5028579.897236033	4225932.871875304	5183276.5531219905	6980652.350896	6242729.007355677	4787545.663390629	6255100.718482856
Com_4357_pos	1-[4-(2-chloro-6-fluorobenzyl)piperazino]-3-(1H-indol-1-yl)propan-2-ol	C22 H25 Cl F N3 O	379.18336	5.926	380.18994	Invalid mass	No results	No results	2776330.3082168177	2570186.3991505983	3015270.6138331634	3875571.585475284	3254792.0333503615	2342517.523571034	5045053.288610861	5941290.987606676	3013119.10887323	5630098.905714428	6477583.745730043	4582475.969789959	6646069.267097854	7176505.358688951	6116268.442831311	15959801.977745088	15337434.639418768	17457709.38211726	7353580.146944801	7385305.30032562	8495700.490216495	5313037.755353732	6522448.644786998	4246926.74634306	46799032.24159846	42922816.03030303	33343316.5437311	3652501.9080482265	3158005.0626886506	4377142.359935259	5228254.696955195	5571148.492931032	5355730.34212713	9908877.11088974	7836769.430033776	7780345.679551275	7112590.65379085
Com_4435_pos	4-methoxyphenyl 3,5-dimethyl-1-phenyl-1H-pyrazole-4-carboxylate	C19 H18 N2 O3	322.1255	5.195	323.13385	Invalid mass	No results	No results	12896538.290171254	7776844.382819894	14272551.005561348	31801985.429320645	27579528.892450295	35197391.3757041	8090227.462338189	9619196.729193386	11637756.108292116	16721208.527156899	15800572.353457935	23155474.564518694	14363038.848496735	14821862.555813411	16211107.170499587	4502815.079944745	4324367.115305802	4512106.743371317	46544762.37745482	36997653.8180014	28885381.040010333	8190827.971680571	8467872.250888528	8227493.85649181	25580390.374377746	27396216.95355747	25976789.895570382	7450193.9478056505	6716726.56649053	4585651.3335156515	7244376.71882301	7167720.685659796	4715543.277419107	13252039.0133734	19469717.65618255	18957404.567947462	20849521.79935718
Com_4480_pos	7,8-Dihydroxycoumarin	C9 H6 O4	196.03685	1.747	197.04413	No results	Invalid mass	No results	16168062.328057189	16013722.93567639	17330707.712374806	30941892.62063581	23636733.526322257	34669581.19675168	18170619.872678727	19326901.38452807	20664952.971761845	29694488.025869954	30672887.922716934	27547314.96595813	27600224.848483432	28017758.621638827	28657825.06196165	22375005.12860989	19083641.25730391	21060057.211614616	36497104.74496239	39251437.08753409	38162033.896374814	15681430.375686945	21969581.354282025	21110445.193059757	26288601.85282927	24521106.37440688	28982333.998706557	13794124.852801945	14380862.245846877	12756981.649383739	22173194.73543734	20492461.091929935	32533752.19616913	20141927.4167643	21347042.378993887	22881536.67114299	22214311.5920857
Com_4541_pos	Palmitoylethanolamide	C18 H37 N O2	299.28139	7.967	300.2886	No results	No results	Full match	2578279.2590590795	1661920.7036462137	2274607.332300107	2351502.1345234155	2523893.6285802247	3635592.7672544164	11577823.980965786	13052423.724926189	11468699.355980098	4886264.859602518	4408405.843237785	4412130.211381969	3930617.129485263	2594966.693198848	2584559.445859075	1648320.3058647034	1586242.0943380573	1829423.0622202782	5031883.048690713	8437707.107924655	15026936.169619286	1744912.2827544594	1274939.2462442815	1365580.9804055595	4771006.022035122	4180161.5726553984	4783021.797430672	1485377.4723833727	2109163.574261768	1410940.8838359534	2696076.8347318145	3773531.144213553	2391753.45471009	23463911.9883141	20475360.321266618	18259125.172529828	15966055.520171646
Com_4628_pos	N8-Acetylspermidine	C9 H21 N3 O	187.16823	1.554	188.1756	No results	No results	Full match	10463773.151547419	9661035.896564595	8850058.173082039	4490980.977499927	5576264.826368327	5114501.425338132	12493884.755564252	16427874.562568797	15441924.009335143	4874084.375127924	4610518.609747984	4349585.061065552	8491695.25429421	9531493.151634313	10150524.237020465	11412916.489863643	11841087.558478108	12067672.666302532	10435965.978674356	10904629.15101974	9710954.049912198	34180887.018401496	31623287.055079434	31461569.075330537	15214093.285172652	16073989.463026267	15205953.731261363	5093469.641038821	5633874.892305068	4889739.392859865	9993771.063113254	8317824.89282134	8993499.215466158	10053861.435291	10813232.721382303	10567348.628761537	11679304.018174011
Com_4688_pos	Jervine	C27 H39 N O3	425.29161	9.743	426.2988	No results	No results	Full match	1039626.9162995496	989380.8409179865	985125.6188122758	30824425.81535253	22941463.619265918	14349057.401449313	1408193.941941233	1469920.4532556613	1557898.860098821	3210967.4493832993	3422498.769145895	3307967.940142113	10869884.12740884	11681546.606352832	12243076.36846894	2318303.336795775	2106225.5713706436	2009929.8492561274	5969256.8090562085	6437410.079812379	5788254.141169254	1804610.700551404	1501373.2926168027	1582111.3033688313	4672774.7087638	3492882.859134327	3817004.337304397	870423.8514792094	1069894.009543007	1149125.1595046998	1757963.9570616132	1568737.5533843264	1754231.0152421007	4904530.95543882	4219890.77758009	3552006.6494038585	3186631.5135432454
Com_4736_pos	1,6-dihydroxy-3-methoxy-8-methyl-9H-xanthen-9-one	C15 H12 O5	272.06771	5.924	273.0751	Full match	Partial match	Full match	16736369.247918563	18748329.604960915	17520565.449016344	8242045.088964473	9446788.246988539	9920609.718294907	11967593.678705303	14649722.058715463	13659667.76070275	16746556.303214012	13989558.775141828	17633737.57478714	20500156.20887168	19636018.963428807	22535945.941039603	17563643.8891512	18299593.305331744	18947165.248163663	24519024.98616295	29249545.734739892	35498544.82230554	21157649.21117146	19385076.450374495	20083054.828777857	15592956.450250067	15980336.85532261	15067883.065190775	10055804.256207213	8752431.95058325	10307911.427106574	18251038.22854344	17189322.05526611	18810721.63498011	22151182.0715982	13571783.388504254	16494276.683886055	14297898.05826407
Com_4739_pos	Praeruptorin E	C24 H28 O7	428.18186	6.151	429.18903	No results	No results	Full match	20242558.449261583	18749041.081157286	15804518.813673126	10212346.789642721	12926846.275173625	12114050.583306804	2669815.2979129213	3322615.622365905	3534225.706298617	2892016.2796062566	10844194.405623145	10509232.581905395	6102188.321344901	5478220.483963613	5569220.167555877	6970950.258829774	7100031.837488236	7240035.9644587925	2697738.736073367	1589609.1452726722	10291668.603746971	20891303.513215702	881326.0832312038	18691291.006826915	10562675.649052648	12262960.253948098	11951105.785058713	4233932.898098158	4660799.274058285	3297543.0743956887	5365737.086159072	7288130.1942757955	9081186.492833063	12678411.1307315	9906340.001717903	9397558.522275297	8892216.168600995
Com_4782_pos	2-(acetyloxy)-3-amino-1-[1,2-di(acetyloxy)ethyl]-3-oxopropyl acetate	C13 H19 N O9	315.09431	1.799	316.10153	Invalid mass	No results	No results	15849027.02637321	14517748.833673978	16739988.229075285	22399978.95552704	14166397.061649686	23900976.552313805	16539996.119722994	23114230.588177774	25169948.597577866	23057761.063311264	28570392.755900063	27523374.946404677	18277518.728518773	18573085.167024743	17599524.652752336	21983468.70712146	22520288.466493342	20595974.36406839	20042477.475911	17169505.988094285	19805711.78014622	11368586.069649488	15458099.22905173	13450152.347206427	13999858.94352495	13520017.520024784	12988804.005999262	12213045.029408954	13720567.108931037	17324411.074092973	9302950.357846685	8108775.338548914	10812375.980233513	15994914.6608336	14648205.287682837	16015346.444587423	16774764.016229413
Com_4791_pos	5-Methylcytosine	C5 H7 N3 O	125.05896	1.808	126.0662	No results	No results	Full match	11454274.074783579	11219164.657295352	11675910.998121927	29934611.88943869	18168317.303623248	26650494.617521167	8195668.6422783835	9511359.62678225	9947608.29957719	19932206.680811804	24504655.721717115	31197724.02673474	20412932.100192066	18804456.147587642	21419542.5777231	22786157.116847657	15110325.162122482	20162906.541756958	25640666.020021033	28971917.628954913	28473467.71912813	10787301.412022585	9923236.209138388	10715649.245141637	14703752.287131805	19014024.31053377	17878014.340103786	10590125.17019259	11801504.62778309	11409037.588837804	17975835.28798653	10427161.843220064	22793195.708713997	19835608.7113187	13986402.58623237	14249515.464646818	14103029.248315329
Com_4825_pos	1-Naphthyl acetate	C12 H10 O2	186.06773	5.908	187.075	No results	No results	Full match	7775598.626129454	6228859.521478919	8462859.436463613	29594428.509961165	25802407.836067334	24955376.068999402	18037579.077321716	20032227.15956673	21843786.725496564	17431885.82722738	16552430.932656797	18844724.162717935	12016548.248212162	12244326.510883654	14099262.713334251	14274139.6460563	16167780.392198376	14942190.48835671	29312476.016495313	27549095.106723774	27268989.394510288	16725707.871795159	14147875.837921102	13348343.536348514	14655793.971183125	15906276.724499857	15911352.357635085	19337731.09546436	19021697.37646599	16555892.06200028	14508114.749262156	13273697.982854737	14152861.098864987	18279686.7195361	16603875.47091901	11430186.255355462	15858110.556225978
Com_4906_pos	Flavokawain A	C18 H18 O5	314.11463	5.957	315.12198	No results	No results	Full match	13728388.569769	12185617.924256923	12105461.881760107	17987234.072981704	17491270.3444733	18779321.294546388	19890884.924664434	20472428.53854964	21559873.534571234	22594582.79586941	17360621.76475533	17217195.390314966	11953451.247532558	13125267.393726481	12534579.987434478	11645227.30862989	10490294.74476188	10362337.145158436	15362319.137991011	16370934.264704272	16339805.050278803	13016621.245227816	12884814.536657164	13688803.580493048	16013758.17866695	14173974.126315454	17211318.50452451	17118789.92549916	14440322.96039114	13054693.968042627	14346482.509929787	13721363.001145585	17752819.252305828	20902540.5029257	17478519.593796358	16311282.22018689	12168941.904378988
Com_4965_pos	Daphnoretin	C19 H12 O7	352.05715	5.433	353.06427	No results	No results	Full match	1171062.4276829415	1548527.0518600608	1402887.3376669625	1723196.8363092858	1984076.800578715	1511819.170046415	1439090.0770161194	1949045.552563678	1894697.3348567823	21200068.922291815	21544924.78935177	21771799.663237575	2243850.8121029525	2059983.7382311772	1630691.3475701327	2103831.4434108464	2533911.0579094756	2227816.4362347936	6907050.160899075	4642367.733653106	8156239.556192059	27437798.99039531	31928544.442823805	28873628.932960838	25091510.261336226	26145121.586084053	24232698.516555484	1932635.1990336555	1760806.0514547252	2112340.0821517613	2025391.5951323984	2256416.182559438	3251047.023765627	1751642.73371464	1702164.7609049287	1983293.443217253	2557788.575992871
Com_4976_pos	Roburic acid	C30 H48 O2	440.36422	11.457	441.37152	No results	Full match	Full match	16675593.867098322	18172593.323763534	16292650.443486435	28057341.370301038	19040239.60385012	28158221.397881728	4734249.335667397	4411055.982508344	4264490.48537816	3276400.760411905	4287732.601260113	4016639.3296353254	8015828.07719956	10103396.691945855	8826115.731649237	12714112.035557227	14330563.151943274	14734460.750184065	9341296.268718796	8431177.06292765	8231891.165156932	13227989.346994847	11954094.258546297	7845402.744386022	7737429.747302995	6132881.92350543	6892691.502012347	6116981.063119136	7878067.768100627	7331997.767485434	21769496.296417467	24953232.497832727	27674381.236672886	19536719.1724595	11280773.050214026	13212239.783555022	11584775.112468315
Com_4981_pos	Formononetin	C16 H12 O4	268.07274	5.53	269.08026	No results	No results	Full match	18400122.30165023	16468557.130026225	20032731.59844964	8004957.586655469	6062251.0596219255	7548558.711964351	17421316.659121357	17484526.784934577	14298371.382791143	9725684.477155602	12507425.794450222	8315260.395831955	6335225.829509673	6263985.966111128	6241261.087593083	5806538.95028868	5604804.09355409	5556420.934634511	36283325.73604597	41719681.63613829	42400976.12843456	14701214.17541496	17363745.20238115	13817435.948741088	7945251.284423589	6366486.989327402	6829590.108809645	19820247.695899982	15524051.223413674	17205950.612928722	9591101.925486077	9959436.174032114	9761311.12966822	10608244.9076095	11073759.886468431	10873896.961064696	11498062.41711537
Com_4982_pos	5-Phenyl-2,4-pentadienoic acid	C11 H10 O2	174.06776	5.557	175.07495	No results	No results	Full match	2602159.262139492	2912947.9880655333	2579131.029821327	4002139.731343694	4725649.639010636	5041112.779882515	3473840.1531614745	3353921.172030887	2963940.8485665927	3060784.427325031	3826374.311575749	3552188.3573558545	4184817.6704809256	3518741.254663508	4993822.078803755	4268508.525943312	2526176.174998071	4003375.7763324366	36227157.09946134	35912164.83073183	22411041.14982504	26927027.91087238	25740338.656315584	31661897.446208388	25805212.86788116	27820560.85420078	20151270.394944653	12591638.240627388	15719822.528402233	19632490.96700019	24076866.000438537	18953687.43549344	22139175.499314237	12358700.3736889	11902014.936506644	11638332.571301058	10526440.415821975
Com_4993_pos	Salvianolic acid F	C17 H14 O6	314.07978	5.456	315.08658	No results	No results	Full match	360904.27122470253	363846.8688702697	391875.0282786137	682466.4539635582	651158.2575745459	678444.5117600248	423551.1980659268	404854.4218526685	421602.70688019536	4766968.707931008	478302.62978737545	489617.5267581638	435267.1946531581	435733.0019201765	21321916.02243274	30733954.85470738	542244.4196597915	500886.3168295008	643204.5229473794	671928.3623534208	35340981.60769042	469490.31049971964	466591.86627031356	9209687.818946412	468236.58956588694	445011.18532754533	493801.5636851127	403265.36660393595	363102.86797997507	11037107.811560815	441136.064894363	409961.2538766028	6920949.011886272	404373.205202601	416125.15362113336	473246.12122504326	505190.9799273136
Com_5014_pos	3-Hydroxynaphthalene-2,7-Disulphonic acid	C10 H8 O7 S2	303.97181	1.483	304.97946	No results	No results	Full match	8407103.09827252	6597824.264881241	8382806.160527096	950861.0033474595	1386579.9765738277	1268452.9013725782	5453285.984043893	6818255.5883031245	6360448.943516079	1992019.274546748	1579860.718256234	1716917.6380857355	2346928.2156745577	2888630.9963496285	2743776.473475387	30483468.873094365	6163581.959110146	6021895.576382649	6536865.515530952	22418363.77200731	22989723.704060674	7357328.466897994	11228251.76381858	13846023.352556754	3537087.744135371	3233939.939914256	2807667.6817753157	9860616.770339467	9731242.271941507	7418484.053616121	10966147.766858505	6900846.323301414	3237990.8492567386	3679708.45063818	7039349.881695658	8278140.8185835015	7356809.252180501
Com_5019_pos	D-Panthotenate	C9 H17 N O5	219.11015	1.839	220.1174	No results	No results	Full match	18314566.400567535	18026107.700212106	18066294.9251602	24018531.153900485	15114295.541032499	26161210.780915156	11567004.869640203	14175289.845043305	13020063.593615651	17776623.303589664	18150271.980873186	16465296.63106435	17841122.450350873	17693825.64385093	17876557.61953431	19030776.123204682	15325940.97039069	16445060.820485875	19076960.227314565	24775057.70813923	24119209.46924702	13267694.222510392	14275632.360042952	13286189.760424389	6922535.232394868	6698197.9298227	6671536.510573121	7225764.1100782445	10054456.979726072	7339170.407119346	11551163.333901707	10421556.66991123	3988278.1727701663	15433466.5573596	14083947.011604587	14052877.17145086	14290132.89455493
Com_5036_pos	5-chloro-2-tetrahydro-1H-pyrrol-1-yl-1,3-benzothiazole	C11 H11 Cl N2 S	238.0315	2.578	239.03877	Invalid mass	No results	No results	14113123.358371181	13129060.861187361	11557769.543816129	15642234.244304696	14776413.14791843	16783653.41821442	22387996.984110057	20721631.5615967	20830186.860038128	15768449.551660165	15762451.590880435	14818721.87022482	16134856.242761316	15608260.496833567	15887405.067599282	17289176.110763207	13269975.674687311	17269792.240512654	24440179.071578056	20782969.535018567	23375813.401597604	14077587.645752827	11769408.692190973	11305620.354692947	19233239.296907745	16986065.01490159	20695690.0497269	13766679.24337665	14138109.592929017	14936007.201058272	14110640.414849557	13105625.66368618	36857689.91540124	18762902.0042398	17527086.581369262	17768066.549131256	17328486.404383373
Com_5131_pos	13,14-dihydro-15-keto-tetranor Prostaglandin E2	C16 H26 O5	298.17701	6.103	299.18423	Full match	No results	Full match	3176103.9739480964	2719380.8009111015	3055158.607135312	2751519.3295608624	1933595.0340484162	2541036.0932446877	1688744.7654742475	2926977.3386123464	2280435.196873325	28743950.38258119	27883617.75690663	26559259.36298923	4507268.009135777	3760579.065723138	4865044.010299572	2325441.2908926564	2155217.784439821	2174229.4091919134	5357352.7563680615	4717403.638779257	6044032.437410078	3733016.955572021	2970270.3707117774	4061791.4562998596	5238369.293090592	6361378.350897608	6558236.757673397	3995993.079414076	4059387.014662285	3732338.524613113	1676605.1574298695	2466675.1334224143	3148984.5702287806	4932549.11103462	4644084.768126745	4198600.812798276	4076749.614420007
Com_5135_pos	Lysine butyrate	C10 H22 N2 O4	234.15701	1.713	235.16429	No results	No results	Full match	728616.802764798	738452.4138184767	747837.440720624	896808.431860625	24338341.17135061	902672.809002048	21504998.886569515	796960.2809217114	790927.8285491597	1141220.4045582858	1257250.5924720757	1142850.3182674884	1019021.9324665893	917891.0812085386	965005.5688542862	1035241.1002359249	1085680.3698121763	1246084.1107650516	1270729.7734856172	1230848.986917676	1266846.2832203917	1333938.7906967516	1206846.9007023978	1252512.5397332967	1252005.44068314	1277820.1096958637	1287221.8935736886	3163533.844548299	1171305.1084503648	1138287.849407263	1048170.4967035918	1032195.6226864983	1345449.7789009414	722016.786078281	1057611.3694286682	1119598.348396342	1129736.1040514256
Com_5146_pos	Bakuchiol	C18 H24 O	256.18194	6.578	257.18915	No results	No results	Full match	1665247.8267682374	1835127.01998786	1438941.188662341	26206775.10985806	22836338.065794487	24572231.63981459	2447993.909984268	1803805.5459326766	1366282.8929446558	8039844.590123313	8102929.373329312	7266989.276584123	14081330.6773014	11378659.669767585	11526624.559278782	6430005.241515083	6430862.926790336	7765058.756801683	10132877.792115748	11554710.896250071	10976463.945426414	2706459.9593098974	1879929.2281334745	2149775.1808909653	11337353.514283225	10714771.327299537	11770590.191224936	1556611.5032348	1429376.0755447457	1145448.068552221	3752063.7590086497	3925944.401629424	4479554.135937458	8302314.63357517	7204806.083007285	7034043.731710124	6691300.498895538
Com_5169_pos	1,4-dihydro-1-Methyl-4-oxo-3-pyridinecarboxamide	C7 H8 N2 O2	152.05834	2.297	153.06569	No results	No results	Full match	4839205.30046283	5303661.493340085	4461709.494977823	12001422.273591297	10845998.900812717	13419233.229412427	11077900.137064472	12907702.063887116	11666161.137535315	25138509.66550688	25433833.290671427	29890758.512052625	7587585.398874654	7149498.572615743	7995330.059543547	8220656.687978123	8222094.982347021	8680505.472711828	4893518.481691321	4670414.148660942	3819211.534667047	9278483.888504986	9367427.00042226	7970092.825755387	12265502.88129246	11857970.94686929	12060248.901227418	4720966.752274741	4866671.166446753	4753330.399585215	2769653.679762674	3018289.4550295617	3571828.8091379264	11305019.6636734	9935534.958533276	8533590.150094848	8193797.484483295
Com_5180_pos	Catechin gallate	C22 H18 O10	442.0964	1.597	443.10468	No results	Invalid mass	No results	452133.39583793015	438829.4563882341	478938.8071416609	5559898.657369409	12858022.980309233	5504731.818731632	3001429.3236165084	4729043.739812725	1767457.914131167	11459097.111686753	15521607.417988714	10114670.844193444	19542161.970066592	13895834.798905123	14675285.444282098	1755151.4986188815	1665616.7718500153	20975208.323345024	948324.3837382736	964007.2038523514	1017692.8248328107	16106545.374224631	1364435.4039352678	1316665.1766247384	8087554.768373788	11171313.156303234	9891652.391510839	25899713.567120887	16826509.19292144	1643886.1239428166	17756182.783543676	12187078.380727172	3282932.6897879816	12584881.1951436	16282314.385135734	9977420.312093511	18251293.739804916
Com_5189_pos	4-(5-propyl-2-pyridyl)benzonitrile	C15 H14 N2	244.09419	5.368	245.10153	Invalid mass	No results	No results	2714694.892530153	2953281.2599010025	3015700.2725909515	2638524.1252426906	1753958.968483279	3103209.081008799	2148454.4569448973	2268109.012831772	1949507.2034512074	3257860.4256344936	3421950.3618386867	2647215.671231572	7915041.415840716	2463722.287790266	2818351.0226282883	2800745.9780720375	2633255.332112096	2331978.998141176	40465115.80643091	40413009.16554943	36621792.58576927	1954662.1322302965	2102451.6239971044	2539608.5472895363	2713572.4546907996	2741172.453012938	3255715.5644563325	2144615.430998624	2063141.8920769747	2051395.642626413	2299355.928699735	2231656.137170542	3303136.7666070643	3489388.00863413	4302408.424011887	5950629.323801729	3738421.5742184594
Com_5204_pos	(-)-Epicatechin gallate	C22 H18 O10	442.09468	1.597	443.10196	No results	Invalid mass	No results	341030.24338954216	344826.2465505782	376343.6314265119	6686432.035788409	11971467.5336497	6713203.993485519	2966027.869950575	4986176.130661064	3423305.05391374	11782812.68337487	18189014.107257545	18546912.517942272	21891000.968218885	18797439.016460985	16675186.723055752	19276550.06658787	19462367.507166542	19157259.77760094	745180.4636094304	757503.8113622784	720237.6443223224	14885046.68826428	12218621.48394729	12410858.92956285	8087554.768373788	11171313.156303234	9891652.391510839	25693670.036078192	22681216.04170649	20008603.615307324	16941494.096353877	13829389.692019867	9221450.697213804	12600756.2985165	16258781.138413494	16318339.700019157	17641277.55180427
Com_5223_pos	6-[2-(2H-1,3-benzodioxol-5-yl)ethyl]-4-methoxy-2H-pyran-2-one	C15 H14 O5	296.06613	7.272	297.07349	Invalid mass	No results	No results	524118.2801799509	482082.2827432216	514467.1714652436	571355.3568714111	523926.3699182375	569280.5395069775	523751.2788655773	525251.5089597494	520057.9032990076	27813415.887244843	25967059.019045733	26906348.71531307	626156.5740092202	645266.9819852898	652699.3544619007	548467.3577068598	546149.653891219	535182.9233631367	838147.7526898233	855577.0996717468	854413.0202755341	489126.0902678716	480166.72989224194	485687.975443547	3488130.156101958	3289312.537256049	3550147.573217481	342669.25560873764	359151.55425753404	360904.02531035955	471253.815517087	490931.36568431894	893249.0968135189	4510372.15224926	3449045.2926328206	2987164.57664751	3077985.126262004
Com_5248_pos	Ailanthone	C20 H24 O7	376.15075	5.826	377.15808	No results	Full match	Full match	8386599.588685672	7408256.24111355	9497157.125831613	10557012.148511678	14138377.685871271	12492508.676553644	16510924.286660133	20107605.523931637	21175864.50111355	21411541.303878263	22582106.73568292	20323793.634110853	8307201.056223298	6866658.434530055	10042238.614292942	7560702.471763832	10177055.210884348	8600052.777256759	21175342.584664896	17383278.467170436	9565135.387507873	9482933.486814048	14497754.958887756	9281592.80374495	29122713.834886637	25917073.3744695	23331515.668689247	14362092.491440842	13766878.348870456	13752497.864843465	8139262.099123083	8208078.116010284	7620996.448782099	17625590.3503828	12971734.397565795	9838609.015659275	9754972.020666802
Com_5259_pos	Pimpinellin	C13 H10 O5	246.05206	5.821	247.05927	No results	Full match	Full match	16725303.001783473	15206045.54993125	13303904.444832684	24607408.021194484	17559785.41778742	17859079.54885514	7277926.871827886	8654497.519731157	8756759.739700055	20229140.710397236	15673985.76920605	19530362.074977264	21274887.459713805	23167145.55577538	19733375.212505255	14267217.591113584	15841896.297536824	16449567.807636844	13415740.345437538	12931853.90740759	11734136.280657591	9925425.348968435	11282654.979238162	10888340.697018903	24204777.00033898	20399755.05813854	21023640.477484215	11887542.329967486	10920645.690761942	9510435.98516052	12382366.82692726	10624696.72347913	12121956.265704336	17385377.7677919	15079134.585533097	14734664.007812083	14744224.145764006
Com_5281_pos	2-(4-chlorophenyl)-3-phenylquinoxaline	C20 H13 Cl N2	316.07604	2.326	317.0834	Full match	No results	No results	5106271.476857278	4626983.47114145	5691414.486964889	8098943.629918987	12271088.188781163	15097383.799029095	13608175.30545063	21302518.850315467	16242503.738700833	4826159.391931561	3798035.362665663	4496545.141085482	3442802.7193462374	2321240.3415362015	3932139.447571312	3603051.9153603776	3350015.9327015323	2735325.578789409	8330884.597893727	7574252.431002746	7792044.76490758	7174424.47620319	7059749.123665634	7312758.755703527	8203652.14540917	6527213.671931075	6409230.572842185	2480711.7440266795	2438515.1908867685	2734382.299488724	4024951.9775958913	4894214.80427659	12451923.904295355	8575402.39222492	7187806.067714796	5132327.464305366	5669867.910140653
Com_5349_pos	��-Nicotinamide mononucleotide	C11 H15 N2 O8 P	334.05533	1.812	335.06256	No results	Full match	Full match	1003346.7402257948	989405.4540258606	1021401.6431369953	24349721.997356072	16341957.791355671	19953590.971161317	3224629.828053966	2732618.7512874943	2347449.7543546725	9584238.709477786	12689459.649926709	11578758.257098585	1427087.8472619804	1376105.1707549787	1399122.8289645605	1296134.5197455501	6875554.276538153	1298959.5146630374	3872469.4513322962	1650146.880638874	1766140.7273087907	1288919.1749247352	1243152.9127880766	1191001.5070187952	4792255.7285185065	5115338.646188084	5001632.197089134	1725946.227694857	2580915.6600921163	2193293.058492784	1141421.2620541363	1045919.079774281	1603455.081743701	6471892.84990991	5687200.558754105	5802725.000624879	4781484.67359863
Com_5353_pos	Gamma-Glu-Leu	C11 H20 N2 O5	260.13615	1.705	261.14359	No results	No results	Full match	9701792.161093019	11578826.964417081	7936440.094497392	19479826.673810378	15693939.533243401	17363406.17073963	9306259.255587358	11597555.71682779	9262761.480624912	24448820.260264006	26106748.394418504	27983302.277528733	7186819.81235686	10664088.404103315	9595154.61144965	9605780.88294512	9937353.091628954	11036303.671746233	16617775.660522297	17037839.42390972	18631162.98475092	14273691.4725183	14566401.275405128	14891353.126450151	13961105.276116284	14463694.041855834	17716256.9790475	16100341.885230318	17257665.124649435	18706423.39667807	8635571.280044917	8951692.547447776	8917770.344986679	9361721.90544775	11959603.644046579	14206369.28465091	13727930.814435018
Com_5383_pos	3-hydroxy-2-(3-nitro-4-piperidinobenzyl)propanenitrile	C15 H19 N3 O3	311.12133	2.249	312.1282	Invalid mass	No results	No results	11569262.786097478	8370638.891516318	7966785.889954204	22282684.011516362	19853958.7836488	25200020.466814473	11056493.40292413	13426381.143717542	13802170.49446675	12320142.386965334	11711480.167212024	12397413.561721005	11213803.004630705	8546423.609927505	11870223.983598823	13725900.50507955	10480156.918941736	12392073.876214916	11625596.79581698	13031051.065276261	13737050.326070044	6151709.548904025	7872526.278019616	6039713.2519358145	10817919.433062056	10611214.799876349	12152454.515716104	4844363.0402991045	6085550.402877164	5014823.354316809	6853422.980519507	5988963.329774264	1805497.0281699297	12208983.4705119	11679189.91480677	8841686.29254411	8832732.74788857
Com_5400_pos	4-methoxy-9-(2-methylbut-3-en-2-yl)-7H-furo[3,2-g]chromen-7-one	C17 H16 O4	284.10387	5.867	285.11118	Full match	No results	Full match	8762741.501416426	8353671.293364234	9633413.219358705	18334704.409370907	20891694.95540594	25118364.197213687	14305416.076551713	19021064.127369758	19608228.31830211	9900191.62878525	9291136.395429328	7967873.403462492	12378449.69403145	12334790.781398041	11666135.96264706	10418974.362337029	5099136.941618435	9644408.728059638	21639376.90833144	17523825.61033506	16729842.252210077	13556233.273832202	14211681.303255746	11771223.768283421	12501725.579101466	13002356.073632516	13695120.601369603	16097262.527524974	18713524.119541984	18224136.96327763	10806877.832281556	13069175.517063938	11168780.75281964	9202995.59929534	14529772.448952539	13720431.873600543	12564821.243108856
Com_5454_pos	5-Methyl-7-methoxyisoflavone	C17 H14 O3	266.0956	5.907	533.19849	No results	No results	Full match	9359040.66720283	9305364.01067943	8767222.188158792	18915778.296560246	15537792.719809132	19940256.56462205	12720610.143286215	18119947.286517777	15485821.686650295	17462869.737854417	14275850.808971072	15519928.970737169	3507033.2603066205	5281787.479316942	4428807.829544705	11982653.193161089	10686995.562362382	8847223.676888213	20368389.300694957	36864521.51487603	34269505.726669975	8525815.116168441	10748305.131223105	13181338.9790581	4434787.528947902	4467552.1406845655	5398827.574628622	13400246.92902699	14851870.497423613	14264199.818746213	11605409.837832183	7336893.985261988	11838172.26638635	13734851.2679207	11882076.384129358	11598593.421408588	9326105.9817761
Com_5457_pos	N-acetylglycine	C4 H7 N O3	117.04251	1.794	118.05008	No results	No results	Full match	2786157.5226896023	1674542.533422578	1989352.9160753756	6296298.6531658415	6721861.50193529	6752756.31243043	2706041.3030548706	2313138.721656883	2677889.813969601	25670993.218241975	10227463.355969377	8799275.601104956	5331704.168043321	3890815.70206842	4232595.593774026	5585396.477712871	5135636.682260451	5816667.560475757	4721216.638411716	3630575.564058512	3497610.164067736	2610895.105232409	2588597.6572820046	2773618.671395193	4723710.439143126	8372408.869345482	4613242.305065003	2725418.717500011	3369021.3846569075	2120586.755792665	3877432.6281904555	4781186.7808253	6438533.85199872	5650786.17849715	4258205.850236494	7310898.880472214	3728437.9773067553
Com_5467_pos	SDMA	C8 H18 N4 O2	202.14272	1.712	203.14999	No results	No results	Full match	2777044.456021247	3382993.5876655113	1723100.2564643447	11976775.278237363	18948383.827285737	11945857.088462276	12857693.548663663	6179944.290761927	6774298.684642582	25545981.15279013	20890620.765490424	24397394.363619894	12562407.879584255	19627047.449769665	14091528.901813852	14725887.279433293	15253283.775129125	13729507.31002321	2176104.038725121	2287889.7808230966	1999984.9622518516	14260961.737953657	19376508.273913994	17155540.044309705	14912028.998614762	13296400.168442393	11952499.240227781	18197844.99402141	19959916.597130157	14856191.34310872	18545019.176243596	19405645.869815476	15390511.88550409	11328721.2177831	15802464.953070598	12753194.688907944	11298418.901799591
Com_5468_pos	2-Phenylphenol	C12 H10 O	170.07285	6.218	171.08012	No results	No results	Full match	5401347.177171892	4251208.164953524	5371565.947451125	8274237.998047546	8024591.395848419	8160374.2026561145	5558473.7742508715	7266933.880576732	7304073.777482003	25532700.305328973	23748410.378930937	20246145.461110327	12517347.396575376	12353701.046755841	11387039.500353113	6480608.044473681	6254141.029387022	7796600.918829395	15008334.478059765	15222232.064637093	14340952.901401773	11542524.339730075	14546213.347553296	13623456.805645134	9084400.378626121	8684105.996240111	7491585.92180101	7550969.754747536	7239961.9138987595	7079729.5453267675	6401555.706271439	5929959.897910116	6552866.752023937	10470095.3866244	9637186.957947245	8771168.636408478	10898162.256623618
Com_5473_pos	Stachydrine	C7 H13 N O2	143.09442	2.021	144.1017	No results	No results	Full match	4470451.603937903	5052569.382922033	4191490.869184749	16956466.446665797	22109503.705566294	15816139.276610056	9636272.942370556	4647895.573300158	4971739.854038389	8588328.06658908	6695116.54194672	7491865.152205672	8564790.19562978	5561082.619601349	6848886.212805691	4995816.889575418	4881516.159944019	5737134.401792382	7165081.1023983685	7323433.109997486	7577685.713479773	4846494.555251708	5447960.172858643	5411861.572101618	5526558.036705328	5069998.535034321	5424771.837165755	4994680.464740952	3455684.103169698	3214144.066442602	3977910.767892571	3763671.2565671457	9967555.753167508	8345794.78713062	8286949.420890377	5279490.8530610725	5341707.148459913
Com_5508_pos	1-(2-furyl)pentane-1,4-dione	C9 H10 O3	188.04691	5.435	189.05418	Invalid mass	No results	No match	15236166.559793733	15359049.40648228	16148767.76044976	10861174.328406932	10220416.81068954	11465271.203416226	17322902.991382636	17850012.402324844	14276687.488958282	14054259.178769138	14031884.112813303	17597108.958680645	14330911.011041751	14306638.091617081	12775767.563152358	17108146.86928553	18349668.336428873	15188378.056168118	32426092.510110162	23972556.95971787	24685826.591400024	16444548.271696884	16809168.182410058	18113996.936586563	17249663.029211428	18360398.93900477	16839704.772665124	13168887.705788607	15148448.067501852	14097380.769055353	20754699.537605904	18767906.989230737	19231886.81584664	12378014.6044125	15483031.204317758	17043350.43962218	15428286.904578503
Com_5515_pos	Nodakenin	C20 H24 O9	408.13847	6.091	409.1459	No results	Invalid mass	No results	4411769.875448303	3465667.031389075	4153923.9779693773	4389805.149599219	5583842.340955875	5208403.186154205	14410388.345108515	17930043.30477164	16701624.858884258	25122154.239437323	20620001.22425721	22570275.818138063	14012964.91644728	12167537.69384226	12864485.579793634	8439226.760122607	9286358.721150337	7966507.199361615	23989763.202401996	21841870.14883638	21531849.6756358	7510243.792868287	6715962.030276378	5975954.220012725	18243986.708306417	17326515.400449935	16660046.606699834	14570267.159586875	14716394.704905631	14431711.750956189	13571719.138133608	12116878.155071763	17433185.952901997	15167139.5707933	11672202.861199152	12606096.760040723	11922827.713504327
Com_5518_pos	Sphingosine (d18:1)	C18 H37 N O2	321.26565	8.754	322.27289	Invalid mass	No match	No results	1015180.3336237768	1491476.6373982916	1328002.91864115	22316226.966696583	21769481.945218287	22614562.74847759	1692193.8095405777	1322018.8887737764	1753066.8353551824	3459154.1439353246	4065323.9555672947	3645752.7064935956	3517983.8932651095	3922276.0760762645	4438827.918013097	2216764.685721631	1979900.0593006082	1911532.4955737647	2664042.281189833	2635022.3798930817	3659739.6712330235	2443384.924857404	2610537.8109101155	2361614.046235959	3452989.3408383555	3379492.0098041715	3463759.435673977	1147371.6805310885	1140040.403681816	1337353.2791714785	1728246.669788114	1980913.5019855308	1570675.6199770581	3967141.37501749	3691701.3250911613	3604963.8112143907	3517971.598994452
Com_5528_pos	N-Acetyl-D-lactosamine	C14 H25 N O11	383.14151	1.803	384.14902	No results	Full match	No results	11297032.678531779	9641479.69849393	11781728.856537096	20062793.77977605	16721604.645359118	15472912.025457628	7864416.025356906	9923471.556752758	8610512.283028452	14021457.473230802	17364310.96575217	14453508.94551879	25415122.57362585	23659475.269775424	24334520.94346685	13185832.718334066	11372634.455751633	9984481.911221648	16302741.145998215	21573911.898957234	16150399.194155946	11359660.11455672	9125016.884871822	8621817.048180148	11006521.31322745	9743354.231780639	10572637.994982326	6590269.888241323	6186558.358227009	6281537.362742177	10141468.274635546	10355708.74660668	8406435.911268154	11536155.8455886	11430321.604824344	11444151.53140987	9517586.987953505
Com_5551_pos	4-(3,4-dihydro-2H-1,5-benzodioxepin-7-ylamino)-4-oxobutanoic acid	C13 H15 N O5	247.08335	5.712	248.09062	Invalid mass	No results	No results	4809320.762537444	4503477.740287591	4495790.177924623	6250736.223742746	5517856.89485424	6605163.342466911	3132073.952494084	3305944.7710932954	3181692.368832161	4813543.708560297	5030261.0179346	4742766.94988674	5457205.4740685625	6869456.167133774	8172325.988976544	4687801.518757665	4749000.256628729	4681216.002124343	6536977.14713499	7968469.291050868	4867317.689410003	2855627.018178741	2876649.287649037	2862253.21203442	5866669.810462068	5795969.751971322	6215306.25553657	22745445.48789849	21170034.71076957	21101195.78057118	4168086.2389936317	3896039.3852462554	3866569.042306765	5665089.54125051	5101932.207708364	4174641.676349794	4388756.976161592
Com_5555_pos	2-(3,4-dihydroxyphenyl)-3,5,7-trihydroxy-6-methyl-4H-chromen-4-one	C16 H12 O7	316.05691	2.821	317.06396	Full match	No results	Full match	11531909.575046718	13056298.731147775	13019355.790415265	585939.4901625664	529793.9767254583	579171.0514982982	15766639.530999899	19364557.40308052	15065539.42927818	569201.0999454166	614127.6497204094	600943.4982210305	3301717.930182378	4252062.2054304145	4543452.308768215	2960478.801635004	4664196.513713017	3996167.5958456667	957091.1779210063	750372.749577226	753553.2783285981	4868326.545104098	5000053.750967993	4789791.200376239	2844471.383315784	2853956.5146210426	2346405.2607487477	8933813.105867967	9988062.733252482	9231042.842374096	8074913.588311748	7292189.339636499	12163010.611479726	8459824.01656617	5685350.065464648	4815051.902369709	6810612.586408469
Com_5562_pos	4-hydroxy-3-(3-methylbut-2-en-1-yl)benzoic acid	C12 H14 O3	206.09395	6.391	207.10121	Full match	Invalid mass	Full match	2764945.853858456	3169487.8096525343	2632471.162349446	5617355.12204233	5609286.377409109	5208201.630393225	5034093.361001039	4961070.318951504	4939771.440702479	11454747.214539675	26204714.333223548	17218061.20949551	14804002.647221325	14902280.821826877	13428893.473346068	5036700.498958101	5287750.457670363	4794814.133264513	6605979.527799139	7613634.327704614	7438117.37904674	3632364.5451343036	3883806.301110137	4002773.066804858	13591397.792978544	13234375.823736038	12987472.23774872	3800491.0724914116	3539018.3216217225	3519952.4086911897	7479152.505605463	7686819.531852366	10681551.51029273	6824799.03064259	5921283.23718342	6330944.802191608	5801322.736559831
Com_5611_pos	Przewaquinone A	C19 H18 O4	310.11954	5.913	311.1272	No results	No results	Full match	6659137.068408706	4073703.9782638643	5159653.850562467	18548076.975575507	15617079.1642098	23330000.195835162	12623972.266212672	14355638.93434182	14945337.744171001	12609036.30969978	13460699.725535242	9248275.448878242	8307056.525388531	9969958.750042232	10054683.190919042	7181605.909597154	6905796.158752733	6654625.385454046	14545432.544475758	13057947.528149487	20028218.88026659	6847243.5288960235	11791919.78948765	8139466.405850411	9764754.962951498	10656288.021292808	10204585.62066015	7556650.481598371	5478263.348676838	9740185.185555564	9819806.851859357	9900857.122551654	10663358.387515318	13160348.5171841	9911824.227160603	9525479.786272816	6655814.929085447
Com_5623_pos	Fraxinellone	C14 H16 O3	232.10932	6.046	233.11659	No results	Full match	Full match	7309092.239172844	4296086.350705809	6257538.866771927	13597963.085744537	7834067.1745176	8983960.212086724	10564920.097331582	10579293.294076333	11995244.82265645	10888342.34508156	10964637.952766815	10315341.06295505	9147904.502770336	9649097.716457859	11348830.901995383	6651280.0363498125	6550125.676249447	8605072.007687576	19321090.263535585	20277590.761212304	21711936.23923377	17218282.915257744	14231671.102836944	19354733.86224726	8339278.072014982	9006926.402452923	10002593.817370728	19655104.273007255	21953518.600378226	23445403.692217384	10235334.299509794	7894525.969728845	12734922.267527608	13421170.1862177	10332797.658985965	10611519.725909313	10194397.251101185
Com_5626_pos	4-(2-furyl)-2-oxo-6-(2-thienyl)-1,2-dihydro-3-pyridinecarbonitrile	C14 H8 N2 O2 S	268.03181	1.888	269.03909	Full match	No results	No results	1060031.630302061	482507.6031032072	852148.8544535441	426113.7981688456	739643.330046875	442524.8266367301	837054.958286548	350798.58259786863	678053.9918565189	785431.2052731719	934950.329868201	586003.6651733645	12662269.788890062	11561034.38741462	25562404.336987473	1506372.4136290145	2165244.7953382838	1561513.5714902782	2508085.6734610093	2754123.250943045	2576682.052875576	748317.8948669023	847243.9463997955	1328208.8663275342	444180.9308941259	442471.17312733404	458189.1038856405	296451.389232953	388849.78931552824	343083.36793381127	1271355.1969019608	1229413.5764186522	3384735.982742427	1423096.09700047	1716048.4685951453	1301550.7383783862	981196.0351534545
Com_5647_pos	Schisantherin A	C30 H32 O9	536.2048	5.9	537.2121	No results	No results	Full match	4716267.580438563	3228288.738235184	3121294.9756567893	22033876.09704463	17275413.306957636	17886915.75168131	6127588.462383568	7697865.779534089	9050741.291365856	7077442.976005314	5254880.407254834	5818224.314722184	3779663.2932640514	3317110.059375582	3896603.760298707	5176926.873237237	1547472.5408578455	4283943.872874411	5292470.066907989	5732477.950301663	5459689.424839922	2935381.0805140166	4176384.456769453	2699430.8506269073	7276147.339887177	7006426.1653641835	4728913.338855719	4219564.645480965	4302222.119634509	6986344.585147218	3231444.3496287693	3354493.6366853095	3699904.448684028	7879697.70679012	5018766.08099299	5054341.916786869	5628881.236346702
Com_5676_pos	Dl-Indole-3-lactic acid	C11 H11 N O3	205.07349	5.905	206.08073	No results	No results	Full match	14535427.989180421	13697621.940130593	14354761.96149265	12160317.020385204	13447693.760338029	12739202.337743567	10764394.114184622	11347310.485747267	12047958.809969524	12083230.184629405	9928915.629633741	10991031.34724876	11024705.445788035	14029194.220177947	14590422.911359485	11434152.374488218	11032028.90828926	11940289.840223342	13729228.372424938	12269877.656514242	12758304.752495844	10212276.669583311	10186793.604668923	12650221.329104317	13801062.831418019	14311791.309801258	13783612.656763183	13828362.968610734	12853960.009860676	12635636.00098693	13545405.861633964	13751798.549048191	13739607.150649574	13801382.6064296	11941109.879545404	10050804.885049036	10302023.231019843
Com_5746_pos	5��-Dihydrotestosterone	C19 H30 O2	290.22371	8.398	291.23099	No results	Full match	No results	1696375.2293651435	2049149.8034887838	1784869.6796213537	21413016.889249433	17931373.7178472	21284430.9549295	2001203.2458213912	1299337.3030865323	1431327.2839050586	7586899.314667	7143931.138290184	8276552.352230945	14593973.812505605	13412939.791611765	12395454.003930705	4382971.737156881	4559294.163385836	6125899.358131915	6561829.416304167	5748342.375416918	5845446.985792013	2379798.279238546	2501104.6949666627	2443791.285774241	4865196.987076666	5908850.023934822	5172837.884471065	1536035.4281044335	1537873.8849432687	1468654.7911015279	1660313.1261050534	1565821.2273437728	3366624.4992120485	6174139.26366463	5685261.003540674	2710887.932777994	4713715.4849505015
Com_5755_pos	Anise oil	C14 H18 O3	234.12508	5.479	235.13229	No results	No results	Full match	4744102.225556804	4053180.9012924912	4336241.2290322315	11824165.205792105	10469218.850564571	11936885.759372646	5337845.4291499145	6044856.560468555	6233342.984864257	3393220.030191122	2336550.4786406965	3343849.3261182145	5267848.3684809655	5879902.532496634	4545512.267403989	10096691.520535152	10339793.956672681	7989118.281636735	7051970.329366628	7362005.193200391	5567355.85759223	7441796.504978884	5923621.518973533	5258695.7758305445	9084277.205606254	8732118.22627273	9719447.651630305	17902694.621604163	22500513.99491828	10732851.728170902	9227181.263518613	8606836.41351802	6981245.427491097	6803932.81303801	9662367.562621836	9661843.367196107	9240892.353773655
Com_5837_pos	N-[4-chloro-2-(2-chlorobenzoyl)phenyl]-2-(4-methylpiperidino)acetamide	C21 H22 Cl2 N2 O2	404.10721	6.14	405.11444	Full match	No results	No results	602486.0062167587	525932.905179817	519033.5236920224	659151.9487291722	605309.1125620004	647918.9570508075	490795.92319813435	578461.2310777301	519435.15151434235	22631905.511665616	19338454.407894272	19792171.357629698	596939.9909769528	583605.773921832	573130.0976615302	734093.154116339	587715.1040832653	593445.851550473	966316.2447089406	976316.2236369483	922478.4602995841	4984294.81514382	4991684.2133586295	4308910.403778414	3398301.851641723	3333603.9397243652	3820050.0709613105	1498332.0886077161	2078937.8812638035	1281589.0983404461	554310.3381892206	637680.7419235742	1024784.9419743941	2835749.3271608	2428856.2922538146	2415457.959859942	2776447.1169724744
Com_5863_pos	4-[4-(methoxymethyl)-6-piperidinopyrimidin-2-yl]-2-methyl-1,3-thiazole	C15 H20 N4 O S	304.13734	3.225	305.14438	Invalid mass	No results	No results	396049.77514863905	407860.5327672356	412225.86541384575	20599093.77843686	18148767.601446167	15026238.266567076	694355.2822955261	554070.7473024827	420172.4751897757	17364161.485542618	23268042.33187786	23569052.44503826	8664507.402823327	2969917.8886566	6512554.539813378	5430606.044279299	5587450.785954211	8953656.45866047	808596.0528912843	780788.9690594216	803919.0227302497	3273032.6495266687	3831797.136862901	2742648.8454757347	4761297.576739891	7838431.831132692	8450506.039849175	3815776.4312069733	3859712.022994085	3490411.570538512	510416.76082268404	1234166.6465487329	2367593.3037565304	5668903.33957674	8390701.756956883	7521721.318633899	6076430.014618315
Com_5907_pos	6-(Methylthio)purine	C6 H6 N4 S	188.0141	1.895	189.02139	No results	Invalid mass	No results	5311116.498068807	4621043.981677998	4423275.396923829	2396387.5663662106	2059289.17486526	2403105.7381967884	2053036.944070792	1325529.974905638	3234801.2156352163	2142666.297717771	23519326.935104296	2554322.0913363895	4349927.02307355	3703755.9850753145	5036656.256091639	6117878.678334683	6186079.5570409745	4759142.046602858	5594958.79763054	5588422.646998104	6102380.726834256	5577741.404617159	5135461.5427875845	7585737.925838188	5093045.649400958	4828909.964841244	6394391.401704147	2853481.9848388885	3059955.45805193	2232594.386427959	4147633.1288966644	3701567.4186190506	10374553.087289019	3654310.32025144	4254864.855146627	4889444.334374959	3698740.1265785517
Com_5938_pos	MMK	C16 H32 N4 O4 S2	390.17392	1.812	391.18118	Invalid mass	No results	No results	2312251.441285893	2911567.304597442	2859234.052872302	13527562.294489592	9772523.934802083	11713101.895921657	6540369.2233960405	9187982.888321836	8317087.180150598	12167566.804576658	12861958.97861277	10132200.381965898	18301706.30831979	22357971.066701744	20699666.96413606	5959718.611777166	6399188.3174200095	6678816.194425113	6991174.17395099	5078299.371594873	4075486.7847829764	6205698.692929534	7032492.967455376	7376263.604768673	12241574.376239523	12546564.47651785	14634624.891484946	9290821.203570595	9045692.74802191	11156956.101211185	6725805.951901366	6625658.397877905	7946884.800609735	10636900.2042134	9403427.601027284	7111360.606232269	9358567.513301427
Com_6007_pos	Tyramine	C8 H11 N O	137.08377	1.831	155.11751	No results	No results	Full match	6035310.172265734	3447487.3351492896	4869251.085299421	18097067.660710115	17235336.040145505	20571386.80750632	5299457.656951851	8006217.953426685	6243670.273159475	6329806.185955788	6855437.44080559	7243314.051320846	7912812.020076519	10465210.367268624	9605530.193944821	5707512.076435298	5728104.985999643	5683238.194602667	10071739.944655439	12874582.102596113	14470406.350323156	6003620.130708279	5566197.576235237	7811372.696523485	5675511.6437385185	7124432.248775529	6170699.484538197	4259518.615641223	4748693.5330576375	3779859.414514825	8999626.554309938	7567901.478348267	5236549.404087813	8776384.30510356	6886315.229798753	7779227.136658558	5789766.271674073
Com_6023_pos	Gly-Tyr	C11 H14 N2 O4	238.09475	3.254	221.09137	No results	No results	Full match	4411030.408131313	4081544.890620011	4646870.237809967	6394136.132246811	7746388.572981882	6516656.205399519	5202749.90104326	3263434.298249691	3393159.227751156	9635487.828776801	9315733.243465727	8489372.139666567	9075901.207912626	6954102.831762702	7619844.024306247	13940283.38410594	13546877.701211212	13629412.111811327	3272322.990905423	2860409.9859631634	3459836.1177781625	11828191.504807957	11133661.246894658	10672762.564383635	10526678.24393142	11806263.947060367	11689244.111547945	19543002.58172791	20248351.93791065	18488823.968141537	19855744.399413735	18270627.850624796	10419934.17428674	9194822.53860349	12097459.185268775	9347327.612383885	9657783.121456634
Com_6026_pos	N-Sinapoylputrescine	C15 H22 N2 O4	294.15714	5.438	295.16446	No results	No results	Full match	4140714.8371929172	3866133.722945271	3752575.4544232152	14507338.490440633	18454676.924333226	16387039.68544355	2540304.2475697077	1988046.2084180543	2592472.589902879	3375747.4023147114	3632413.4999004547	4161489.978132779	5586468.578556917	4910657.826320099	5733031.860351613	4040075.2476953594	3063358.446015456	2692570.9969354845	4092141.209582725	4668307.557369967	2829032.0965285576	1749098.477757636	3381076.95383238	2388750.28183642	3935710.920417703	4346534.798656595	3753692.8110840004	1861227.0057828082	1813895.9503969126	1613344.9372545718	4210415.850535211	3675541.5143635906	1129535.6062243169	2829276.69785481	5272843.467970591	3663064.0663749864	4349206.532472533
Com_6027_pos	Stiripentol	C14 H18 O3	216.11447	5.932	217.1218	Invalid mass	No results	No results	6061770.242320749	6188974.947470944	5542075.555061657	12871760.249413231	12528762.739911448	12239583.094763098	11820543.447409352	16654549.01811258	15628176.08813979	13879278.46605688	16131745.988039106	13206767.621490482	9335994.621063767	13861881.365232984	9088834.700529246	7959042.328216123	6886553.110050367	8266703.2291148845	18082612.23919319	22258293.502506584	25088542.446120385	11138187.463865899	9937871.929629799	9922007.597915113	11041505.410187786	7601426.175735747	10496196.527171703	13620561.62990362	14270997.440944053	11213738.37816717	9281143.09807134	11429882.468892269	8668907.818666749	11060679.4516144	7200483.541068425	9455932.510567436	10125302.982047489
Com_6046_pos	Nirvanol	C11 H12 N2 O2	187.0629	5.906	188.07022	No results	Invalid mass	No match	12845120.682839194	10326237.294103596	10889602.800497161	4850151.046111699	5238953.234368897	6043621.551157098	3586957.3215236133	4572262.586058516	4113397.412003418	8590035.98224631	6139666.750761372	5878010.927211931	4262053.74142579	4596104.01840545	4676733.972444404	7706049.640190003	7254512.127480136	9127933.65613329	5056012.462286845	5020311.64769784	5358362.534823424	3868200.76998399	6346260.811968227	6135216.520571423	7283233.0750906635	5702261.548319691	6111505.180448443	7753622.029514929	8504632.669095807	8624010.406550933	7096736.381356606	7111743.20170085	7412642.88598944	8336858.9516501	6844825.976649	6006728.451659961	6318594.861314997
Com_6075_pos	N-Lauryldiethanolamine	C16 H35 N O2	273.26603	0.63	274.27325	No results	No results	Full match	9057348.502008222	10498742.365682412	12569777.52462606	15619277.381859276	4424142.311942409	7336013.213888721	5442220.688316849	13616846.668618238	12132304.806384116	15404892.00228432	12549914.370627334	6374817.672494442	8432403.937595716	8064546.840401341	9466765.198726185	10280923.038620241	10846689.694568696	13713793.099297907	10306732.433383059	20049298.9137327	15474815.929137079	12680649.909781402	19978969.15326603	19051245.257613193	14563884.260681031	12934085.147090513	14355112.745376216	8319773.19818234	18887228.315689042	18902388.2020017	22161845.977589127	13489924.542280022	33980734.783242285	8577534.92782414	7185628.183003222	9616869.011161575	4407647.358816481
Com_6077_pos	N,N-dimethyl-5-nitro-6-[3-(trifluoromethyl)phenoxy]pyrimidin-4-amine	C13 H11 F3 N4 O3	310.06553	5.279	311.0726	Invalid mass	No results	No results	3888383.568610902	4074385.9941637893	13702636.180945812	5277855.664632872	5547684.191094301	5858587.6759649515	4302202.206236956	3683690.0586074404	3074169.766667218	6304587.717340668	6476583.097351151	4683348.714988794	8907094.695783807	9550519.414529776	9782044.256648397	9236598.889447046	9358310.756947294	9737809.680246526	16404052.133375939	14556307.273563359	15120796.764499165	3193122.831972723	6036494.614397706	5938843.9523170395	5331138.694194103	10304192.54215944	8282842.146732055	12350758.797903316	11870928.50890336	10942208.61808016	10392047.883992916	11203593.36561434	8385614.416065781	8024764.54838	6044674.124093104	10703353.106292438	9252609.972482795
Com_6088_pos	3',5,7-Trihydroxy-4'-methoxyflavanone	C16 H14 O6	151.03901	5.834	152.04651	No results	Invalid mass	No results	8252885.394257103	8640624.216067405	7730977.971532608	10642149.670354186	9206138.643246787	9977501.846916277	10574565.272075454	10043407.314707298	10285393.68221516	11263542.693219429	11210931.97563333	10157827.861581804	14538963.976134328	12815557.757734545	11980647.853034334	14871196.544587027	11771865.719649225	12454299.526091218	14915330.082291165	16843493.05512915	15280603.39847839	9350496.737969626	10779565.536247568	8823393.55609516	10921971.773311742	12348430.660411466	9907225.399640502	6140054.344588635	6002357.946396266	7814596.309873845	8972569.253161665	7453045.456957246	8883244.00579909	13837409.8573949	10740289.817503555	8369752.576869886	12313156.87085023
Com_6136_pos	para-methoxy-Butyryl fentanyl-d7	C24 H25 [2]H7 N2 O2	387.29725	6.881	388.30444	Invalid mass	No results	No results	230456.39724505306	253391.00895185262	260094.0299933378	18762267.10487212	15312004.471091673	17598022.777906474	446572.4525033017	218348.01186190333	285249.2211747481	4787684.993056967	4894716.086955825	4974353.497208772	1050733.9841866612	1024257.27100232	1629352.4561417655	767760.6413454784	1093755.716255588	1055773.1749958065	2113862.354886407	1896398.9376915453	2663461.0842252923	196334.6834645823	439298.2114263114	370156.92141569813	3476743.641560205	3558069.4255833644	4043825.4182069018	197399.75591863526	157032.97780314766	143936.5060832891	382060.37686237885	293911.8561829438	474103.1824486954	4188663.71121973	3569762.947254533	3513926.605331114	3251997.0084381513
Com_6141_pos	N-Acetylglucosamine 1-phosphate	C8 H16 N O9 P	301.05567	1.825	302.06256	No results	No results	Full match	4137267.1689167325	4945614.836537188	4242767.9424740765	10235177.421152828	17577367.58785981	9728512.458777001	10838462.307421492	3366267.961266743	2742721.2240973962	20411388.082886357	17284866.41348667	15302642.769688003	15143319.379662745	11231447.612163337	13225243.158555258	8079101.412603406	5516376.359521506	4999817.642596386	19502412.56133016	7482581.678150682	6365111.16785939	4003750.503500116	2697479.2704217746	3267488.8911230233	3652238.313201192	2965988.4027249613	3547030.6716986415	5474658.111485625	5290712.867452502	4192823.535456951	4946553.429916746	2831645.116638526	5452429.042816679	7385496.95171988	5874532.932972003	4318740.611537082	5136197.7739640055
Com_6223_pos	Dl-Dihydrosphingosine	C18 H39 N O2	301.29705	6.998	302.30426	No results	No results	Full match	1540609.976156922	1566231.95619658	1597359.8566354935	1178524.704493028	1768449.047990968	1247172.6350206337	13382304.245430699	15495026.771834953	13845885.193061791	988853.9513603197	924747.0899412223	903549.0420058629	2844697.727238808	2362513.665801468	2601572.7032371266	989165.4396922556	869668.4461647974	1033583.322460413	1413513.7952044795	1523366.7158229237	1650632.3673018115	4293835.377703866	3846698.588595442	3822335.4986892757	770036.6782772667	674525.60527712	831252.4480127932	1184963.3710633744	977330.4099515388	786475.3341429798	1085931.8070906184	1190726.2486439652	6246005.389473492	4366260.99788512	3764812.041822365	2672416.062240712	2714332.257861249
Com_6248_pos	2,4-dihydroxyheptadec-16-en-1-yl acetate	C19 H36 O4	350.2421	9.292	351.2493	Invalid mass	No results	No results	1283512.6061780315	1684501.7699016647	1628240.439653108	2798780.9502042136	10242241.855440324	2895650.3011383223	14746977.956008183	1884426.301739296	1470025.593112813	2472466.7180763795	2153544.9604420033	2110941.7142447163	5966670.928002039	2057989.8279529363	2765268.3867389006	1769907.7836697483	1597065.6664465303	1613120.4394151845	2945944.8195266984	3325784.5189259727	3233441.131162947	1519175.5644440474	1881284.7688837172	1594258.1718140484	2176472.6850925665	2429408.67817564	2527204.765923136	7643840.244334896	1213290.274973372	1552609.1280955048	2008409.966362738	945239.5573726974	2024807.9320462598	2927839.68650232	3199035.5030854368	2059922.4484193393	2152117.5292883604
Com_6278_pos	ERH	C17 H28 N8 O6	440.21637	7.827	441.22379	Invalid mass	No results	No results	785526.2814343963	536952.1445657725	705113.0270798126	17888521.317897018	14193121.3233484	15833379.119780654	889158.4218481475	690460.8190673459	630761.2115976366	15689736.846359953	15959985.123276463	15141062.64107479	813142.649617277	772630.7185629288	753369.5952577929	266256.46864996915	260378.49287380447	317209.5045439153	6682654.392790493	8683693.303679794	6813103.5390328	245934.82141364086	261740.83135126767	257363.58694978541	272651.70140001265	277418.04883930314	259468.15290292533	563228.9992521631	647850.7868231724	879658.2893689013	4123869.9468508256	2813838.1723744418	1977555.1901448222	4526519.97938749	3550367.704373881	3161318.0385399563	3267298.698548874
Com_6313_pos	2-phenyl[1,3]oxazolo[4,5-c]quinolin-4(5H)-one	C16 H10 N2 O2	262.07355	7.222	263.08084	Full match	Partial match	Full match	1014074.27771843	1059283.3590891866	990917.0719307149	17695604.142931994	14910071.920659242	16382720.373504264	1658273.773585011	2292977.7402257756	2316464.7734852303	6311338.906127136	7378489.306477988	6849845.96926027	706568.0451685175	618375.9097419181	814159.3593704932	503524.41069714306	340366.3683142233	428820.2536940389	1413024.4832483092	1656681.1162271607	1397556.876327549	472529.3120618751	463737.29761788505	404227.25558945385	2022297.105306681	1512148.4965210506	2495775.4194392352	447332.6497389026	470843.96968612936	399538.6761788774	1096937.834825322	667149.4270226281	891000.4025930164	1264466.62669497	1566634.0169006346	1283230.5992644762	1236508.6104591626
Com_6348_pos	WLH	C23 H30 N6 O4	908.47199	8.895	909.47931	Invalid mass	No results	No results	10038767.881595144	8047619.657018701	10360354.810386963	17519973.49973778	15085946.622835334	16702363.891751269	1042895.3177706591	955901.2357273777	1065935.551064959	3498918.258977509	2143063.5949594215	2235870.0854659528	1523085.0954281816	1503710.5149400793	1541777.3342264784	1698259.8806366245	1866435.8700029296	1597642.898183117	600944.9265162392	593188.2745087316	598696.9231449885	802697.0753967371	662705.7953777999	850731.5593063418	1534343.71899841	1306672.973199651	1468452.8765527396	741285.1377459391	498150.38011501415	897197.0010752956	531849.5531204534	395421.95177442493	449768.7131526816	4123767.85768908	2866156.601746848	3087193.4440161893	1779329.6837875352
Com_6355_pos	Stigmasterol	C29 H48 O	412.36975	10.266	413.37665	No results	No results	Full match	10344753.166705247	11653121.276262872	11827494.332654107	5028891.120019774	3996793.997703188	3199020.414215104	1590949.0338357193	1795290.280077618	1622489.773489905	483888.25917315274	461599.70734252525	1156596.1292597132	1686909.6081018064	2523472.87847935	2084678.8281399137	1700787.7207905762	1602961.3481573067	1957481.1799186845	4816067.521123592	3983357.1892638113	4191618.3861228293	1540881.3592202128	1388337.0680229792	1541885.5243736403	1174942.3097030905	1233307.196208827	1488978.8190702053	2642968.0571667766	3437513.960426496	3365445.5770160044	6537777.067899128	3498669.4235977656	3309674.735693654	4041189.47440182	3054633.5776809896	2473548.3689619456	2393422.740492884
Com_6367_pos	ANK	C13 H25 N5 O5	313.17416	3.298	314.18143	Invalid mass	No results	No results	538567.6071769892	510925.90795995836	545239.2153775297	7160972.817812935	7449452.263530008	6325202.498786379	3036354.0520376726	5561663.991142717	3613878.3578952956	11559632.307311617	12096755.824973028	10125306.004651744	18493192.257560063	17109167.971408963	20072198.20773561	4605757.226112649	4949763.838866335	4307175.903904709	1031594.8630313332	999815.5764281169	1044008.5673057382	6753483.381712727	7128982.447657449	5971141.920973461	2565722.2405559244	2598297.61783096	2460095.670440855	5677540.07700688	5820415.64985274	5944930.5241073705	8391505.363464078	6844964.001243263	3671304.8089833367	5293907.88095341	5151358.625797513	5684407.739899775	8462615.104981521
Com_6384_pos	2-Hydroxyisocaproic Acid	C6 H12 O3	132.07899	5.942	133.08565	No results	No results	Full match	5098876.4714467395	4442652.240346826	5041207.043407982	12242444.40691477	15136651.555871638	18169215.615546636	7503844.663870915	7452171.197732976	10913666.764907138	9123375.609420782	9082703.748856012	8286531.451515946	5267181.334558297	5685587.601122549	7861130.029922143	4697001.087244045	4336308.956616425	4468125.694926339	6491444.4642603835	8194294.554372017	7818182.616277213	5898170.030394441	5860729.322102432	5130797.202798989	9440992.729564374	8885035.633031026	7773155.811308175	9354427.676021231	8176142.284981799	8485052.46232735	4728999.119064105	6510998.381829841	6315108.138417153	10724936.0974978	6996864.057358718	8786496.377402095	6103644.684840128
Com_6391_pos	ethyl 4-({[(3-morpholinopropyl)amino]carbothioyl}amino)benzoate	C17 H25 N3 O3 S	391.14586	5.226	374.14261	Invalid mass	No results	No results	7915488.52482793	7159364.7670474285	8306212.033153831	15526283.175221838	14219403.019357504	17139082.05842246	9317266.149868662	7848005.857935506	8192345.958489671	6231917.215373551	6359011.26719675	6191291.963213573	4998118.925129295	6081827.1622327315	7483862.765562616	5552706.281331857	5913285.739207271	4986326.483891242	27091364.840482924	26546493.88467607	27923621.6692018	4325655.98975395	6230275.140726966	4606215.236791066	7765416.293269437	9019498.19206816	7895102.628578711	13103108.057064584	14133313.440451138	13591744.639256814	7119721.139268116	7506461.346540277	3469750.8486356293	7445567.42872866	8612564.892389214	10393495.483793493	7391642.820219234
Com_6449_pos	6-(3-hydroxybutan-2-yl)-5-(hydroxymethyl)-4-methoxy-2H-pyran-2-one	C11 H16 O5	133.02972	5.989	267.06671	Invalid mass	No results	No results	1915031.9853047428	2291754.552117106	1774571.560349651	1863143.114047677	1314993.9338061572	1177553.397836462	880581.7716600281	1074790.199433673	1055736.7262433972	16291288.077012962	19726238.111669052	19190631.59955703	3465032.570062372	3295719.6283823936	4031808.1038094386	7750780.307610706	7854407.317491753	7217424.900361147	19119144.68128927	11249045.02809814	12624282.280808566	4861765.207564187	4934065.960605921	3852425.6619611527	19570735.385239344	16196861.25643861	16873084.25069754	3920119.010680848	4958060.723827569	4255434.1165707745	7206663.528635793	3084668.3508488205	6041408.034817478	10494821.9177889	8543457.275105152	6460582.957931678	8088335.655553417
Com_6463_pos	Harpagide	C15 H24 O10	364.1362	1.47	365.14346	No results	No results	Full match	9574017.459814088	11310924.737282194	7961910.553589396	13294301.80051599	9636634.743577678	13875211.033618657	8838445.049046451	9260687.611482818	8407923.133735608	17152904.89902049	16717388.171427233	19333794.09912418	15905258.068023834	16482797.356230965	18392275.10485913	18357565.516354337	16735749.497800669	13238433.46742741	21035455.053645205	23894503.620249998	26726051.663167175	14475410.7138058	13597240.526472734	9671205.619931763	11192394.037084129	13103814.830403715	10674814.889607595	14175016.914898185	10283392.070219409	13596900.57454593	10153860.561279492	12291873.389361808	12673286.73977572	11585492.7058879	12682089.973611567	12316541.121374175	14362016.041715574
Com_6477_pos	N1-[1-(2,4-dichlorobenzoyl)-4-piperidyl]cyclohexane-1-carboxamide	C19 H24 Cl2 N2 O2	382.12297	5.542	383.13007	Full match	No results	No results	8574261.85392622	6271613.602636841	6892189.105211713	11019573.99737671	7511995.943261704	9914209.445261125	5191962.890159265	8125245.792306355	7766441.225918756	14102800.404751355	14837378.276445268	10568392.774295934	4285397.049428511	4152249.3314522333	4961930.737113901	11631735.848279804	10610274.243479198	13136890.479430549	24905355.74246663	26449235.099928286	24143248.344937276	9997046.878454613	8911237.638683697	9459621.400091227	13131322.281741103	16104326.136496356	15753513.293206804	5749340.798231117	5770700.773982441	5568272.57961779	7351509.197958677	6737814.36818917	8318277.967707728	7280182.26013691	8377313.818470708	7922768.955341737	9093420.244925026
Com_6504_pos	LSD-d3	C20 H22 [2]H3 N3 O	326.22356	7.825	327.23096	Invalid mass	No results	No results	2267235.0954099465	2623990.664701796	1392431.6973191663	14539333.476394316	15869227.795540374	13342218.24795949	2700914.190666315	2014388.403499956	2173767.4312047013	8199621.182809032	13041737.312860917	17617374.69231805	2780153.6623125374	2593899.520897902	1961356.0072226948	1053285.7741019938	1700801.530722977	1803214.102949486	7118752.366444961	8435825.40421084	9926665.892109204	1284798.5505740463	1445982.5330194714	1347316.4714209253	1501198.3251291472	1721709.505402137	1780493.1455738975	1528565.8209694629	1543334.0605502168	1441346.699509461	4158105.5311526437	3732793.6257010787	4034895.2339468035	5117025.64734866	4573093.868942743	6910001.767257473	3905658.2876800136
Com_6532_pos	2-(2-amino-3-methylbutanamido)-3-phenylpropanoic acid	C14 H20 N2 O3	264.14647	5.526	265.15375	Full match	Invalid mass	Full match	5413436.58332208	5511969.137522712	6299437.039005486	16605106.17454057	14612223.30521331	11432728.15871947	11289662.331194064	13172724.164778173	11951283.663555108	5677226.526782272	7336068.958201763	5583106.781867865	3832850.6157342293	4608185.535480111	3443175.0162044954	3350708.1643147315	2898107.794348511	3303580.7734340997	4677310.355756617	5321758.938281253	3497036.712046938	2673000.598626099	2657469.9252529833	2931760.0699181906	5709686.828390763	5053785.615675203	5237612.514426059	5236930.617511193	6209292.364048776	4228465.54491882	7373108.9174131425	4858306.123396061	3341927.219974068	4565531.00741551	5523422.406010158	5654922.708114425	5590625.603803754
Com_6592_pos	Lithosprmoside	C14 H19 N O8	329.11002	2.287	330.11725	No results	Full match	Full match	2054474.1744707415	2345018.995736632	2912648.799716853	14292769.73621518	13608616.043543873	17058954.381807815	3725747.5533461706	3915489.3412333173	3917652.6489881445	6175496.464789114	9446207.530923773	6581442.228218949	5660640.022672561	4511091.393458049	3726799.1434947345	3031291.4180958467	2919249.289637439	2974063.753384541	1217957.358260496	1827790.3943321228	1376762.8086323475	1724078.198162297	1302644.615086414	1892670.614730927	5198467.858744618	5862067.812767805	4612105.9040110465	1718730.4943922658	1673324.1695365347	890215.2246542432	2179950.41997909	1919622.2668664313	3434002.0208944576	7026556.70754519	4789236.408898288	3988054.2361066085	3703275.4953338816
Com_6594_pos	Gly-Phe	C11 H14 N2 O3	222.09993	5.436	223.10732	No results	No results	Full match	749688.9762946065	600306.8034292376	970044.351263593	15136380.572848514	15419944.542549733	14915615.065217728	2179164.990711981	1145629.534474784	945527.05001377	1816694.2622661137	2290644.076770732	2492837.7808923614	5966738.714718814	5371616.841435414	5461047.636470329	1434472.6358338532	1142814.8900358696	2371602.113259425	2509821.463960029	1922218.5077840353	2388520.041908417	2484192.8990454953	1862999.0869453093	752386.6930103566	2683116.7763086003	3128312.783295826	2998575.1624623765	2731725.546249861	2619887.7606811817	2353716.894903847	1425854.770722516	1858763.9062348143	2012080.8573317386	2906064.42875113	3155291.190267774	3266014.6148561104	2867247.6701220623
Com_6619_pos	methyl oxo pentanoate	C6 H10 O3	130.06294	3.242	131.07022	No results	No results	Full match	2943946.641200016	2743888.519945604	2993075.495212177	4475776.577285214	5184532.791004508	5179907.576109798	3250326.591078564	3033851.8142123227	3137447.176801813	3986255.2878772407	4343247.283436101	4678337.327624633	17932839.82110048	13073844.16609339	14734475.639797242	5132686.563042565	3635646.598860476	3982207.1436531856	5222841.582740681	6254499.700142023	5956470.104374565	2923175.1141134934	2829897.7837700066	2841744.0305528394	4027867.775351294	3506829.7474195724	3672932.1003421745	2389249.0116685266	2502389.5639596097	2206714.633143207	3085541.7180901906	3088259.330683153	4730898.1605327055	3925413.44545969	4738774.144215258	4541156.768552584	4222774.839306754
Com_6630_pos	beta-Caryophyllene	C15 H24	204.18729	7.455	205.19458	No results	No results	Full match	1932978.4203629715	1588859.5709487218	1414658.7609677557	11268888.340970466	8942604.53072667	10518251.132963082	1101205.1941059576	1324437.533741275	1213206.730753133	1296874.1799966244	1445275.4319915327	1755339.749010863	2187791.8082034257	2675816.0737669026	3172910.0651973747	1813117.8678968977	1811942.004965457	1532392.1141628083	2181712.833449574	2321981.9547326453	2088910.8874525335	1594531.534941174	1621747.0499442162	1294681.1536227118	20762524.25736655	21396870.889381494	20044281.695083767	842197.5210459708	835614.651365265	940388.9841796851	1020431.557830704	975930.3956053355	2492937.130371619	4224273.20893746	3648765.6813064218	3347701.2683093445	3445421.346074476
Com_6655_pos	6,7,8-trimethoxy-2-(2-phenoxy-3-pyridyl)-4H-3,1-benzoxazin-4-one	C22 H18 N2 O6	444.06576	5.88	445.07303	Invalid mass	No results	No results	10539212.017070888	10487026.923598262	9870045.993932806	1140064.6761234908	1115310.6762410726	1209721.5659053335	763697.5114861351	812314.789661137	744421.6950132165	1180535.686124621	1119964.5610624745	1078655.4919477843	796442.8169213536	890277.8857468014	918522.9426696972	2942938.719152537	2376039.0341587923	2713587.1778143416	1262617.7613340681	1151912.641641801	1134389.9334229385	12513629.172425449	11738067.079900073	12251185.935517702	1105152.2705390367	955834.2575813355	895446.430800215	645607.708424164	691349.9909863028	671080.2960591973	658735.7147822721	661239.0956961259	1013511.4576261088	5252678.58552213	2947826.2425019294	3476744.9854738186	3643529.5332657075
Com_6689_pos	ethyl 5-cyano-6-piperazino-2-(trifluoromethyl)nicotinate	C14 H15 F3 N4 O2	328.11604	5.364	329.12363	Full match	No results	No match	1845122.2806115309	4119339.175221918	1708288.9738599048	9198652.941872884	6836470.36085339	10585293.363099093	3980607.539828997	3803641.061012661	3656559.3238065536	7195640.025911403	8685293.927981371	6499466.4584454885	5828678.757361332	6883110.673925916	6716298.228219571	6582896.775526744	6081075.457194026	4979890.019277399	8761314.884654451	8665706.494120969	11254721.337616643	4730953.419665713	5246329.002629075	4556190.231284046	6261795.108433005	5234500.210082905	6466887.204770228	15752278.028549008	11907353.31529459	14905871.326189496	5548873.234483734	4748705.422982222	5697429.319699073	3749862.42150099	5338513.42413752	5257892.431259062	5409120.986923479
Com_6726_pos	dimethyl 2-(3-nitro-2-pyridyl)malonate	C10 H10 N2 O6	276.04006	10.317	277.04733	Invalid mass	No results	No results	637577.2455290942	602751.5865143854	600627.8858421973	4007239.377346416	2520803.2444098755	4075356.802955838	623320.5237071345	644262.4041149868	647278.2764560349	16957077.091102213	15566233.343398362	17097977.2457009	1311389.5548691298	1110325.0093794202	1258740.3285937437	665339.9653525965	648968.5820125492	659394.5672531697	960758.865680567	949094.1227274474	952708.5849216509	602109.1658016155	578682.8757990494	573779.3054660828	5594303.850114747	5960636.557395856	5550924.192861615	429483.44736609864	470531.13711166824	486195.7581054368	573809.4373464606	538270.7589437035	916735.3411773301	2762524.71815446	1893199.9535872021	2649021.1463419185	2420301.484735715
Com_6747_pos	N'-[6-(tert-butyl)thieno[3,2-d]pyrimidin-4-yl]-4-methylbenzohydrazide	C18 H20 N4 O S	378.08298	5.522	379.08896	Invalid mass	No results	No results	5656904.532669271	5154364.335171735	5514327.557523469	3209751.4503653976	2836277.5686044553	2893825.0564790433	4007018.912729934	4480976.75137367	4460722.493984312	6899282.610053235	5578255.045966093	6260094.652346403	3767529.7187769245	3819367.222049482	3698423.774257115	7472681.712192757	6683746.905362892	11637179.575416038	20593211.126984734	22351865.765588894	24883114.83034756	2554136.863320643	5309029.996657905	6231921.743209567	3179361.2015371486	3679676.252682898	3474576.3210096215	4092758.0377746895	4424284.136465177	4305443.884759913	4660273.347275939	4255524.020378677	3840961.855943706	3596494.80329148	6032631.642687688	4120494.694927131	3840763.9985175906
Com_6779_pos	4-(2-chlorophenyl)-6-thioxo-1,2,5,6-tetrahydro-1,3,5-triazin-2-one	C9 H6 Cl N3 O S	238.98749	2.113	239.99477	Invalid mass	No results	No results	7628298.702817965	7140079.166797819	6220260.79809712	12204062.262326019	7501355.776738268	12132500.848572535	5949768.894351679	9590567.45284951	7016143.401364974	14034105.392938359	2244378.8782783216	14784986.91276874	11735855.499942496	12989198.977943772	16372615.858349295	13873756.583069429	16524666.07135693	16234074.538909283	20027882.141910203	23205598.32721376	24560948.88437845	11398495.29170018	11519499.685099784	11822203.121797621	18316574.40408104	19089499.796837967	19599523.129094623	8520168.15008185	7158462.145824537	8740493.543374721	13676311.606997311	9124585.37473986	24156322.629806157	11132588.4115588	9272845.427441608	12677558.599756861	8401581.543840785
Com_6788_pos	5-Methylcytidine	C10 H15 N3 O5	257.1004	2.235	258.10858	No results	No results	Full match	938015.5473069579	1118114.8376311755	687287.7712257049	9288266.681090701	9487531.079686953	9674663.792016633	2198315.131646227	1272425.3051041362	1368270.9696729677	13183330.515281498	17707189.02947026	17126474.86613243	8538010.777856452	6208553.832061213	6716865.138145469	3987469.6411890173	3438977.2408238924	4151143.11065476	1138629.2861706172	1164396.9182334999	1402309.5921609646	1758854.667325218	1595034.6431025192	1643949.9683214035	2420972.101748488	2047621.0236768816	2062933.4655216984	1918536.1721976693	1345079.0338641559	1259987.3510297684	3304850.0445773057	2523906.786721052	5336110.980678971	4224194.22472594	3805370.683593731	2942363.6055668113	2868858.7677846593
Com_6854_pos	(+/-)-CP 47,497-C7-Hydroxy metabolite	C21 H34 O3	334.24956	8.371	335.25684	No results	Full match	No results	1542053.5897672877	1254230.144726141	1404009.209053696	2666002.271611625	2230904.1082407413	2768804.737341499	12060514.862028467	12778317.981627032	12331797.958115922	3223232.295469756	2674693.6952045304	2803047.434554367	989859.2676110285	1013241.1622002122	1036227.7159870171	2026614.0492849795	2150164.3706154306	1641050.226655806	1938658.1697426317	2222185.2570900274	2223973.460975877	1329838.1139116276	1454946.445699015	1166706.4369962872	5656403.994313605	5738770.1833098	6245560.745609311	1950135.7303552264	1984681.999877008	1930021.6078671617	1683496.149359787	1489683.212399469	1857070.0433125764	3348891.99817287	2963809.2928366116	2260861.429391516	2001796.840733585
Com_6855_pos	1-(6-hydroxy-4,7-dimethoxybenzo[b]furan-5-yl)ethan-1-one	C12 H12 O5	236.06729	0.603	237.07446	Invalid mass	No results	No results	3914567.3376792185	6833850.161489336	8188558.756925844	6086305.472371759	9117246.62000779	11772640.809947597	8556155.317764852	9450649.463541485	7618453.890016263	11642034.650395174	15084650.832422309	11604939.56239056	11432598.997802222	16625462.34369873	14641411.809051638	14134265.568335047	11304945.048079303	11676642.491276296	15868013.797921468	15726851.607390651	17547002.050405167	11241949.26917818	10771880.376108864	11755876.490109423	14100513.801325222	11857400.97213736	11790876.859526131	14598794.465971606	9806073.25515471	8373765.075187851	9648390.184185589	13224028.601603827	19158279.561606977	6942668.90864063	10898046.678506771	12388981.07750972	7006509.71524641
Com_6871_pos	H-Gly-Pro-OH	C7 H12 N2 O3	172.0847	1.818	173.09164	No results	No results	Full match	7826097.555076378	8679504.3448002	9250586.869359443	10412776.961581014	14095620.177682633	10882664.706561133	11051195.306177028	10880361.688470587	11910340.787335554	11026900.102672843	11137497.209152976	9747519.006962398	13627207.063713739	13482941.611839984	12692463.67928691	9302698.785639081	10738650.447360279	8580932.850011544	10278602.164362716	7837599.763135707	8907723.59953399	6839389.767016413	6518168.771466077	5969572.521428854	7337129.4814390065	6349677.333688609	6693415.296927629	7823023.794394375	7313181.7951151645	6678824.506159273	3920941.5635519815	4720216.141521337	6152471.760913573	7969117.15311237	8898169.249762608	6643741.086518353	8160519.831975559
Com_6889_pos	Heptadecanoic Acid	C17 H34 O2	292.23933	8.787	293.24667	Invalid mass	No match	No match	2461933.797018787	2286579.551983666	2955008.6212867484	12360717.545367474	12139432.599941794	11163222.435830494	3773303.6844149493	2711730.6223907135	2490003.085575012	5914288.7208356615	4961691.235351842	5145742.150158114	15427337.730204673	14059586.829982087	17064851.502781827	4627156.646749856	3627954.446638577	4051504.6719145654	7325312.841047146	5360313.684775666	6996849.274832576	3004560.1376506006	3074520.1659572544	3182618.5751390387	4587272.050371462	4361554.30903348	4655218.039106515	2008188.86752767	2351238.173824379	2413287.506506317	2229497.017264889	2094527.5155524055	3244453.6318569435	4594204.3111327	6467397.830780927	4578808.56558185	4463778.248095482
Com_6932_pos	Eicosapentaenoic acid	C20 H30 O2	284.2131	8.801	285.22034	No results	Invalid mass	No results	1222143.4961398428	1470752.754438782	1357254.725295388	3377318.8275570143	3397907.9308407693	4160037.9391373843	1475572.0297236496	1359711.0162083167	1349886.6373616823	7188064.75273302	6701141.948809774	6709205.830313074	780282.1590913228	1022019.6016134259	537428.6735604025	1979390.9592802736	1666864.7227516037	1759005.0904394467	1338051.2669543347	619558.511990088	1010312.9752980137	830980.6917172138	632134.493058037	820959.7938455333	19452247.58898867	17657981.20062913	19928809.32627041	1791180.8026664963	1720844.019107862	1176794.6364642174	5713955.2507152585	5943612.453027423	3537973.6452739923	4016736.3689888	3808893.5628646696	3626017.8524665283	3427957.5170229934
Com_7023_pos	1-Methyladenine	C6 H7 N5	149.07034	5.779	321.13022	No results	No results	Full match	3761788.3371769814	3059714.201432113	3233875.8364712046	5875366.174580447	4731788.792803535	5449614.6109325215	2907221.407889456	2935286.6356849433	1865471.629183535	11904307.647919646	16357396.646339834	5696116.979684192	4089714.2869678326	4191435.214817619	3170944.991390659	5142284.224805529	4861348.228782116	5246473.17950602	10074994.743784368	9662425.397710664	8625907.953940548	4960136.769794623	5532988.549897464	5366460.365693265	4725506.030964697	2907439.7955106786	8437487.265263624	5648205.406394845	6510116.895144394	7496260.060361111	6984031.896572816	5858673.898650604	5928790.227725779	7328427.2760817	4869526.560804326	4996005.788804638	4862790.084012869
Com_7089_pos	Pinocembrin	C15 H12 O4	256.06893	2.282	257.07593	No results	Invalid mass	No results	5747616.944738127	4361077.211400914	4400552.159309557	13889517.675878052	11295705.553126011	12850021.013827447	7073206.81477141	7147390.286557245	7660937.854061241	8885924.778295135	8522584.606806425	7550753.672702825	5827741.91836852	6600442.243914329	5482685.830481181	4850020.137446199	4324503.700902184	4013647.508032063	5955806.903341312	5357979.056440419	4640228.82454953	3408703.508793443	3848703.1463930192	3505218.715418867	3368438.726376288	3509371.5691793393	3529010.186760087	3048677.702974553	2551343.087266484	2999526.3384476136	2896524.403142855	2844214.469394921	5563247.481094115	6971683.64050284	6074368.350130827	5751121.7869008025	4663800.397114128
Com_7177_pos	4-Methyl-6,7-dihydroxycoumarin	C10 H8 O4	192.04446	1.493	193.05179	No results	Invalid mass	No results	5186386.113800939	4842482.060764763	4473095.020056433	988011.3065169665	1608903.9841624293	935424.3129131352	6923458.326054447	9823702.654865367	11343060.142080463	1310784.1020754727	1282166.469102837	1637315.846472531	2114921.5236979383	1725198.3921683244	2092847.5394908008	3807227.3326909156	3751325.218901323	3560661.8163439254	3481957.8265818963	2599636.5572289457	2604558.537242999	8849430.723187612	8266068.467591158	5708704.61912895	1942822.801587668	2852980.202541803	2699578.5961636472	7321960.558121571	5770796.712883958	6584553.323022997	4315475.648350025	5694647.830964964	3733537.1626085597	3925018.14798961	4695657.140017934	4795547.618475663	4418061.179465408
Com_7180_pos	N,N'-di[4-(2,6-dimethylmorpholino)phenyl]thiourea	C25 H34 N4 O2 S	476.22289	5.964	477.23029	Invalid mass	No results	No results	6799005.780030443	5295669.155003383	4348900.939664019	11619686.362236105	5234608.323995125	13856920.376099303	1946809.6165480525	2978922.9319663746	3339225.94962779	9123382.976511264	5932217.147659912	5792952.173246755	5786491.8998262705	5782719.269625053	6245782.466807559	4913745.933957359	3729879.0736359577	3767600.9482267215	21325006.385113563	21026313.010872204	19988630.27015187	5124279.183229714	4595760.084971394	4063735.0945824794	4271054.860429208	5553888.106126055	4852520.086751881	7718800.512172548	4865018.596998768	4478131.296138662	13020718.647837933	14725781.026433649	16551490.52385428	7071916.73756717	5404802.115404705	6163293.298696697	3678524.1960535306
Com_7201_pos	2-[5-(2-hydroxypropyl)oxolan-2-yl]propanoic acid	C10 H18 O4	224.10192	5.464	225.10925	Invalid mass	Invalid mass	No results	2849479.118307178	3244239.9544512504	3608316.1335430616	1671341.627473986	1533397.8871386577	2356680.285139162	2448337.70655447	2210863.2124228356	2315256.835321653	13036331.043807954	15541624.421074167	15256751.752965894	2247803.5649647256	2998304.9881411195	2059670.79369563	1999627.7483083154	1952352.2693485217	2125487.24917493	1680870.0792533522	1748248.622338771	1609903.5942721653	1579686.7723145406	1736468.7070873966	2275142.054463503	2677280.0536917793	1975869.459045495	5262828.15158975	2552250.3253298933	2563362.2075171205	2594367.983718262	2672096.540589845	2588926.748444165	2873373.354960912	2065126.60755582	2345558.716045762	2695030.407490941	2583440.693054152
Com_7244_pos	Poncirin	C28 H34 O14	594.20629	5.923	595.21338	No results	Invalid mass	No results	1795997.7468280622	1271180.6826001354	1709326.0775813754	4378774.117699861	3556817.995651968	6236408.05238317	7660889.692403234	10774103.926538114	11101752.66516473	4687231.013118208	672539.2695987128	3329983.707086597	2420822.3471811716	4084949.8817777378	2746846.7501031207	1903805.701539102	1289430.534672301	1683257.086560516	3340786.0314403498	3415692.0314695686	4008932.5459756046	3024983.538229565	2065005.1868889104	3176533.476461195	6530186.050249969	7012251.479586606	4546612.61476462	2798031.9832476536	3744687.13938084	4322667.334385171	4051279.430887301	4251881.530209933	5598947.581431447	5567679.1385964	4126544.916303143	4429581.37767701	3834984.881313975
Com_7350_pos	YQH	C20 H26 N6 O6	468.17714	5.762	469.18442	Invalid mass	No results	No results	2947379.9100297806	2922458.118457398	2985605.696978633	4117706.7896061554	3604820.4879132397	4497825.812480118	3160268.0215168465	5116552.154285923	4788437.201145767	5092994.847213734	4293199.28727363	4913763.173273981	3556622.3355694595	4121694.9685641024	4131772.7413661	3341007.4399300725	3241177.1239118027	4008656.0904160356	17938953.865268324	20117784.986963566	17876716.278948594	4420454.649915683	4138212.664534649	4998155.7792602675	6217433.291061432	3472202.9259453877	5673383.359139386	4924480.050999562	5321636.424399286	4245153.18394912	5955307.817287389	6021915.212442622	6743909.4135587495	5593910.86178698	4931742.850814559	3045158.2110424917	5038459.508527303
Com_7365_pos	Boc-beta-cyano-L-alanine	C9 H14 N2 O4	214.09503	5.16	215.10219	No results	No results	Full match	4123649.832178916	3965760.8279232145	4630257.217889578	10047918.912477799	10257098.290576363	10707338.035733901	6719449.71815176	4113393.625488254	4118449.3782553305	12156626.295805119	13392257.293785628	11467196.131392237	9686407.3620133	8118970.194227335	7035187.583502757	3287572.306562459	2347877.6346964706	3384197.6892507835	3217757.484028787	3161586.1494247215	3918969.227945748	7251834.649726169	6447693.050035073	7203821.318497442	6938925.796570226	5663077.59771481	6199635.445256999	12816705.784451375	10236674.26021576	10275321.176395485	7695759.199991753	5989692.704475673	4236970.462660869	5022098.76634276	7767943.069784502	8808319.472468764	7105870.123972612
Com_7385_pos	TQH	C15 H24 N6 O6	384.17538	5.899	385.1824	Full match	No results	No results	3450736.7893543164	3238769.5373653388	3408950.305059195	2851529.762944925	2410722.1407117173	2968603.023301059	4899805.748228926	4782874.337759922	6147291.011694318	5338039.474600761	4650345.5171868745	4855299.358608545	2607786.885787265	2393224.846635899	2344171.154003977	3354802.505848424	3576998.4357229513	4570510.639960018	11366900.857768646	11660134.868438317	10845086.35384523	4626306.437311139	4819201.622630344	6190459.724871133	7829406.346364071	7956385.149530026	7008715.990775286	12747553.925323423	12225225.467939459	11321012.594870843	10474840.457352167	8053502.918518458	9696221.538225314	7140589.73843094	4804686.584633196	5533044.773421807	4551335.743812784
Com_7412_pos	TriacetonaMine	C9 H17 N O	155.13086	5.086	156.13817	No results	No results	Full match	1002218.053514142	978967.1289596958	878790.3723695449	12650872.556481956	10195909.359624038	11217948.688039722	1179958.3578112929	1202083.49525268	1330854.393386962	1360311.8235984626	1777585.6382848588	2047194.231837796	1644322.6071457237	2246942.894323551	2343017.8144560177	1594086.4918312982	1713459.6254756642	1665171.5323594962	2465440.821650759	2971112.3088461347	2502785.689845442	1173059.3984929647	1447483.8517426194	1240718.2308639397	1770465.4067585045	1290837.148519659	1694890.9842196235	1311015.0860624653	1330197.7755738744	1092649.1842339137	1128802.3469792393	1001309.8539928836	1892363.654520478	1967079.6454615	2270643.901875215	2161403.2357004792	2558691.3363227793
Com_7445_pos	Kavain	C14 H14 O3	230.09422	5.422	231.10126	No results	No results	Full match	3000600.4245222183	4399337.269209562	3414809.121630676	2445785.7820775653	2649593.4133415297	1396925.1271573144	3135343.2620522757	3068274.1945464206	2882129.702376419	947987.9748672907	568501.7342951115	1048844.8907676367	1481492.738116925	2018673.6186576334	1892754.4023224793	1573299.6265003434	1544617.9481270188	1423732.54779309	3502694.4846657524	3988251.783098659	3809871.6038191123	9265889.99273147	9587502.329645071	8549332.580383396	7022414.327905405	8466783.503884392	1521853.2340928838	2527680.6365334867	2646922.186365444	2452879.257411467	14862299.162336817	10938545.228229892	8488081.272146069	3440041.83744761	4003869.416554566	4944277.38808613	4632534.190395838
Com_7485_pos	2-mercapto-4,6-dimethylnicotinonitrile	C8 H8 N2 S	201.99505	0.657	203.0022	Invalid mass	No results	No results	1174224.843894132	1600816.4773699355	8843814.08641828	2684785.1253945064	2642898.8084650263	1698128.2529357588	1565713.9194873427	1629151.491910077	1491586.217599265	1827249.151878922	1810890.0517281517	2251781.819601454	1977307.157505503	2573816.5261317804	1951035.3243396569	1575895.9850207616	1299754.9833204257	2515365.2182237096	2256265.7770134183	2765838.4575002627	7567468.013881542	1928438.9672993429	1501286.1325329798	2788805.2213054453	2484285.103484442	3349265.4868055885	2796334.9702434046	2271295.708339132	1321295.5901477567	1017476.817266917	1844733.350823949	1777336.497655626	3300709.3004064974	1285624.04627297	1524748.6848380775	2495076.159349498	2458141.543875682
Com_7510_pos	TPH	C15 H23 N5 O5	335.15834	6.185	336.16565	Invalid mass	No match	No results	3837808.5772839887	3465082.128621547	2821138.668043784	605301.5684851436	525197.0417337012	601250.0876730519	703157.8573982668	571256.7210867585	624445.1956801567	787083.3670712142	675378.7903899909	652167.8194536526	555417.67092046	919301.4244871888	1118153.7863383056	5207214.838982504	5498465.788732235	5195957.746956347	5034642.682823469	6329551.670283503	4806895.215785088	638681.2514011173	1043011.6751835141	1045777.5605118566	591606.099556272	893939.2167767338	769019.11625297	347280.5081304126	370149.91618089686	366649.6014233014	14503309.711907772	12659299.348392604	8422540.245621784	3035161.45879953	3108759.2391692614	3034835.7939821994	1875015.9460882903
Com_7618_pos	SMH	C14 H23 N5 O5 S	373.14894	5.969	374.15619	Invalid mass	No results	No results	942413.9761027133	826730.4243206696	847173.8632623084	2725142.143992715	2572860.2412266945	2327764.18511892	1084370.5707433317	1096700.3036103516	1054687.2160986373	12741026.939003546	12658892.06009597	13606152.690439904	6868357.6477037165	6589432.9035859145	7766439.382836072	4561764.857777791	4619945.86770955	4162543.873980741	3138941.820484434	2969987.08253067	3882498.584446862	1703084.6737877447	1223812.1566503998	1618791.7240940947	2852565.084581959	2315779.435465624	2398742.8498230446	1624427.392107696	1823936.2269755423	1109025.3901015704	1902089.9820877947	1987106.1056048095	3092528.9333221954	4178079.7147106	2378279.822412801	3306599.074088519	2114845.2908012583
Com_7639_pos	5,6,7-Trimethoxyflavone	C18 H16 O5	312.09911	5.937	313.10626	No results	No results	Full match	3022172.6148741525	2313350.769157524	2781826.825549511	7886779.648078173	7111902.744846964	7597149.614900895	8282025.4733989285	10055742.83310642	9823328.049399398	10482371.35313369	8121967.857671842	8552880.447814604	4927379.890486613	3559049.073644437	3915777.724878803	3999465.7504808893	4243115.76133397	4268986.403173934	6002389.386715644	6949536.228900767	7065460.142076804	4227429.944124637	5276137.306971088	5395022.645075178	6054976.769493665	6461366.155226164	6202534.274254738	4849154.921993123	5203946.835908801	5653332.546493128	5048120.191771617	6205038.679042432	5471484.5821238505	7300757.5895831	5675136.700502183	4753817.492853184	5201217.401773901
Com_7669_pos	(��)8-HEPE	C20 H30 O3	300.20683	8.172	301.21411	Invalid mass	No results	No results	2243769.8056232664	1618782.1182831002	1931241.0228891317	6322161.677909217	11062052.716593996	5509353.076098872	5908867.948996495	1617672.749473111	1189318.3297063243	2207886.435777525	2205779.6002092194	1404917.6232936226	4333684.745497694	3194407.5630381517	2374191.106301778	1551536.9954395797	1963794.1309901096	1287439.6304615622	3486254.76709764	2952060.530525669	3101194.4616330033	1967002.5146248708	1857007.3349021154	1422761.5330268594	1802955.8108616443	1621146.8432892729	2186929.049340391	2058685.528922534	2215727.419680214	2359012.663825932	497091.86693213426	1954223.5283394433	1747301.44644655	1935364.52011855	2340968.4867674876	2047673.8770763448	2828411.6482920535
Com_7690_pos	(2R,3S,4S,5R,6R)-2-(hydroxymethyl)-6-(2-phenylethoxy)oxane-3,4,5-triol	C14 H20 O6	153.05455	5.917	154.06213	Invalid mass	No results	No results	6029330.245666771	3951533.2292773915	3653967.091172447	5014335.306273786	5450255.898675457	5059900.353428532	2407484.288466771	3501362.179116223	2625481.5445578475	5357578.529136951	4382587.234147573	4527429.554179041	12900300.927295538	4685297.76196453	10952256.615063952	2083895.768712274	2245170.765601579	2255694.6488333284	4062460.881285477	4545739.2421865035	3764155.5108040157	3795572.341997583	3026027.9386872156	3944963.8688264927	6153944.940953248	6246932.437908856	14590049.603288677	3593840.65696783	4988089.547285496	3799188.67735438	9824696.39129516	8430016.06793533	3695527.2848441885	3045665.14949227	3061538.515254518	4323342.647712133	4036542.8708808897
Com_7696_pos	Ophiopogonanone E	C19 H20 O7	360.11929	5.92	343.11584	No results	No results	Full match	5060960.656170991	913472.9951617286	3754990.161542085	3094487.0009976975	2869465.7098802784	3990917.9978676667	5512148.064494675	9928900.311755143	6952877.507883478	2849211.9791661655	2698071.186710204	3063626.8858481613	4226929.828208656	4644746.0162831405	5036796.195795073	4445354.017193451	4866437.386127267	4447493.793482618	8354666.687233719	10011303.109134268	8861164.268958913	6211448.777466167	3637590.3739292184	6364567.982135985	8010795.672256435	2387031.201190617	5518049.264767442	2031591.6921495085	2334206.4579550116	3580763.8476753077	3997826.922379111	1161210.3902630957	5799063.078210157	6063114.65883036	4752232.703355507	5426431.268475857	3862843.6055388707
Com_7706_pos	L-Kynurenine	C10 H12 N2 O3	208.08432	5.794	209.09161	No results	No results	Full match	7692399.716778889	7352671.727074177	8195459.702172969	7672586.633165965	7103477.697023367	9297468.127358798	4020361.8731929506	4284360.347966926	3455827.983267332	6909135.813134877	9002553.166636271	6635677.425233412	6451535.212235248	6988158.927818165	8120452.632984998	9137979.56088016	7838390.139337517	10359370.012550132	12218508.343918178	9681759.123999229	13837359.718544304	5046674.65958639	5084888.793940376	4934120.333162545	8666932.493242176	6149219.622782347	6702103.569154539	6893061.604605365	7849789.089301441	6776683.847946748	8766457.287804808	6233646.193421802	6940818.068438389	7215173.17324388	6109343.832952761	6733208.338153529	6929051.567999828
Com_7754_pos	1-[(1-benzylpiperidin-4-yl)amino]-3-[(4-fluorophenyl)thio]propan-2-ol	C21 H27 F N2 O S	374.18308	5.922	375.19064	Full match	No results	No results	642696.6185369808	624400.330139123	451918.40850086405	2824971.5581657877	2048953.3256867307	2344225.3338029133	1324114.984320494	1827943.7563172956	1053480.557296552	12416766.419545092	12312149.529324578	11065086.726014389	8966953.85309905	8791972.92451337	9853025.856845926	3817898.2928100727	4192240.185026536	4425851.000987826	1794961.6679310743	862473.321421138	849353.5171829665	2414559.280020819	2258776.201531068	1319739.538536449	1129294.6679615173	936922.3649134244	1179589.636898755	3973304.869808131	3609721.90251731	3529111.687802648	1609885.6773316518	2196410.9862652533	1170769.5700787727	4289454.90067227	3671113.682422823	2425407.3567418526	2980858.80501614
Com_7792_pos	Roseoside	C19 H30 O8	386.19226	9.649	387.1994	No results	No results	Full match	383859.6276234831	355249.13967491436	360017.2978399339	11274207.20775145	8923891.588961666	10078921.60040354	416994.5766186927	186775.88705723648	262638.7609796158	2297823.92859046	2242668.5743955504	1843977.107880643	3241151.5285690026	2422491.4338002536	2249102.365999259	607397.5154069785	765869.1195650541	562067.9317882296	782111.8071398687	721992.9408709717	709527.1430959707	617195.9703818156	479460.2791121776	637906.4595928632	756811.9119874211	741405.4155230918	774228.1371358699	223932.0766628517	286079.0259668344	253396.8393362267	475659.93141836167	400513.1121220086	727850.9478041704	2391863.07267329	1845204.994616994	1523578.512323754	1342042.4960371351
Com_7810_pos	D-glutamine	C5 H10 N2 O3	146.06894	2.297	147.07622	No results	No results	Full match	733664.8999426586	1142163.4331902466	737060.5880257288	7129053.569158475	10606896.356644658	7809469.759763135	4699077.61773323	2230618.454501391	2357071.2786070514	10193054.364503887	10143065.11939565	8242316.727777507	6087662.156388777	4401881.102504978	4383876.677606856	5100822.792285208	4070181.332258877	4368109.869088159	1348185.0150214084	1738068.803736943	1438652.013563852	2563528.2730836775	2326267.2382686916	2436958.3353557014	3344994.0142670437	3871444.192374693	3121505.223163923	4745180.31411506	4415237.044128582	4133900.497620071	3947300.8031977853	3274877.2156704264	3337898.160771714	4363097.78595972	4478698.959657546	4005009.8210595576	3815902.7810621895
Com_7827_pos	Riboflavin	C17 H20 N4 O6	376.13703	5.838	377.14417	No results	Full match	Not the top hit	5015580.4717918895	5712410.428995574	6048163.233628687	4035983.182545315	7338095.775029193	4188231.314545843	9129501.477330135	5313290.322147477	5188290.53026066	4776882.78229468	2445412.114296809	2713739.7885210607	9629485.10023992	9315231.866290655	9051913.536121016	3515060.8876817515	3547453.2968305843	3451331.1513321446	5644775.809450365	6801209.8075929815	7382131.411847003	5316476.222459333	4347978.632146349	5215618.579597121	3080122.0393765396	4033848.3964300626	3316791.034406544	7724918.238319112	7493368.725958958	6032466.756406418	4537268.68440928	2808732.253407011	5029784.931237888	6841833.79483126	5601530.461745574	4309197.848994413	4673384.934713132
Com_7868_pos	Arglabin	C15 H18 O3	246.12082	2.58	247.12814	No results	Invalid mass	No results	3176134.6502240547	2788007.8559315205	3497859.47166916	8616997.739483917	10466429.299604984	8068012.2327353265	4481287.50770926	2371393.6431588847	2432057.8060798314	5325574.170359352	5334877.68350298	4899007.43319187	4472708.164541224	4619806.650416459	3731258.7083415533	4273758.895754341	4380933.315202517	4572309.886803401	2262196.702504877	2373439.1798924636	2315883.688323347	2727541.198764701	2247838.346377895	2363975.259644255	3837609.7096307017	3799148.8516509207	3886518.640390337	2230966.3468880146	2057548.6608168855	2209677.4089320097	2946565.6938792244	1866200.2811428981	3190229.5616568564	3867168.21507365	4024688.458151095	4053066.8513236046	4209031.389446246
Com_7896_pos	[3-(3,4-dichlorophenyl)-5-isoxazolyl]methanol	C10 H7 Cl2 N O2	260.99285	1.674	262.00018	Invalid mass	No results	No results	3421700.21720648	3387177.010941441	3129537.046490138	1828558.2228592024	1321495.3827112732	1264811.5840503566	3297244.986270678	1609641.7389367467	1800960.283581716	1891081.4749848186	2134032.851832477	2667763.893970761	1651509.3812114957	1276763.8191877631	3058555.365338254	6477215.955674526	8213315.846454194	4620800.129268786	1912819.224972287	1728542.2991178953	1750895.8641433292	4209068.224227907	6083545.620949074	6322090.491440902	2944450.0697754226	3268460.80857123	2651633.3571459902	8460221.465348266	10386208.379109843	11553251.185287843	7293782.843684836	6249670.549743505	4668456.454044463	2691731.47867016	3991265.3936272813	4128440.053439993	3284091.1412911504
Com_7929_pos	N-[(Tert-butoxy)carbonyl]-L-tryptophan	C16 H20 N2 O4	304.14116	5.861	305.14819	No results	No results	Full match	7201324.136491681	5254710.421107203	6414487.987453743	6259174.1333847325	5434691.902827076	5935353.181669331	1084344.0632735798	1137311.1367207752	1122689.5322283714	1593719.93712289	1489860.6586359115	1462178.0952007703	1245512.5468872944	1334503.8468249307	1351922.5345526214	8065306.02418372	8590976.101091191	8756130.614774955	11530007.95664537	10444401.590529623	10095550.72070337	1251977.2041585378	1262014.8123157497	1210351.3202907231	1372399.5529564389	1343701.9495373825	1308977.8364449195	5240747.804587906	6375898.345288818	5087056.878787744	5916590.037239015	7331107.050353777	6710737.8289073035	5714606.3580047	4184144.92134428	3348105.46745345	3662419.701641301
Com_7931_pos	Glabrolide	C30 H44 O4	468.32285	6.96	469.32983	No results	Full match	No results	7198933.5170445675	5744493.262436706	7342686.308326321	4900247.658022355	4146318.6572080054	4443113.569460748	4157836.437062291	4914877.707795416	5738842.682008962	11706999.583417803	9187861.812272368	11140013.999954924	4581004.184676305	4044937.3919828557	5086411.414073876	7251259.187326589	6792093.400005629	9041739.857058452	5160091.565029194	5323679.264245185	5099757.52367447	6582215.749601232	5150606.38685185	4822329.066633679	5919483.701380268	6209486.496210045	5462874.338801407	2365224.6969127827	2644164.1865299125	2329645.907886001	5150309.807888348	4696140.616604308	4120553.54435742	7675789.8300494	5902763.854910127	5489720.175635117	5126285.31315692
Com_7949_pos	(-)-Arctigenin	C21 H24 O6	372.15637	5.937	373.16406	No results	No results	Full match	5099160.5699964985	3887103.2129349974	4295910.81519358	5028336.723855891	4409632.937617024	5428719.244642349	3660211.0988349374	3501072.5436781505	4374107.065135398	2144526.2962063933	7400552.570126145	4258901.898657299	6855021.109186137	7757538.646788632	5807410.426522106	6207151.711699714	5847909.011660061	5242790.961418473	8035869.772285779	9225891.088014469	11448996.757689882	5427384.51845671	4602132.720549553	4005690.7935195477	4017598.5419619116	4100611.1294213356	3106265.391102796	3636524.2941632005	4155669.514584742	3651326.950925419	4135235.4965029196	4471929.084582635	4821582.895239272	7835138.244336	5082411.526314703	4563326.27123911	4474245.293659282
Com_8007_pos	L-Argininosuccinate	C10 H18 N4 O6	290.12327	1.831	313.11249	No results	No results	Full match	895774.8515587893	2099504.629144834	1565001.2922280633	4330040.126118943	3481484.0454191696	11105863.137196368	1748238.5682265228	2024749.9615327606	3179290.0080229524	2556892.114013577	3033949.6668866687	2587825.0177875534	4388938.943133975	3646299.523739072	3136902.9669256615	1735903.6350014878	834329.5589703403	2070455.3921007253	4512338.565936887	4896239.465674541	4906361.603015173	2232069.637804479	2838576.1961187683	2286823.685098684	1585783.9311044859	1912940.5484978072	1380872.4065724167	1052306.6709471268	1556964.4726906933	662542.6279373989	1627300.5947853883	1361131.481636539	2319353.318329662	2002517.75278005	2764530.8840587535	2216774.6957053076	1451163.3828426406
Com_8051_pos	Acetylcysteine	C5 H9 N O3 S	163.03014	1.81	164.03737	No results	No results	Full match	2766789.8157034023	3077579.4312808276	2653394.2798493947	5035288.187463748	3443880.070307919	3955602.0916560674	2524798.828449804	2372633.992154336	2414559.1671078857	3718228.8919086163	3779029.540838652	3286073.8261432652	8724438.205735328	11657252.354491765	9113855.005302513	4811841.668776944	3131696.301025385	5893436.452878745	3990832.690202648	4523622.2857128	4137613.6700796993	3118303.524639556	2899674.120916516	2966831.991360765	3284094.051580042	3156494.053075225	3500326.038252751	2395941.5453834953	2393557.820723872	2389574.8742780914	6258645.696352025	4520750.074467781	7299894.249280287	2275398.44591604	4001371.7629248286	4170202.273179156	4164881.124758702
Com_8064_pos	6-O-Isobutyryl-alpha-D-glucopyranosyl alpha-D-glucopyranoside	C16 H28 O12	434.13966	5.325	435.14651	Invalid mass	No results	No results	6756933.026101217	6942724.277254685	7189102.354993275	7183321.482838653	5279524.233636168	7582480.719219903	2269210.6614992335	2575899.826549952	2381026.9410878117	7951461.893217559	7394771.676360726	5994736.057424708	3367817.64654233	3367763.4270571726	3920792.114212654	10850732.449455895	9829281.192836603	11735313.398798544	14031346.017016223	11813675.605672475	13139275.5003863	5464922.026991203	4858956.111343842	4888529.786198729	3837330.029965184	3490093.343534838	3862950.7397451256	1923327.039259207	2760070.0709402454	2810573.6762236524	3964353.4143018615	4533768.612707545	4675553.18367148	4479686.15337635	5871795.781566978	6458876.603167159	5651217.241049777
Com_8080_pos	Deacetylasperulosidic acid	C16 H22 O11	407.14183	3.228	408.14905	No results	Invalid mass	No results	6897427.698953819	6625117.90990266	6110836.909633437	567639.985411683	546214.4017518356	569692.6986662095	439206.45592759526	547663.7401898649	439166.014885619	606780.1932211937	639322.5293232406	600887.7809532919	620946.51413688	643224.3821314754	657720.9990725708	575924.3983387789	582015.5916299917	575596.4538377034	845147.9503509089	816083.8709237301	840259.4990157904	518448.3840431196	525510.3276071317	524556.667822538	643266.0992138184	619910.367726419	632831.051628753	412784.3308445001	429941.7806730888	432245.66356561595	533489.7167647186	515529.24625298986	816703.3494749893	1041926.1555363	755608.6975918573	928076.6417638117	1068191.4202544577
Com_8096_pos	1,2-dihydroxyheptadec-16-yn-4-yl acetate	C19 H34 O4	308.23401	7.023	309.24127	Invalid mass	Invalid mass	No results	836164.094447416	567761.9245165974	508005.13023266825	9752964.085708203	9791704.25049093	8944310.77722489	963080.602326666	750771.1490900054	596479.9169447074	1356955.6783737007	1421639.5059469303	1571602.5762333933	2116850.1790551613	1890575.0762258267	2582473.084165062	1031096.6930371283	842031.6457847517	864649.4156719958	2541655.133685583	2217457.763244014	2727776.2918494935	696076.029968643	505766.38691036415	780812.2331485051	1087053.5929158637	1627226.6226279307	1566649.859852382	512830.7843407728	360736.64751229284	367950.8528711103	690164.9169067114	649518.9194408777	1295869.3610254363	1957709.25420321	1927413.1288728083	1778439.950871349	2249879.8792159646
Com_8131_pos	��-Lapachone	C15 H14 O3	242.09194	1.551	243.09888	No results	Invalid mass	No results	5808911.187984015	5925940.546347795	7128109.084098129	8360409.376258714	5013153.334922705	8130782.291920219	4830805.454763467	6772803.602714435	6255609.139960845	8207053.145685338	9528688.6617919	9971446.135531804	6172273.622422501	6885086.469010075	7932242.670739714	9393544.085386666	7905272.712127924	9523022.410346253	13235575.54600259	13101123.689069552	16500190.347232556	6036011.122682265	7485730.738121254	7805908.430334946	10471270.119277025	9625089.422697553	12015177.663727194	7235192.144662882	6202772.950460098	5691150.790273525	9377559.236113764	7238404.7482040385	10126728.627182048	6076390.89347482	8168489.811836077	8340241.44617521	7837206.814069553
Com_8309_pos	1,2,3,7-Tetramethoxyxanthone	C17 H16 O6	316.09394	5.796	317.10132	No results	No results	Full match	2034301.3953299576	1858007.7875156107	1891616.6196799183	5538200.347444438	2652511.755212221	3625429.503369525	1739358.423300966	2852987.814346007	3234657.828178104	2596626.0139525402	3760435.783468882	3939687.514119106	3876759.0148524228	3933760.1915734783	3854304.5398965003	3635579.5451047374	3438834.8431049874	3444246.2949326835	11759838.115169838	12795147.765094861	15655662.79528811	2772577.714887605	3141882.3018060774	3090091.3573521413	4437165.253749642	3663450.166528204	4603615.323707871	1151453.116097823	1993122.2302945226	1756113.4573251023	2305498.525869416	2502492.2121848385	4452807.795047053	2491465.59066702	4265691.305068922	2765799.409675397	3040941.564462413
Com_8341_pos	Fisetin	C15 H10 O6	286.05296	1.446	287.06027	No results	Invalid mass	No results	941565.0065413606	2354954.573679553	2616160.1607872895	3592954.2416020306	4971100.985702802	3876590.280340736	3256020.110239778	3930595.8994808034	3431955.0718403966	3829937.1948700612	4325883.543507051	4490216.045597223	5097832.163131433	5455162.669773021	11078278.61465496	6309858.69068431	5713911.422243772	6558905.95000956	8982770.763528123	9411426.808983015	11261258.267812844	5173708.779897472	4141823.687973311	4571205.5959711885	4847713.619015066	4428825.486921611	4183168.442903518	3993612.9229913247	4273892.386603022	3941711.2427263833	2890999.031592993	4754075.413624915	3615207.974599529	2598214.69647426	4246031.503523743	4139317.370971579	3052889.812657986
Com_8448_pos	Agarotetrol	C17 H18 O6	318.10928	5.601	319.11646	No results	No results	Full match	5539541.0361550115	5711004.066056111	5531058.4962167125	6607694.971670773	5602656.785475676	5528982.948639228	3804965.30036339	3559676.074003752	4080629.046527827	4101197.8283577077	3906664.4452267527	4140970.42726102	6004366.16224374	5238100.976801042	6440795.164875755	4536188.31120772	4782067.246279989	4466663.558681599	14706437.624690697	13764752.224189045	11946401.498524614	2695496.962689991	4646272.682701891	2886512.8189591942	4948111.918566671	5064908.0931810895	4802757.508409644	3910673.876345629	3567942.3800281007	3563160.166942294	4387658.991567495	4486738.205676559	4208049.14294746	4719610.26585048	5105649.071497968	4614617.968563086	4776513.664849407
Com_8466_pos	Methional	C4 H8 O S	104.02959	1.637	105.03703	No results	No results	Full match	1918498.6653449333	2037997.8050816443	2019686.0528982426	4041061.855735067	2926225.5392863844	3917418.783504071	1848148.1975717414	1987532.6357360478	2068584.1265270817	6213634.864107803	6563247.218444293	6391728.309248324	4188306.607981384	4337850.745545411	4356387.408173268	3851743.2392979683	3628919.6885490306	3755493.7350657904	3300041.5161754494	3666061.374421854	3564897.4891529526	2867802.2441132274	3105705.612773337	3137034.627567382	11523350.845011426	11733769.605641883	12609327.518262373	3599418.5805661776	3790296.201784911	3985595.3680196507	3620448.5607711063	3242434.5086141294	3389370.9663068918	2542349.56947148	3161943.774120825	3370242.948155477	3079911.803699128
Com_8501_pos	Isomucronulatol	C17 H18 O5	302.11414	5.611	303.1214	No results	No results	Full match	6042500.213499392	6098596.243421152	6469867.522647806	7986203.52096728	6617425.783912652	6864904.499017211	3821770.794704644	4074466.27792098	7415715.901676499	4778137.975234858	4862070.12099051	5344114.710178659	6879481.545266728	6135634.901652292	7224154.659496537	8567230.106330277	7657694.678549997	7125286.47449904	11945231.827731684	8478984.472486688	14064392.379044048	3013482.120620363	4081999.2447260893	3423377.562768791	6562028.878386898	6190498.670879338	6448816.8962294925	4374860.113963331	4179412.8812632505	6056016.75592877	5084107.609163314	4754762.365278193	4804152.68214141	5544612.04855769	5895876.571045488	4921957.593996153	5376911.525629614
Com_8545_pos	Gastrodin	C13 H18 O7	286.10403	5.453	304.13824	No results	No results	Full match	582264.258494778	1126306.9614539149	681434.8126060042	2583765.621743153	4536922.958365042	2597360.6147782668	3053486.590244116	7704450.6596782375	7493176.289329971	1172439.6936128384	950887.3536636534	1318928.7964587563	3041943.974902014	3031963.4925795044	6514260.003234424	2219466.129254793	2240318.8772815433	2614697.179906604	3297994.542872911	1757940.8074322713	3618113.1800060747	561594.9050781521	1601505.5489367296	1309335.479989346	974297.1903631041	1520413.1031117442	1296404.3604569929	2054426.0248028776	1575611.1065684478	1817857.5431378856	1309588.7201275402	1184138.899728251	1034739.9878402567	1237855.97503723	1335129.2984902118	1419341.4363118042	1518888.7960224787
Com_8605_pos	N'-Formylkynurenine	C11 H12 N2 O4	236.07897	5.202	237.08624	No results	No results	Full match	1721716.9878322487	645798.8157111988	1126065.597537309	765096.7202481921	5599525.500194106	1258734.5106837351	6693157.020737919	557867.8871997722	1527401.5627552832	2038959.1700964733	3055612.341195983	2401303.705369485	5250603.004230635	2842499.874846328	2769380.6202204796	3963090.4545340207	4043117.3837904967	4867129.803310969	1301674.097333291	538896.4353472564	1349090.4158269751	2608671.2180421515	4844343.364897338	4405706.279387063	4000340.445969749	3110684.6696871044	3636755.146410062	8848119.638297549	5173116.2401318075	5062686.68147622	4571722.47917725	4442670.356615702	3989723.754529605	2745368.93899147	3598885.65476491	3032432.2643960183	3942229.288198903
Com_8624_pos	Mosloflavone	C17 H14 O5	298.08299	5.469	299.09027	No results	No results	Full match	5836701.22638892	5318188.500903785	5689592.644145339	5473963.5504164025	5361309.567147968	4329168.5739236735	6755403.147312073	6493820.469926057	6255436.622958714	4791838.675822071	4581669.185857165	4992422.710639562	7124794.1939574685	6937629.268513632	6207116.060675591	4829019.89235961	4931876.9115747595	4609013.3087928025	8018325.832786745	4197047.808356221	8682324.575315144	4106440.6254636417	3982294.0027176705	4729499.433207037	6735637.343040077	3631724.650687762	5438005.155888787	4157145.9392249202	4928065.525599241	5416747.748030141	4808393.531173522	4390779.82052344	3963041.385201048	3475915.13009929	4216193.418561448	4317785.876723097	3851724.8407676993
Com_8639_pos	(-)-Catechin Gallate	C22 H18 O10	442.08958	5.443	443.09772	No results	No results	Full match	1495028.545397475	2402598.7627958837	2101876.242277962	1645220.4429281366	1242778.2083117377	4088225.074646867	2889947.2765679564	7453961.3734943345	2536860.9467406645	1887113.6762619296	2229746.793205203	2183850.612928622	1014625.7666444945	1297492.5751965137	1924052.1079452033	2864741.7900757226	3151578.7298315098	2822743.182772706	5280985.0558424825	5104163.86600692	4105690.541271094	4339509.212067077	3801950.653139991	4010070.5054065515	2090037.9746743874	1452552.8893961222	1440327.0233899455	1308019.1285318374	1634403.9312159806	1566754.8268311073	2068330.8817462656	1894521.3841576802	1709188.16781259	2010643.70099836	2304860.3119405797	2356790.5139867547	2468552.652028228
Com_8681_pos	4-acetyl-4-(ethoxycarbonyl)heptanedioic acid	C12 H18 O7	296.08873	5.395	297.09601	Invalid mass	No results	No results	3417399.3767535863	3363892.230936282	3659357.1817474444	8625980.999192238	6921199.7407853175	7995131.822839571	5912906.368618894	5909816.761672949	4913710.091611522	6424409.556571983	7221520.925870891	6880717.892510969	3939729.6998663703	4737483.828014448	5483510.612159183	8892523.247868491	9279127.315030808	9521877.449144203	9502558.464611363	10762070.737678286	10928995.256261759	7286032.902415375	7590886.467725585	7094054.372507622	9558091.392197905	9957694.505177697	9013455.913318846	3801767.268591068	4210096.367387357	4244976.268916924	5714656.278216443	6269895.019757296	4877496.618205848	5035805.30363054	6888886.881499419	6474459.96995286	6482276.654407638
Com_8885_pos	Kynurenic acid O-hexside	C16 H17 N O8	351.09425	5.931	352.10141	No results	No results	Full match	5315335.084699105	4367095.696225738	4917936.494555818	2492629.071924078	2416794.8934079693	2641269.0348147643	868729.3365190548	1619216.4432592588	1679059.6593202737	2355780.6156382784	2189553.1013043225	1711724.962860139	2153355.2633393514	2712916.1787572103	2063663.4770315113	502869.47777396743	512557.13771374564	743266.0108237347	923267.9918784181	1308192.941605103	956311.3785058393	2684746.194761345	2275620.818515633	2153421.882029226	3139000.0715038846	3510763.922295222	2692658.3176493333	559183.4831385086	1661419.7773136192	1676087.0576688426	1308597.1532896967	2647619.5932687223	3022182.277633142	2195253.68917224	2715534.687387386	1624784.1481810976	2476979.91016641
Com_8895_pos	Cholic acid	C24 H40 O5	425.31315	7.226	426.32043	No results	Invalid mass	No results	207352.91927419137	184598.8150509682	193462.0282595878	227655.50953867575	3874095.17343799	216027.70131316644	6520317.663807368	214202.83763881004	205125.51952134428	221891.97232424957	235037.66417224245	219294.41543477896	950111.5330882907	254511.5151025813	259653.993210521	216331.01040565118	201314.1216791028	221017.15513598378	323079.1210286582	328046.26390873437	337004.61728980363	182692.6094211748	183134.03017151207	188955.4523508715	203102.04109327926	198003.96050759617	197145.91233444854	924491.3932635485	141285.73973379302	139077.5454690077	187047.09351819652	215961.87618806536	352322.66231034894	242467.813227473	270947.4487049822	184106.78571852364	173138.58200362348
Com_8931_pos	IAA-Asp	C14 H14 N2 O5	290.08947	5.855	291.09665	No results	No results	Full match	650868.7502756091	676649.0726858007	734158.1379868315	1632509.9327589571	1092123.2323891555	1698638.3932013875	625114.9661118166	843415.2438254633	985736.1153620968	2147133.4730498716	2036149.4932105753	1551899.307683789	4931584.624200604	1727039.7395765285	5177710.546574724	621726.5352257597	1122520.3587422029	1601183.3681967114	834723.7196125431	750193.3349916571	787353.9058082768	4126623.423742159	4872641.157918328	4205073.675060993	3973932.7624672074	3281574.353180926	4162367.538916193	7423678.527941132	8066607.337439854	8306917.120927018	518088.09412215644	460581.9673738253	662252.6416279727	2874974.4755927	2762158.1416765195	2086514.6905243734	1885968.4563734438
Com_8957_pos	lupinine	C10 H19 N O	169.14645	5.51	170.15361	No results	No results	Full match	4872137.922011914	4439313.726478296	4749340.253534064	2441792.435812025	2309622.52309947	2248203.051632712	3265489.8827784476	3480571.352518896	3588668.2616832303	7883814.72591321	9049280.532807652	7641839.66913639	3136027.9201300344	3115412.0379063603	3001645.5009148526	3177840.1683628587	2903647.127141654	3242034.6619796515	2223488.4823359195	2183070.3918307596	2118880.3402313357	2508340.2143664095	2477745.0077121216	2639004.944869775	2372424.49929786	2482782.5698395623	2345053.36821563	3470143.081208648	3810515.5203770897	3708161.645806488	3651077.593790762	3665167.025178047	3308115.9152096137	2960110.41811363	3241236.717576898	3179389.4924916425	3185854.2772408514
Com_9008_pos	O-Feruloyl 4-hydroxylcoumarin	C19 H14 O6	338.07866	5.606	339.08594	No results	No results	Full match	5085437.292043857	2073994.8712038423	2657227.4292811602	1933586.641111353	2015231.0455979514	2318838.7512898953	2193041.201132352	2127992.096644226	2014732.0008414628	1323371.012961218	1385937.6348912376	1969371.4481587454	2847837.8305563065	2231767.733359574	2385905.594855695	3195653.3844163124	2934784.6888096766	2911130.050037417	9568811.265806869	5600320.813471269	5620010.343522889	2917345.802752051	3440454.902147757	3042526.867129523	3877813.8354844884	4200813.55530159	5352150.580485201	1352684.6024725742	1258836.8286340716	1343403.5909605732	2944909.848231848	2255419.566459875	2518442.3565312778	2717117.64414598	2824792.9891622495	1945536.4759121174	1917121.8291371309
Com_9030_pos	SM (d20:1/12:0)	C37 H75 N2 O6 P	674.53365	11.589	675.54114	No results	Full match	No results	395118.9091578603	355316.0953747587	347852.2048223153	458121.7971717445	358335.609794475	7480046.023047582	296881.76939592947	6493607.293841085	377743.473584117	369758.04257420474	1661682.9293918752	369205.30012475053	355781.00332337915	2121973.84918608	357394.702115637	326523.3047533679	326036.81165506656	371092.7781468283	448082.16277419665	436251.6247803982	488557.89162293746	312908.6996322678	280251.1853378083	268539.30004424165	334310.1869659514	314415.5668897715	319316.6667877522	216357.84056266802	3180760.493767264	239690.84913173527	269795.58113814786	406479.1760265031	393470.2900270157	492910.776129511	314001.9103329996	305955.7400937903	298540.51000952115
Com_9109_pos	Dl-Glyceraldehyde3-phosphate	C3 H7 O6 P	169.99794	1.572	171.00536	No results	No results	Full match	2995328.795030407	2597874.726703203	2655731.754900864	3963898.996124466	2875774.957224944	3126663.4822172956	2817115.9279180886	2854479.860605393	2732726.724439798	5848888.857717278	6420616.037870411	5526778.679607929	4413908.137892295	6183243.514820353	3181717.0737366206	4630598.158548609	4318372.341757934	5615095.77705727	6385041.577085355	5271745.315914428	7173080.168387214	4522445.807845016	3989322.2112520575	3181494.973930419	4528750.182220863	8940180.379094869	4507160.338268322	2760806.6392655056	2261031.4144559237	5014454.495278451	2596128.859316504	8729785.348905185	5821561.194166938	3418682.7523272	2385411.8413098687	2951418.653467655	3917689.70571654
Com_9111_pos	Tricin O-sinapoylpentoside	C33 H32 O15	668.17669	5.144	669.18372	No results	No results	Full match	3065049.7771632597	2249585.6296683867	2156181.198261223	2417037.610616436	1923455.095098255	3598689.8209184273	2288044.78235277	2018634.6575983085	1950690.7967232985	5988368.206245791	3619701.1155577344	4017370.68192005	1513892.928110079	1702228.7095875514	2332684.1462374306	1833078.7761891787	1859605.0440223448	1933753.7458939226	9999943.631030207	11384359.840673123	11962340.159590997	2221086.6199481427	2205579.2757982207	1564808.989758017	2079060.446858548	2637422.897818251	2426619.337007278	3026189.310141047	3738076.4185573854	2868452.283917071	1020961.6961061966	743470.321381157	683183.1663272207	1883439.1217949	2842418.3293754207	2658527.293719488	3284297.885984827
Com_9137_pos	17-AAG	C31 H43 N3 O8	294.18492	8.958	627.33301	Invalid mass	No results	No results	4879310.341206776	4350200.8748754505	4918791.508946461	900537.8807717958	497433.0753008582	782627.0038038358	4383918.972492992	4519510.034166309	4644448.76864081	641016.278991758	795893.4250810592	521853.3273465251	3830743.932058529	3881465.026788334	4287531.132175898	1078218.5865334647	1817458.4215051194	1824554.6227516544	3973195.029798524	2995186.5361498483	3485378.070166398	2362119.842773984	2768117.864670208	2083031.3471669964	1447946.811974579	1817913.175459814	1259739.507416172	1820976.5509205016	1895541.4790106635	1456716.3649783938	1562364.2437542276	1999799.9917161264	1656006.7996131005	2608631.25737471	2318782.5077110976	1681944.7620671308	2194528.885446839
Com_9148_pos	Leonurine	C14 H21 N3 O5	311.14733	5.5	312.15497	No results	No results	Full match	3532199.1050264426	3493544.8385197567	3889299.997603793	3476273.3661020086	6928762.841367385	3429299.867323719	2877298.5163485324	2598217.3226854554	2851329.67211867	1985469.6392832377	2879471.0973949526	2046048.5476067201	2710832.396360572	1789403.2743648568	2571159.3792604036	2442444.7756343237	2576163.6067880276	2226754.7755914084	1975366.7854981087	1907458.842542152	1945191.1678019387	2111707.768062822	2128740.240817848	2437391.214385669	2393534.51200635	2484437.3458223455	2370987.334984497	2999417.1370894527	3012475.8756962856	3158435.8446167526	3140260.998797853	3042519.4499481427	2505176.9244856136	2426946.94775352	2567713.6220808267	2763932.9259941382	2592507.543108219
Com_9184_pos	N alpha-Acetyl-L-Arginine	C8 H16 N4 O3	216.12198	1.825	217.129	No results	No results	Full match	3918437.839735853	3270129.326951943	5184028.187749403	4180297.100793422	2818560.3647711463	3788918.8269870677	1935742.3744876068	2129261.760112671	1773563.4788805142	3260215.869994125	4461989.102755289	3988344.682607201	5222256.20447514	4076117.234158076	5472745.751238092	3556473.057254393	2468236.5718077263	3177321.8634265754	3737819.5313360062	3255861.252225295	3307109.2982565546	2495050.6391320447	1830772.8747363463	2440034.2224977817	4693734.242504043	4461201.031799071	4002966.614417995	1538748.5882670714	1655399.1459133048	1607972.038706314	3203830.096400073	2609097.0754578095	2655737.0404602643	3632556.70931629	1408298.3774281128	2961214.152437191	2853912.570371563
Com_9200_pos	3-[3,5-bis(trifluoromethyl)phenyl]-N'-hydroxyprop-2-enimidamide	C11 H8 F6 N2 O	298.04665	5.464	299.05392	Invalid mass	No results	No results	3699613.707196112	3133526.6635567434	3792099.4747827104	3338182.009078286	1719341.0865693723	4497902.555138121	4726127.129881467	4292826.592734724	4020680.1187269264	3962027.4258937417	4652346.542071413	5259381.414361739	1738000.379046088	1774673.5206276125	1473186.6118185432	2428685.3523776336	1716531.1791547313	2350953.986277934	11385063.420669248	11039624.352882912	9551799.057410253	5856306.765059271	5637173.287295646	4665944.886320997	2843736.6348028136	1363531.5294455858	2362445.8635536684	3257857.2839835756	2581421.108311744	3382318.632129849	2333862.6833707714	1888376.1059677142	1732918.452137499	2810323.14494698	4257229.249234	3333437.856055477	4203864.110226583
Com_9215_pos	6-Chloropurine	C5 H3 Cl N4	154.00428	1.804	309.01584	No results	No results	Full match	1722714.6180592913	2986320.8255052287	2235136.1608492527	1163492.7015133577	1261337.1385041247	1145057.4916285237	924719.3469459896	846404.3325563294	867320.5827951948	1214033.7437325243	1178300.9605649957	1165604.3367797807	1219153.8444776859	1175599.604852897	1195263.4724633775	2106374.4519901946	1986362.5279852469	2513222.4687449965	1349868.4540279696	2538562.4825377623	2502532.4061619095	3533833.505177418	8144276.335605707	4145633.809994044	1149631.844498953	8353111.963863633	1274330.6808118273	1591620.814739769	2031498.7651579923	3892806.630708699	1149069.5770434546	1892871.7757627256	1369823.470297025	945089.049366762	1489195.8254675397	1949304.9901669924	1442764.506849904
Com_9236_pos	N-Feruloylspermidine	C17 H27 N3 O3	321.20438	5.242	322.21155	No results	No results	Full match	2323796.1729277396	1567287.391964305	2556341.9060153277	756966.1213602226	1007650.0790479161	974908.3515034934	1799412.0473141207	2053001.124718605	1987011.9508366003	455170.1229781818	475537.19238207024	474261.49889214296	1134665.6653801105	1055592.8564848064	934208.8141239033	6974264.996326824	7882568.982156038	7620042.211376707	4294135.272478455	4682617.378425081	4454859.707775228	5061500.463768211	5873732.449170375	5231101.208784448	674617.9323472603	553428.9323395732	883194.9257574021	2077394.6529780226	1941528.125836156	1527577.0653512012	2568886.6810381026	2645636.159289963	1302763.8021088017	2538160.72939918	2780097.609393242	3143075.277559795	3637379.4454284157
Com_9264_pos	N-[4-(diethylamino)phenyl]-N'-phenylurea	C17 H21 N3 O	321.12041	5.145	322.12766	Invalid mass	No results	No results	706111.162688709	918520.2716689382	770167.5457933621	1754240.6572710879	1945367.2977135498	2516806.1211870797	794629.7705366095	754175.3741819105	837858.2557756619	2256805.4971127436	2737247.0567186577	1924346.336567522	1498588.0828699158	1524096.1745762923	1312934.7946575887	1263358.3440350627	1527239.8478640376	1116313.5735799575	3043037.8883908843	2101391.714961324	2841795.9340450997	1586962.2646569838	2096216.3272107455	2228005.2153319423	2248542.9877343746	2006582.992233231	2497452.5829034364	7058863.336976743	6021701.542199504	6896407.956873391	1473399.904523309	1712454.218636244	873201.5940415545	1452688.57096687	1991684.6816348808	2931500.7697997233	2586682.091251101
Com_9271_pos	4-decyl-3-hydroxy-5-oxooxolane-2,3-dicarboxylic acid	C16 H26 O7	352.14859	6.486	353.15607	Invalid mass	No results	No results	470552.73455022526	250065.22233510105	336134.2966610653	1876959.6921037787	1581352.46164792	2136727.4710219074	424830.2231009165	520521.0782490152	514441.6733864774	7679657.36417671	6718776.277741909	7014749.658435691	2620956.06255381	2750344.6879388816	2529145.954399586	373271.7289128837	526584.1526901593	580784.7922906515	2831727.892239387	2826504.432251823	3970845.0946083674	1074956.4173686565	1197485.8190076493	914208.4815304168	5688701.6105312295	5543196.499741537	4666325.437614581	1094323.444497938	939012.2922750377	846825.0366381353	550009.2641374385	441633.67103809287	761765.3537461674	2692966.45569802	2110005.303204084	2020776.9070790152	1795656.4848318186
Com_9273_pos	KKK	C18 H38 N6 O4	384.28408	9.267	385.29129	Invalid mass	No results	No results	3339729.405825731	3209070.716793663	3572041.9223073684	3791558.6241816147	637680.4415941106	2776935.456467855	2812461.990636663	3990896.3994590207	1034117.2269297965	515759.673350468	469937.7327778726	435231.27162879234	280391.71711733105	3828464.026864499	500674.4854854679	3565612.3674637256	2861955.303262052	2973529.217434663	3967826.6806433755	710114.2346993177	4106248.0877934196	7671554.202996964	2636314.2085093763	472542.6369415904	445758.1337690143	494237.6845657748	4406767.554932286	2720012.7539770696	3771354.698118181	552083.0306444999	887937.8704124673	3438044.706215912	759740.3616694299	4009469.88819542	2982395.4798995717	3393966.7744172276	2928613.0901821773
Com_9295_pos	2-[(2-chlorobenzyl)sulfanyl]-4,6-dimethylnicotinonitrile	C15 H13 Cl N2 S	288.04437	6.64	289.0517	Invalid mass	No results	No results	245766.3638558174	210251.34152017525	239240.91453006896	307865.67110449483	246611.52655196688	237465.68897272777	253280.1189265991	236009.37533630797	303345.4720146161	7631767.738673605	7308802.724178655	7133913.723081068	858489.8765169806	539708.3784059884	455432.48696865665	2647221.320646554	2344074.9070167695	2660983.187872748	477839.1463919299	524544.2100515912	441443.86672047654	2952840.913544446	2618775.948140177	2565177.594602102	7124135.424867054	7527987.784268799	7255287.540849723	2222664.138128476	2146254.149012853	2276953.2640905064	217455.20243171748	203994.80845302402	591789.0601117256	2255003.36332237	1643179.4840332083	2112696.5558452164	1892543.7376717536
Com_9462_pos	Thymidine 5'-diphosphate	C10 H16 N2 O11 P2	402.02345	4.948	403.0307	No results	No results	Full match	1076770.2123430874	3095785.7200605576	4777359.9260556055	2282330.405299272	2109079.6681522173	1653450.4555337122	1951478.635010102	1263219.1451954073	1741621.0217585787	1599528.6293430347	1920238.7354766375	1544258.0952930527	618758.7876766173	569232.6951117667	1086339.6107787974	1904901.1831924976	2093666.6436236298	1893402.8328313048	2359098.2846887046	2344504.842941753	2805470.1278307205	2246725.1485721334	2107619.544943246	2144364.1503018755	1126917.4148976146	924124.259953455	1144671.8551540712	1370092.9894622543	1600959.645462885	1208845.9986976949	2029712.3785892655	2230271.601699992	1296040.917608637	1218584.87139551	2296281.072702716	2055342.4381223768	1811253.0125179978
Com_9496_pos	Tanshinone IIA	C19 H18 O3	294.12089	5.489	295.12823	No results	Invalid mass	No results	4258025.026077974	4222541.602916583	4673817.285867218	5100087.076720204	6247624.924772325	5606811.88667758	3164584.366199501	3420682.993375956	3486592.118703989	2251283.256105159	2839500.3621316925	2437884.9845908703	3636626.5613305243	2201985.4182721777	2995976.443290095	2957068.581767054	3128410.208130063	2804379.5186325805	2440095.0418601087	2403753.297417608	2452963.066987816	2176549.7751147402	2620730.7728987318	2605409.1168157137	2823784.34294932	2683497.644031291	2594871.7770922454	3487035.648470641	3684612.423476049	3865053.0776660386	3696503.8086034106	3485292.854540926	3071472.9590073256	3033877.67414086	2985374.7080277265	2885943.425711934	3143078.428497273
Com_9571_pos	Quinic acid	C7 H12 O6	192.06338	3.012	193.0708	No results	No results	Full match	3095481.5184263107	3318723.9439302	3815209.2209260925	2361038.0869707013	1610589.9745358082	2237861.3512664484	5002949.75726811	5464707.838147059	5413933.997093637	3239657.3137412076	3329008.256790659	2955586.324943731	2739058.478310457	2218567.213196002	2682375.7950656107	2843683.3472274533	2910785.078637747	2571424.38784824	3784669.6235349746	3373078.3872785033	3873920.2231433177	2730584.517972408	2382659.1523060706	2478296.137734789	2326240.779646617	2121659.9541947967	2216633.219479209	3587708.7516801725	3797056.5635937587	3721672.4520390555	2227500.757567314	2004696.2849883018	2835305.0970831695	1766526.22115389	3444503.1729701664	2996492.264852618	2825743.8478795025
Com_9584_pos	Vitamin A	C20 H30 O	286.22856	5.993	287.23584	No results	No results	Full match	565940.4172357882	776874.3383758045	554737.8214063277	659261.2381038844	573873.5905109348	620805.6565439252	507015.37668930774	521698.6592037747	586403.9254233959	7020791.849999285	5675205.840271203	5837657.137547305	431737.3446895756	473860.05702767073	448513.4367374736	794417.689852453	888045.0347927286	657566.8714491134	1206107.0163206244	1072393.5449517146	943009.902956147	462760.7461041626	604964.0112725098	511389.0446867406	2449881.521588795	3935369.5862145615	3729855.2474645018	517042.1457537175	479023.17994677427	603721.8070593211	637536.9980866662	775084.631489362	1026069.3776501246	938788.177155172	1264873.5937676907	612221.3622407988	1012353.0546752857
Com_9598_pos	1,3-Dimethyluric Acid	C7 H8 N4 O3	196.0605	0.016	431.08417	No results	No results	Full match	1068885.8634104899	791160.5887250213	917436.0013755857	1452795.3973122681	1165512.1656055148	1451711.2866833024	1297100.878043283	1198017.0977589067	1230142.3419804764	7001676.78834267	1477454.617701678	1745526.3365021152	1259193.243755501	1111237.9548570572	1456189.6245793046	1161554.6097322907	1064058.5479733557	1402035.2147754768	1679899.5940574948	1519410.8540343435	1818448.324828897	1039147.5934708935	1137887.2700105403	1136735.8987127666	1184850.2566305182	1347257.0399415575	1100522.597809073	826615.5133671225	1095300.0213045236	870168.3575070708	1055844.9952425298	981621.7972425444	1724018.915238633	922880.241639253	1288940.3309492876	1315806.5938368805	1205190.2957211111
Com_9599_pos	3-Indoleacetonitrile	C10 H8 N2	156.06841	5.536	157.07568	No results	No results	Full match	1108019.3121094492	1009586.6373625342	1080092.7241652224	812390.1793886526	525253.2666851105	565785.1138787505	742636.1715397438	863226.8413283551	816133.2462971938	999133.5095785179	1797965.6318404665	939839.1017330339	1154796.4837655628	858685.5525699161	692817.2533197578	1933804.9897958739	4581182.1375151975	3471885.397014451	489012.96361917764	496472.8405808238	494940.8813200183	995198.2306930014	2699174.4378700186	1250253.2747416296	1239836.2504919213	1382934.1381948397	1700265.0423665273	2368279.050895264	2966321.5089149605	6771792.607493376	1472699.9018050677	1955258.4604719707	1076147.4847572576	1047425.46120947	701842.6620664805	1313923.0896392842	1067008.4721749146
Com_9658_pos	Glu-Glu	C10 H14 N2 O7	274.08116	5.462	566.19659	No results	No results	Full match	234747.6906609969	232967.5222399589	258523.8125261706	809784.8441853441	889306.8526017006	1115353.2701313854	288658.2273239911	267011.5437753117	287429.5554264487	5978996.577137987	6417311.932794436	7216361.145570502	1239665.7020826903	1123895.3682648977	1053572.3356217023	750103.3113462174	952695.0010224448	559604.9651547486	430802.69595843356	452924.9453724165	427347.0336613347	312159.51688104693	310232.3696532475	295124.9619185172	1462053.608225948	1496017.398266903	1264568.682173498	835595.6915898486	724038.0461286366	854488.0989150251	314046.2647021944	261173.8027189014	339888.63186427596	759004.481390839	948089.5093149685	824672.8198664811	934482.5208102191
Com_9707_pos	4-(2,3-dihydro-1,4-benzodioxin-6-yl)-1,2-diphenylbut-2-ene-1,4-dione	C24 H18 O4	352.11274	5.485	353.11978	Invalid mass	No results	No results	3410205.068855649	3434483.2516084113	3512742.0762714595	5197613.054900897	4361704.265622682	6475183.419117582	2943764.61080285	2770715.223529861	2707050.4776319894	4782336.852080928	5423228.770270054	4521822.127589386	2596758.375853648	2527472.810088589	2459165.4106787015	4007834.661289879	3657058.3392149806	3249236.072725261	8842890.446146807	8051913.488506272	8482199.348841898	2540019.4593307157	2580787.6797516677	2595228.7598197614	7791409.689802888	6978922.962730543	8106646.53860292	4886937.185212293	4350889.847959125	5257687.304783742	5897622.312776453	3805312.6804518523	5441224.450205063	3819956.49583921	3993942.7178103533	3853216.6888896357	4469601.715439229
Com_9842_pos	L-Hisidine	C6 H9 N3 O2	155.06963	0.329	156.07678	No results	No results	Full match	293262.2340245172	242471.821247114	305962.53296970134	365455.1274822673	1702088.2473955217	410114.52769210504	309348.9904501599	319366.82646277297	316511.1290387208	400040.28975090606	408653.9601036903	523803.11095455143	399929.59920042724	363761.4906591228	392496.0628109669	402194.53470234456	1362208.8903493427	438754.59003278497	917182.5971400224	495695.43904216297	9539871.206953509	644958.9007686428	479705.6203819942	325199.9396516625	402485.66229202447	427678.5848580797	410456.8597277281	293415.18030078226	300323.2419323804	299895.85486099985	328050.8768597091	317495.6355758323	549772.1953098098	295039.825524268	338426.3236567922	357321.11952868034	371376.369817975
Com_9865_pos	Betulonic acid	C30 H46 O3	454.34462	7.628	455.35181	No results	No results	Full match	2758314.281124696	2635056.8688704097	2532326.055731797	4601687.903626485	3236797.9536312777	3914963.0629430334	1832892.576081687	904142.7712518937	1471233.3814963617	2128507.6360609178	3317589.604200604	2573627.5335786995	3863194.0197005356	4645237.838267864	2634363.958586768	3303817.4330240632	2307523.954799198	3759673.637123983	8105445.553394193	9183803.938360803	7986989.30399197	1690371.5952773783	1775973.6808409898	1813265.7671666443	2074961.3499786812	2541803.7542161727	3145131.6575224595	870483.3900147164	1065519.7383721252	1108922.5877676376	5334203.277623819	4231101.345784116	2386291.795022965	2966919.36302099	3620291.4837459275	3236247.7558760457	3145842.628023047
Com_9866_pos	SM (d19:2/15:0)	C39 H77 N2 O6 P	700.5494	11.99	701.55664	No results	Full match	No results	205470.30533186143	187187.7256450239	193929.45727652396	245927.21341942175	184599.08217847018	2996997.884248748	147416.93921782484	5011581.612650107	145791.46762818156	153950.24091941054	1233843.3590274537	386593.7208553067	170804.16523247477	3300538.5868360098	181755.88252997037	172718.692622025	204881.2453812762	184890.46028618337	269115.4585352823	253218.73815473114	257794.78662632947	167203.81129205503	174998.2793894681	175234.9284339737	192206.2119447967	162841.0298531122	178278.08259924024	117360.10946949791	533058.3150204166	127700.06701551247	132264.26194951707	146384.97226726296	206156.79991336376	245935.178105833	170343.7672696943	180931.96012820725	132773.59590664034
Com_9928_pos	Uridine 5'-monophosphate	C9 H13 N2 O9 P	324.03502	2.249	325.0423	No results	No results	Full match	632378.9330234816	750724.6912067104	651805.6303355139	3289131.3045949135	5026148.215228781	3530335.1684944388	4692825.26803259	3435391.471839675	3861235.530996384	3795167.6668902077	3876417.3766244464	3612641.2257124395	1573722.227699558	1223751.2024762628	826957.912332618	1114956.5134696285	767698.6259171502	767665.091825358	1037667.7227567189	1033326.7466795598	1027181.1305995698	1537771.0387571314	1651211.6943002369	1635245.0790984395	797128.8475056062	939229.2370104466	1097339.4410486799	1380252.7696394655	526541.1468707924	827396.13209133	1009750.0482193491	758846.5013451861	1046465.9590994096	1427787.09516264	1435573.4625055366	1732691.6331448555	1443776.538711399
Com_9929_pos	Nicotianamine	C12 H21 N3 O6	303.1426	1.824	304.14987	No results	No results	Full match	1445911.8836118493	2023917.5937487027	1367767.5518416655	1109126.5128427392	1181811.1369471222	2907228.1022001007	1172422.6417446334	1248877.1300940858	960584.1822694357	6264086.492931794	4751431.198102006	5172821.06346949	4831118.130315709	4401367.237951749	4713599.493238814	3544713.6793803973	1769296.9801305826	2135763.6071293913	2209614.422215727	2547817.4710539854	2483227.0239584995	1808456.0836444788	2201743.784387005	1940049.0316797695	3381238.2076102584	4159561.2171145477	3936858.0513711674	2768380.5062256427	2890083.183058538	3149024.452174014	840455.7850422593	1561581.1630329476	1831658.6163352712	3088482.00555972	2988855.131579723	1985813.943230143	1785131.6816918033
Com_9952_pos	Lupenone	C30 H48 O	424.3694	8.454	425.37668	No results	Full match	No results	3562511.3601372135	3792927.0544148684	3713799.854909128	737458.1461935277	650511.0645700947	732415.5462283759	997130.2602038848	975942.8232624404	1011719.6915368143	396157.567789897	273118.2354414329	389130.24854060315	944307.3121121255	1041009.9191477592	876874.3054995342	737161.0854203874	608632.3920212243	548809.4341558571	725320.3925234291	629303.9073876209	660718.6688611316	642971.4936519082	1254012.1429908627	847842.8724383661	358432.07448371634	245355.6089371681	304008.6994330164	222336.57266936713	282013.0663436621	218055.96153579577	351923.8447089051	470163.7470607734	829579.2824875164	1538442.46361824	1130836.8510429554	927607.4718453836	830418.7879349443
Com_10115_pos	Coumarin 151	C10 H6 F3 N O2	229.03559	1.85	230.04312	No results	No results	Full match	2924762.93146188	2730074.6565249832	3870496.813304447	1605769.7755409162	1538607.7404098755	1698007.8512847004	1177728.38852006	1299327.9293575885	1227519.848851358	1601224.5383831149	1709909.6274964316	1710906.7043983883	1796951.5432212378	1758068.1721985673	1727663.758741153	2164739.4444880704	2331059.929734048	1599189.4621865668	2045035.1320293813	2532720.329876021	3007964.7617584197	4642203.630669746	4983711.322935712	4817011.972545676	3108211.261272832	3203332.2414165996	2850474.966125558	2448580.743054752	1949721.1950796372	1832920.349561705	1923262.2471789753	1480234.9694641668	4109967.82139004	2606643.64798797	1590713.344403997	1978620.0257634888	1906982.3941766517
Com_10171_pos	PC (20:5e/2:0)	C30 H52 N O7 P	569.34633	9.319	570.35303	No results	Full match	No results	341487.2355142625	331544.3561957252	339118.16443290026	547515.5942258834	4080348.27115425	512971.16876414185	4335430.777016264	427284.38421888667	360017.32607845764	442895.49348649016	416644.81087931764	415922.9178936551	839591.6561487048	501375.563027621	497384.9498492721	408647.3619176152	400853.78478907037	391324.0230753609	749376.9957354802	740802.9322687447	763299.887620056	433309.8302161654	398626.52169721114	440161.39160587225	408796.3092101808	382415.34491526644	413379.59077259636	1460199.3718833968	306943.2867552728	307926.9570714754	349469.63322193624	330592.49851756846	408350.2114515416	474812.801692729	649495.9455562468	416412.4054573576	404473.9928595453
Com_10173_pos	Cytidine-5'-monophosphate	C9 H14 N3 O8 P	323.05028	5.447	324.05722	No results	No results	Full match	563667.1016663201	3383273.685748565	681548.1550060896	2380261.3012724766	576331.2106303067	717568.2437934616	414704.9426318922	425034.12560609117	518224.83357728005	1315739.7252585464	1357225.0695897995	1523961.2209507711	433810.9170269267	3571832.7444758113	3536230.088101483	1776900.4046504223	1437636.8848752375	2863226.1201439835	653788.1789679814	8302264.704456368	972010.4041799844	1727984.7695213675	1011215.7742685642	1967686.3392430334	6007347.376040479	5138042.690958052	5695667.164365706	485718.19506333483	576393.5780971802	333240.3631034372	515866.8348831159	620228.3204307162	512115.89693305496	549319.53259189	823755.4458925196	964341.0638586864	1007847.9598659759
Com_10239_pos	2-Deoxyribose 1-Phosphate	C5 H11 O7 P	214.02401	1.575	215.03123	No results	No results	Full match	2478805.929799064	3275710.9875141922	2139275.245434966	3290100.0328251766	2224617.921225347	3734226.9527305523	2341720.480378398	2198060.147242776	1938233.3641303235	4930945.2902259035	5430412.96145382	4852022.614764546	4074640.254876882	4497788.579986134	5647940.000439752	5718386.842898803	5596996.5218204735	3637726.43009129	7927087.591030341	5998132.063495399	7475281.733052624	3884205.02381175	3742137.8751664623	3849640.406871178	5785999.037557895	5792820.328848125	4659459.635587652	3283146.042777805	4241686.075653155	3779520.1112474124	3674595.013394337	1533320.2970799736	4544082.36028915	1939895.770703	2173309.133840044	4018256.81851539	3051320.883300057
Com_10264_pos	Isovitexin	C21 H20 O10	432.10375	5.279	433.11102	No results	No results	Full match	3064792.776850489	3430523.41819565	1514426.490938215	663460.2537191589	546585.0567837505	689588.5530275137	2184641.9534383924	1968737.167240721	1775276.8741015333	1583543.5030728574	989513.8090533802	1330278.9519650433	1370324.76304664	2059274.2906244777	847223.7564874914	1343591.7191737476	1722978.9037217514	1316776.9973516536	1266044.103386374	1115299.5390391452	1950914.9093304323	2661942.9646675875	2255279.8737948993	1699273.4131510083	2843598.2741219494	2489207.1358442074	2571195.5622295165	2181228.2441299693	1779622.3712190944	1863391.5109509986	2459042.582576173	2328038.4105900545	1809005.3679243273	1550310.3482836	1062427.3331507798	2005816.131615997	1639161.5960279307
Com_10331_pos	Ipriflavone	C18 H16 O3	280.10905	5.874	281.11649	No results	No results	Full match	1561743.5456897742	2058915.176984547	2075668.1842120627	2458081.065212661	3297607.7582287	2776681.8289134665	3611713.082778055	3021247.218547874	3134091.724449336	2611353.6262466297	3130822.988830273	1302467.2976990065	2194705.3609212046	3964385.739675078	2501909.0875629243	2617577.156774176	2151276.164140246	2170200.4289272744	4069544.8249526788	3073587.253500574	3299376.6014152775	3790995.83297496	2996039.3044998064	2825131.280986076	1396453.7852155361	1234841.180148572	2211234.305162419	3354490.057862101	3532252.490782556	2729785.9901488833	3025874.270179338	2193533.494205293	3185593.5075420183	3633300.64825637	2665359.764853192	2629316.9717015503	2114209.261096896
Com_10369_pos	Ribulose-5-phosphate	C5 H11 O8 P	230.01879	1.573	231.02625	No results	No results	Full match	1151714.5261198373	1283738.7059463656	1831151.3149997978	3272720.236721422	2659245.747604235	2608639.5358389593	1750831.4158627933	2152777.4552043374	2403815.2901249547	5396725.293356149	4662187.777292404	5667326.968346645	3725937.29302293	4960143.659481177	5446957.825841488	3444016.625904935	2869747.2729011946	3434340.461317545	4830217.157497499	4293547.615044585	6665920.801638105	3752837.086141162	2951779.415819714	3157667.4850563146	5811691.482102688	3656675.470874081	4932874.002871331	2776364.7428534348	2388081.1885825037	4391522.953256473	4104137.2056216146	2866125.310990512	3862726.6883407007	2548491.72091717	3477541.1234951117	2972669.4510467495	2951625.5283989175
Com_10384_pos	Praeruptorin B	C24 H26 O7	426.16678	5.912	427.17426	No results	No results	Full match	1174143.9461589938	1248786.523555191	1224608.4105623902	2270638.9938795744	2859812.3177464707	2274560.5882763322	1329898.375207948	1988138.7548500248	3789414.02484408	3334284.563034032	3626915.924314997	3393555.9563636025	975610.2276537698	1233711.9615401602	898321.2933466503	916948.9832399026	917158.4239317502	986681.4460252047	1544651.0600070276	2348804.650106871	1567796.0583872006	1811704.4635629565	1043731.0307509357	1309812.5937359843	2006981.3711087308	1673233.302398748	1710913.7211470685	4927101.8279745905	3120576.5950763305	5112275.224026211	878325.4996965262	2189191.59587916	1885054.585682462	1987732.74988264	1795795.2792134862	2959513.508771113	1806643.7001192847
Com_10458_pos	Androsin	C15 H20 O8	328.11427	5.465	329.12155	No results	No results	Full match	1628676.3588158607	1302993.4590876955	1340502.7943696878	2690643.981738945	4258716.712997305	2276468.4474824104	1786628.5399814867	1900865.2657690193	1852657.3088728602	3091939.997813342	3546176.2851169202	3154305.4823674583	2467642.1709363405	2861395.5623602113	1994162.0523682113	2478217.071969065	1849268.7882751678	2101318.418163486	7256274.249456845	6607998.2106411075	7729933.71635381	1804545.9794946716	1165820.0304681265	1250866.5980943672	2237190.6704508085	2400006.438185892	1908343.225287274	1723541.8565696145	1790549.530891062	1096814.6381025214	1805223.0102915822	1132093.6183395032	411120.4015749229	1812683.38201069	1606453.6331627273	2718471.611397051	2005450.72189743
Com_10732_pos	PC (19:1/19:2)	C46 H86 N O8 P	811.60637	0.054	812.61365	No results	Full match	No results	146503.72664888058	154581.77804129486	151307.2756820684	209127.15625543467	199086.1589982057	216991.55441591892	154262.56455576877	165830.26314325153	167063.85277323457	195351.29083418645	703714.1299427795	248962.8128278556	4801477.300449647	166088.85677423087	204424.1105987711	194985.3653078301	174877.8607250382	214350.59681165632	291464.7971235076	634315.4316160071	315881.04728685634	175455.6433019516	196117.78339510036	175986.31856404615	189483.92257310456	208038.0225696093	191547.79938828078	140540.09626058763	155282.02177609358	163034.73338315004	169941.73772024395	434041.9820675389	282750.1327793555	147155.302998509	152888.14407746473	177994.04822785623	207317.93176975916
Com_10813_pos	N', N''-DiFeruloylspermidine	C27 H35 N3 O6	497.25094	8.424	498.25797	No results	No results	Full match	256242.3483222195	172831.48285430283	173445.67356182254	359016.24629996216	334593.0455113223	208290.2843799509	3305513.0506976214	3339300.48460745	3522492.8630057187	297523.6174207239	420446.2406784227	218450.47733754417	221909.56124606013	222296.5555769361	233992.0685960998	218935.22290419284	199206.7048473647	209083.2028438669	302431.32197504106	297741.9088927973	308622.3866713504	183938.7706061428	188712.6893421272	184597.7937997019	1156063.2833537639	1192892.0857838527	1547324.8555786524	145255.7855108944	316135.55191381933	179200.96339800127	174708.23638258106	180868.58621654927	302747.2369432805	336467.300920264	339187.9778336738	354489.045547033	178645.02496868532
Com_10895_pos	1,N6-Etheno-2-Deoxy-Adenosine	C12 H13 N5 O3	275.1013	1.816	276.10858	No results	No results	Full match	1026177.1071784124	1011918.5979617664	1044642.8352233524	2152388.598349332	2643116.7078762124	4258162.251437313	1079987.5461680852	1013307.7187477847	1038348.4670037507	2327722.7451669527	1991600.985733999	2561358.498959787	1694887.3237958096	1407417.3629953703	2398842.5059575955	1222743.3508086891	1651482.1471358007	1390181.27184907	1616050.4751074726	4300785.120851117	1697294.0473981486	1318247.5183139462	1223599.0773978576	1271751.0632857531	1376328.9918787284	2028786.4859150716	1296970.4522776252	960121.6986592103	1049519.6161499566	1012608.3390519673	1189250.0968144925	1069718.146873068	1639940.442627017	1087465.22842886	1273722.6156498482	1687759.396849316	2145427.5300614713
Com_10980_pos	5-Hydroxymethyluracil	C5 H6 N2 O3	142.03716	0.015	143.0448	No results	No results	Full match	785065.9786391336	480826.89285361004	871742.375255398	826555.8502800777	940003.1195633953	2023860.9165185993	439243.71485569415	416557.5820317902	757015.3843181324	1231828.3167030578	1132496.7535490505	4530758.585466983	605649.3545869598	514680.99677049305	722778.7649321232	1157600.8549487847	712400.3866626049	685110.108253151	622000.4373303435	738276.2511470638	477495.0430484451	408557.7026292912	289002.0331466091	396376.71964565746	398051.8836506263	637106.1737339118	383329.59232214733	456842.6519843408	229292.77290292352	297624.34730346507	512511.0309740715	317829.0751893846	1165825.14096712	718727.315018198	491031.64186780795	505951.6836278466	463036.26962608163
Com_11149_pos	L-Homocarnosine	C10 H16 N4 O3	240.12158	2.287	241.12868	No results	No results	Full match	916470.6546215628	943303.997422711	954208.645729066	1974629.890759018	2519930.4695489216	2001887.6033716223	1153024.752853272	1434360.9305808987	1180279.6491965742	3448889.943513282	4301876.334259867	4165259.696474837	3671173.874438055	2831743.678842741	2749340.7131639873	1861271.096202716	1846166.5281545594	2102117.755944362	1649807.9286746902	2285272.569949006	2212498.8734695334	1640834.2820460293	1437332.4121053265	1155386.9739351145	2139231.0520859985	1616453.3450170788	2037803.7881227431	1306147.4919137293	1618459.4673127953	1593428.0639302926	1910844.1489085916	1134755.873384619	3020450.206114377	1704339.80571906	2090602.4861026541	2227735.805030957	1569813.724919721
Com_11280_pos	Cefditoren pivoxil	C25 H28 N6 O7 S3	620.10569	5.334	621.1123	Invalid mass	No results	No results	376025.3124470724	368824.20704014134	492906.7331630253	898483.8790695886	1035380.5669890811	835170.0099570039	2039476.9066781753	2943723.387119747	2945882.2412894065	510247.97423513024	546345.679733668	536571.9908191926	537904.5655024481	551375.4992971754	565861.2421485648	541299.7929096071	550915.5284830887	537966.1725277721	803183.1514168694	747569.8657054984	755814.5746634773	1221871.785279014	1461486.4648681635	1661432.0838289612	599578.2497696626	578707.5876824411	586894.6176111951	436547.1998973108	440661.456914127	443315.0653973337	529064.9637234814	516382.70689078665	721960.6557633862	612271.31566472	825741.5958218699	817564.8928471149	759687.4195903647
Com_11283_pos	Resveratrol	C14 H12 O3	228.07819	5.469	229.08528	No results	No results	Full match	1842771.8408944176	1865632.4422925247	2514610.744698921	1314205.313927495	1860125.3274089324	1261071.1905450253	2323715.192348228	2509283.2794125252	1891837.8484726415	2014344.1318874692	1706732.598460975	2342397.2352002463	1492295.5336000144	1567345.944322068	1751245.7808709925	1565592.1393487502	1960148.2441487268	1596852.9881257575	3646210.6016110294	3915834.361184651	3540601.597535838	2591083.901132634	2493506.2681768867	2900491.9762876313	2568337.363745347	1933129.3780435591	2746522.0916364556	1933562.7082125994	1795967.415053146	1770656.1312186343	4024903.099746547	3465086.096349514	2457421.5305903237	1521914.26558058	2098934.578034441	2073144.5351687686	1958557.0247169058
Com_11344_pos	4-Hydroxyisoleucine	C6 H13 N O3	147.08946	0.043	148.09671	No results	No results	Full match	442209.96576481126	318177.3298392357	387790.8977966065	487422.5455220983	486040.3335245862	433244.0155852119	452392.922359198	429329.0015947985	400357.8922283078	406475.46808796294	627098.1833586384	698900.3530032466	485597.562261237	476047.69197209657	501561.68285628257	342630.09966315946	3091899.6074530766	941515.1580843083	1889689.2283835153	579472.78505706	3460379.637689767	419445.26020101184	1056533.1508105015	442713.5282216825	460302.59026302665	397667.4494024911	516535.98349652067	1201775.8965891013	352444.6902411485	359752.3631344536	341789.9730528828	4019006.093456768	693017.2459182431	345645.495990484	387198.61407473934	430815.7150981734	449584.69164582464
Com_11406_pos	PC (3:0/16:2)	C27 H50 N O8 P	547.32669	9.11	548.33362	No results	Full match	No results	233952.71071373625	214675.62139570937	226265.73877531308	298884.6964590084	1841102.9434916861	304223.2627196493	2736335.804799778	321081.67058784736	288527.5213952081	418995.8569472085	282453.79049934866	274988.2236462351	713286.0494504657	336301.2113491584	321708.55397759384	264353.748763968	257403.6785971415	287927.0707173477	408748.226911108	403866.5316852983	393261.014621384	258589.19221272683	329800.2027677086	228430.82664406972	270407.52814198734	279153.75261146354	269523.1531990945	1168823.533274359	198460.0590943257	193570.5779564744	226626.1151984272	227822.8139430061	350838.99583298573	280964.573933509	427184.1517599275	246372.8442596338	242138.09830119333
Com_11555_pos	6,7,8-trimethoxy-2H-chromen-2-one	C12 H12 O5	258.05212	5.996	259.05942	Invalid mass	No match	No results	315831.2589905547	528371.3226403187	291778.1333989905	476013.83990159276	286160.6350220503	296591.8399711784	480004.40654196247	462321.4690736993	626482.3144251095	843283.8823867925	2832410.990147814	3608002.9315799023	643709.0180174167	338785.38794393046	764090.2336880987	434351.4563780581	463944.97512678825	467537.4477899999	2159870.4831283535	1769409.6882088103	2124567.7923721704	294760.70575684425	484319.0609859249	548228.3343175845	1974833.4950426498	2064933.513116357	1440298.643738827	284892.00388255523	744550.850628321	335562.0987402842	526627.627100852	814370.8014678255	890425.3705269839	457874.356725893	342868.4605462729	392544.8125139072	648946.4100726491
Com_11576_pos	3-[(4-chlorophenyl)thio]-1-phenylprop-2-en-1-one	C15 H11 Cl O S	295.99944	0.607	297.00671	Invalid mass	No results	No results	1106651.5665595692	1016319.8003994997	1440731.366704227	1975461.8134774845	1459855.8305950733	1272901.6402481834	1453971.0826108095	1076524.1238552185	1325492.6363461225	1100773.5144538905	2048215.6244857244	1471061.4965546362	2050880.5849825896	2053604.5868103614	1357364.539849933	1514783.9337151023	2766018.982674116	2477463.4445795985	3712315.0464474913	2013153.978749143	2851597.9350391543	1730155.9047211036	2833709.7168298145	3526693.8440114767	2581112.817541465	2522877.7386708446	1912034.9592997425	1591330.4740803072	2274257.4276152155	2957255.626280638	1538996.6934706604	2278716.0190380537	3375647.6370433494	1654865.89260885	1680093.2331823502	1976642.765384738	2417104.7303852085
Com_11623_pos	4',7-Dimethoxyisoflavone	C17 H14 O4	282.08809	5.871	283.09537	No results	No results	Full match	476724.1228484283	707271.9691261974	457286.0153043442	1123324.3071191758	958167.6660384504	1151415.5680427302	531651.3709192985	1001886.0443662277	2573643.9778003083	762439.7822505109	836365.5772515394	405949.1955062111	934407.902815755	786614.7959685925	992814.053145854	1692364.8623230187	1028445.4332847982	771100.7517297535	1392377.200361447	2289065.697591466	1568185.493211822	330048.27085819683	1010748.0279544683	884057.325310378	1076634.602556272	426622.4003529954	951286.9022847551	2165116.0826456374	816748.1069649714	998461.3024998775	601996.613703449	803149.3461778373	1197482.7329232893	740192.090159909	979015.7767675932	705409.2187230475	690080.3600031865
Com_11705_pos	Pyridoxamine	C8 H12 N2 O2	168.0897	5.476	169.09688	No results	No results	Full match	120150.23937267969	131488.8528095799	132319.50385153733	178750.87210449573	191026.80490207707	1233598.4608795673	488026.3705549333	136570.2045682862	1261713.7178685716	3221297.150664682	181007.58900295544	2667194.7361779436	131533.0015525572	200333.34279006207	181254.24752939233	147547.42920983455	173823.37169269912	198435.37815345806	242892.54063724354	231819.27988778971	1930677.0497264133	146198.60715910362	232339.17832435443	148585.6867003811	2428401.4318035375	2863633.6383819827	2788512.6340889675	148654.65729977895	121099.15795486595	167469.2744388618	197980.92248735644	1483183.8862191883	2018668.261832535	188753.761485999	151320.60397235994	146182.1773009255	251561.56478782085
Com_11908_pos	S-(5-Adenosy)-L-Homocysteine	C14 H20 N6 O5 S	384.12251	5.832	385.12979	No results	No results	Full match	587415.3753182502	483280.2054040317	617569.1436601972	766881.3262105797	811681.2705565292	826651.0898439729	505379.5877893923	697470.789811127	1032620.7716536327	2963892.7619943	2815887.3385208617	2915108.030651914	1321161.6165663127	1424135.8268526008	1588745.324479225	1144170.628010134	1118931.7246225395	1002891.6113293107	3191789.462035801	2455154.7549326606	3155544.7451216653	799154.1217587978	624201.2089477608	1055577.2333860989	807009.1793998386	543982.1506401971	699864.0919192184	491890.1874194807	494475.436883733	425556.59592897474	901726.3593623539	684008.0579734091	502278.967700044	875186.734475326	1123034.9090619257	654558.6598314126	763032.1331562789
Com_11994_pos	Alliin	C6 H11 N O3 S	177.04574	1.85	178.05309	No results	No results	Full match	1496705.405330335	1248239.2181067076	1868040.7736625625	1392621.8913155326	1635637.7973471542	1902399.4558149043	1159035.2588613604	1041937.4171911343	1044752.3770105711	1388697.8798149	1479570.3994077474	1446399.4524745778	2772969.0902747777	2305029.016801202	2655093.056439867	2256894.3861980373	2319149.6732494994	2729246.3842675295	2865399.4167279573	3438820.569413463	2610455.4263171554	1492790.5081848144	1290521.5274359083	1297316.3456371666	1397716.9111788129	1530644.1461628114	1465932.3036714827	1043830.1513475099	1212118.3822580825	1075166.826975165	2171730.1986808265	1156948.183648397	1698370.3664205084	1684247.45470188	1255049.7832803365	1282192.0979393765	1189334.8369016743
Com_12003_pos	Lithocholic Acid	C24 H40 O3	392.26633	8.465	393.2738	Invalid mass	No results	No results	270407.4217967257	267469.9270120333	268420.434066643	1227804.7574246547	2182054.9931433764	2714371.792450778	293491.9113440925	297666.53211779526	292891.8890281625	333355.57259338815	350738.3114673872	330460.36981173104	346131.865316718	352635.5645005207	357200.7709976293	338818.9878571642	323647.8482181562	316422.79779317696	468035.5817059569	467059.74538091157	468274.905037811	283469.81239413	292047.30764900026	284699.92310129554	339802.60987576435	330389.93435698736	330580.90631076	223670.99490075596	234665.3601795369	231934.74938717685	275423.83515999396	331760.83433479373	468340.90659460507	321380.476553371	303513.996076821	359441.2597167978	289549.5565749148
Com_12170_pos	Isohomovanillic acid	C9 H10 O4	182.05797	7.596	183.06525	No results	Full match	Full match	1441878.6321725314	1376049.8984585744	1348529.5997783435	1779380.2310051315	1762132.5426963165	1826637.1395415794	1458212.9186305823	1421381.8579100694	1418523.029741319	1779295.9022192038	1724825.8469548388	1628858.8480321022	2493238.0990186334	2334607.085354079	2523058.5220578555	2079344.8672127924	1907447.5744429927	1961279.2836087802	3010780.129007433	3005864.498963382	2805049.123113809	1589396.730988805	1835300.4392937492	1427309.027385023	1735420.7675858755	1625799.5383882981	1531113.4239840966	847964.2629424464	1012642.0790252634	1142334.776282064	1281951.3325379137	1508555.2224114623	2165460.423303535	1740386.47090165	1494750.1875180495	1967571.6994940687	1309339.595143943
Com_12665_pos	Isoliquiritigenin	C15 H12 O4	256.07296	5.463	257.08035	No results	No results	Full match	991208.9051573287	320622.2619787697	431716.52154798777	418850.1499084163	633338.3699569507	649881.2932008734	449688.5315932646	397042.6641233823	327348.3138011956	499052.4747061874	587985.8280953377	575213.8243692706	739801.2538960922	725382.8081676536	525645.5812249898	429221.4130888876	321927.17760140606	605998.1560922182	880731.8612022147	2889142.9713588655	1691219.893337521	653406.9704142351	664818.1617713667	470573.4312063516	687512.0498053576	793380.8363583115	799333.372841156	401933.07323951967	394646.0562836085	590513.6964273624	478659.01808297826	435103.93675336917	549058.8254437854	598186.273146045	832475.4555467089	598915.4860373588	750432.8333772265
Com_12776_pos	Emodin	C15 H10 O5	270.05804	1.496	271.06509	No results	Invalid mass	No results	1040249.1339758458	1051769.4936471938	1146023.0544797706	908059.5321668854	987946.8873155346	1526049.040743512	1416596.6340854752	1359549.2617898495	1339848.7394137157	1050197.7869743349	1189534.593512283	885677.7688433299	774823.4510094216	1408064.7464442675	1320847.9294982038	933831.2584433344	1544053.3022689312	1558864.0915690905	1731462.1354485287	1786798.0750139353	2589710.665564477	1721648.5516047084	1482750.7660487953	1453689.1276184886	1240903.2114632267	1084024.7577674	853372.816196633	1489566.006139456	1479458.8827931671	1423445.9484872837	1237942.2342949787	1180556.1315957177	1100975.0824634344	789208.405268797	1026784.9488147442	1561650.0687490208	1298378.192393821
Com_12806_pos	Inosine diphosphate	C10 H14 N4 O11 P2	428.01177	2.891	429.01904	No results	No results	Full match	1086040.9829174553	1137413.6975937623	1209691.9926405882	94469.56863972184	790588.3869492224	98618.14139466983	208983.63909452714	161178.61050805182	74636.67831384542	543944.9756074068	1007803.8196863417	491509.5187673914	193852.32941807967	854808.1391516076	102633.70367015417	954579.5375999658	1105186.3813697707	1649878.5576084983	1399337.6483469396	1650018.5315433547	1346701.1594150506	1031755.5744297495	1253952.362869307	1120152.093810097	975098.0534741346	1036942.4637998549	1403412.3288762227	967402.4049019648	1018121.694371559	939000.9101652467	1017907.4867418808	968241.6977632012	129003.00199495285	929046.028965783	1338119.6664798136	1067201.0616496247	831142.8142500424
Com_12898_pos	3,5-Dimethoxy-4-hydroxybenzaldehyde	C9 H10 O4	182.05776	6.605	183.06503	No results	Full match	Full match	793822.3583467673	741852.5927915409	715282.5384954156	906817.566297872	1032967.8022031799	1089864.980712233	921697.7937079072	944218.478657779	949063.1742107517	934461.1233471003	1214446.7026897206	1327381.7604733605	1371096.4683651195	1794060.8374648902	1737627.9979352301	1290405.8318364387	1090196.8581239001	1124937.4740853352	1998991.011487425	1859568.9493010943	2010698.7983214795	1036132.3185990314	1018775.1591057958	1129017.4630997244	1046159.9233984284	1105631.9650533563	1060691.557856376	965828.3057523464	564620.6952582253	1005327.1166033498	971535.8852510622	1186368.1074743327	1534303.0605170066	1160282.22946612	962279.3116459659	1106918.9003493416	924028.0939794923
Com_12923_pos	L-Hydroxylysine	C6 H14 N2 O3	162.10024	0.018	163.10757	No results	No results	Full match	42390.740099599636	45493.3943756436	289106.22626086976	60357.916512551266	309100.13586132997	63004.547378999276	66159.06442922157	48139.849030520556	81298.9018732147	182054.56989273735	81742.89400676319	78618.85413452233	209564.5969274326	874393.8375416724	57390.23041292255	56417.045791033546	1765218.6197018619	60246.61072738925	786425.0723909434	341721.41895049077	89223.86764270846	306369.3166490123	277895.24418101413	50224.152841453	151595.4742345292	61461.96135641158	54562.63122247949	530491.4446349397	749273.9584433307	44284.837752501015	48294.30403102499	49388.89344830353	83382.55699908765	40952.240848157	63649.89991805725	50501.038328631126	53602.08033376008
Com_13389_pos	2-[(butylamino)(imino)methyl]-1-oxohydrazinium-1-olate	C5 H12 N4 O2	182.07796	0.614	183.08524	Invalid mass	No results	No results	105468.49468651859	101537.59421281902	57528.70451773985	137941.2483660749	78469.96795548718	82161.19137529045	59793.462049714806	116474.90238995131	224903.71771648657	143541.80719383122	102996.89467070751	258375.8767458741	93308.8212743709	328438.05546761473	1347430.215774498	162888.58383632323	295463.24980052636	105103.12135351317	132217.6456213909	132336.53184006235	309688.5278480281	149418.37696297097	98599.71957692734	123005.43664665235	156978.08383136702	169072.3273274435	180710.1412658949	79829.52342093966	115290.18319689712	90851.89847847146	110522.78321558239	167803.89899458468	163004.28405932125	84418.327158414	140082.54822311288	86895.01945272226	99107.19853041487
Com_13457_pos	L-Asparagine	C4 H8 N2 O3	132.05332	2.245	133.06059	No results	No results	Full match	210894.3819263415	190937.94115222435	186109.78806306704	454466.41444479174	735321.6230021062	601645.7504925499	321906.5191426725	194658.0373542608	185873.3664363074	1158936.6331369923	1287499.725490369	1245292.7699242283	455680.0253645858	571140.7396517961	363010.78496704815	255825.36027553212	233354.7041644138	237239.42337661164	319768.74759000156	319036.5477293176	318184.5258894982	217955.14119808679	291171.3175072893	211330.066523851	253439.8414608284	241729.81893366243	325347.2577680753	262287.32710099	167073.44985010033	191394.7548100581	280369.3504796314	400666.3940496273	330801.9559901877	407761.337197001	382833.21291868703	324827.90555897704	323202.9651470781
Com_13676_pos	N-(cyclopropylmethyl)-N'-phenylurea	C11 H14 N2 O	228.06259	7.225	229.06987	Invalid mass	No results	No results	333747.6713970781	308099.8847876323	314641.1817490435	375085.47737114184	333968.4871237861	349419.0171958994	380674.62503864185	283384.1415402889	288501.17150014057	423354.77640057786	522368.1942491203	1083755.0159041036	529097.6054014566	612241.8252327343	676584.4170452621	440656.196204954	470245.85634552554	369123.46628690173	738007.590550384	867782.2522326887	882967.5531204193	410905.53723237384	408526.620184574	293774.06717813434	358595.228143994	389136.0727911605	375984.7796618574	250203.27760114713	198024.76372573004	224766.1195183472	375307.47913633013	424788.3356343589	652073.4891604112	334149.418328153	453181.18325016776	518924.97630779684	305463.04740206094
Com_13712_pos	L-Cystathionine	C7 H14 N2 O4 S	222.06723	5.489	223.07451	No results	No results	Full match	296239.4592244888	539614.0517061639	494769.0700933565	295776.4491844812	268117.0599766711	383094.58625513274	378892.2948580999	332266.7756932868	380383.73437277786	224072.18817441526	270715.6650333419	260886.40069398258	270830.2912580435	313983.96446044056	245145.64835131055	257514.64743854155	263181.97846891463	313903.573171119	563294.1257102287	1413316.134424088	916960.4437595473	408615.73339423473	263979.34690214624	559256.6151371049	257456.7953293506	259771.72145808683	265934.6603294009	471763.69163774996	452837.1581617981	443014.55228625913	309338.072988865	313224.5157751661	578746.5120116251	344014.976230462	343367.49634298705	309920.7147685945	325612.4205306041
Com_13713_pos	Puerarin	C21 H20 O9	416.11171	5.812	417.11899	No results	No results	Full match	165122.53338726825	158218.80343281236	305510.1903451097	228237.76582420367	214865.65838130642	231238.39620460957	137436.03160060014	133284.85533073134	133150.98969252245	191264.23375298025	189525.94272880792	178609.73069857428	158195.82163031108	193859.09233696052	198232.96061680443	159364.67096750654	150153.2143541346	148651.49535976586	190980.44114180922	175782.54424451358	189378.86928743534	983613.219018831	139975.611235726	141880.0596202195	166792.44495909926	171581.40038443034	190612.66911055602	105042.72043645498	110634.43453565521	110977.52532128262	130884.76605294301	127630.55553692342	159273.78394040916	199419.112151116	139848.63341371526	156693.32440501725	133784.13896930055
Com_13841_pos	N1-(1,3-thiazol-2-yl)-2-chlorobenzamide	C10 H7 Cl N2 O S	275.95635	2.616	276.96362	Invalid mass	No results	No results	145672.78579389802	135692.50526151908	150661.39703559972	148787.24091986302	154168.62918828486	150902.47474250558	528310.4811525829	426789.6964772859	272343.86808367627	154730.5694827795	165113.83777420118	227160.37311731928	219369.66389923845	279127.99158182414	463485.3638155684	258169.689086534	136590.0124688568	157788.39760677444	312588.7122385645	1238037.5267437652	251932.57237191452	135292.22235514657	123954.55201938034	130365.17690341953	160102.14607935256	156980.69142673226	160372.47151604504	139346.845310425	338884.59646641306	146472.78001855942	129351.45548771022	127897.35306847717	206680.7114134125	140251.197797822	160819.81932365068	157184.6535036741	132408.51982175146
Com_14033_pos	Shikonin	C16 H16 O5	288.0992	2.871	289.10648	No results	No results	Full match	48156.28715391435	47449.044985780216	48643.99573966856	124020.8049646996	79643.73068154274	65901.7947573448	64518.721093712404	52081.69966504619	50753.393157550585	68404.34983115054	109751.114791087	200432.92869258128	74743.32048373477	68410.73530666722	75214.99671612732	64437.281600979935	65121.50918816919	113595.94752227678	956830.4662465752	140497.9465231047	254978.5985371345	57101.50702069152	56683.211729942384	54772.709640478926	73802.02706193352	88748.14923144484	71056.10816602134	46950.981277156316	46840.412828797394	46775.4327377123	55142.69934354093	56321.235574890685	87231.67019451656	83334.912016826	77914.16230532683	55431.50722593305	56686.95092747896
Com_22_pos	Dihydromyricetin	C15 H12 O8	320.05217	5.557	321.05905	No results	Full match	Full match	10700142523.42791	9532256420.163984	9769607524.047478	3901773941.6906314	3125851552.1842985	3669521455.9557776	9139056346.78291	9884722777.621778	8989686817.385632	2143768050.8372495	2206921127.7405667	2213311212.533278	6313348965.520984	6421276719.674915	6511872737.193073	5749913821.434246	5821888838.005601	5672425801.649763	1824428067.2396328	1676721485.8886695	1799089294.8636758	4702907345.947456	4833626810.929404	4726761629.538808	3346939077.643192	3380740511.612515	3330113762.6073694	7230013752.635282	7304239673.462663	7801668731.300147	8049326058.089873	8431386725.668129	6190292120.482501	6084819022.44693	6088162268.352619	6896017045.183472	5736444646.99521
Com_33_pos	di-C,C-pentosyl-apigenin	C25 H26 O13	534.13638	5.797	535.14343	No results	No results	Full match	112184541.87026913	104516892.87447593	101758364.85540023	12552831008.350622	10736481310.412283	10328750598.533968	3299397531.884521	3826348989.1074004	3861682566.2338367	3246595082.57188	3098326424.2930923	3098121738.589084	22001611.933000732	14227206.529057663	15283421.132830016	60829561.995272785	63847871.4401288	59358778.784968615	5016290.798211468	4257326.090522483	4795959.957064268	4151067763.571229	4201588056.881402	4200138537.846931	542316729.8214797	525785106.08424664	511252254.99428827	2994809362.2318883	3153550880.5763154	3180458367.3420057	12968519.39585858	14506244.884513844	6204193.2675153585	3587495991.45911	2713635440.541714	2515309527.662482	2492384975.490901
Com_63_pos	D-(+)-Maltose	C12 H22 O11	364.09693	1.824	365.10397	Invalid mass	Invalid mass	No results	917324678.515225	826538489.5553647	855247736.5985787	2447219258.725344	4628942461.787965	2222962776.9331317	1709092024.8790514	1706636073.7834942	1570061682.2148724	2116337803.850413	2327778430.23974	2259943842.5849032	1173771083.588437	1164519197.976211	1112959273.646932	810379099.7455808	925947390.4682591	1049329930.4145836	1629770662.89793	1604413038.0946684	1630136581.2868423	589161502.3023175	635022218.3030992	551123344.3311661	1093102579.0363612	1816515813.616235	1260167863.537965	836099594.2650313	548950831.954338	602924614.677833	653819266.6766372	601409752.5978717	2282214753.8266907	1296695541.29958	1439467654.6218238	1083246416.7161026	914793206.9894167
Com_76_pos	Taxifolin	C15 H12 O7	304.05725	5.618	305.06451	No results	Full match	Full match	2751942922.400438	2383194357.177156	2489211854.190844	1765265741.0613544	1517971967.0285082	1799897179.8256562	2032191582.3112252	2037377236.617051	2089792922.0889235	742210113.3753377	735821981.9081241	730917484.5453331	1440646565.714481	1664625876.125038	1492048133.9518764	1323762462.3722563	1325357028.936189	1316340559.0159996	1855674708.1102262	1843602102.6769993	1927935497.6899538	1851719812.8254967	2012080297.9930387	1913535711.8499277	2134037496.358464	2213463399.4958553	2222064898.323852	1550326982.7089965	1679131660.5992806	1692504256.9834242	2550124547.948636	2556171340.252602	1959761215.7803524	1795096585.99508	1853638492.032656	1801715653.4722867	1776191838.9861941
Com_90_pos	Syringetin	C17 H14 O8	346.06768	6.149	347.07498	No results	No results	Full match	874570145.1285238	848017520.0604088	840304981.7810715	3429131983.935233	2971167271.6856565	3398443602.594472	460871612.5055672	499214724.8661268	508025362.85090876	2225344497.7866945	2201607714.9910083	2070421308.9064863	3220477849.2175355	3291260575.2678256	3194284500.2599998	142104506.89238662	124999368.1545201	122041494.06427926	872593223.0705591	895696495.1453371	860132372.109613	589278270.8711617	595132437.873616	588103731.2981559	2031745857.4473274	2046569576.0603726	2075876376.5103264	314874931.53113765	308667895.0267989	323063408.4834249	1440244476.4318297	1381257460.8858938	1318073546.09673	1779759879.02536	1491853388.6521263	1459092592.8734415	1383299300.6309028
Com_157_pos	Phenylglyoxylic acid	C8 H6 O3	150.0311	5.679	151.03857	No results	No results	Full match	1309284603.4578614	1117740788.4794772	1312669885.7135084	1748206745.327537	1439706063.6845338	1830596942.6421654	786633817.2584118	902138579.208952	790403372.9414693	1109431043.4523287	1094920911.7259655	1070804084.8595408	1511963395.522354	1515353057.3275936	1441296174.8654063	1353129976.3181386	1317887904.1690838	1378203737.6490417	2438233685.644105	2400568549.8774586	2357481442.8562546	1019296885.3314625	1027242880.5806198	1004851991.1571555	2001166914.3477995	1854038688.3053854	1851130120.2163236	556097014.2635267	619781291.8086463	598781766.6858265	1416249926.2069058	1291264391.2915652	1176152239.2220764	1367686884.38268	1323188040.9883506	1204965931.6807544	1117610131.9370334
Com_202_pos	D-Phenylalanine	C9 H11 N O2	165.07876	4.997	166.08603	No results	No results	Full match	290094979.91903496	288722035.9931749	324719438.1308106	938494766.2281793	1527717424.3717911	909897382.4508522	659498848.7040652	149157200.12834197	150637566.74818555	855586777.8223867	936677026.4610814	924507438.6453686	1145601996.4275703	966389247.6944541	1014745029.0780963	974655855.3758804	978321241.7061967	1011469985.8138288	323362223.9773535	314195161.11070323	329275447.58256865	695148515.7724823	693901606.169998	689973452.8264458	1079645686.6738944	1063037870.1458566	1120727144.245934	1103363188.1158855	917939032.4410475	886672380.2979178	1174000976.723656	1155066608.755981	544704260.6710653	573503847.699435	822049774.0945839	798695691.3275212	798511844.1047981
Com_240_pos	Laricitrin	C16 H12 O8	332.05204	6.055	333.0592	No results	No results	Full match	875431148.8385358	834666518.8701613	809404610.8231791	955665147.9610889	820552592.1788197	941606755.652143	398115605.39515835	470728765.1582845	457507344.703582	725466753.4144719	692353983.5806242	686779483.4340472	1343743705.6295283	1171955694.021334	1328946991.2289965	825689491.9229697	818375300.9217558	859726964.021399	320441323.0973985	305427212.9002698	311159218.34073365	625086283.8430363	631836923.733575	630764400.2289636	1023349075.5344181	1058398191.8659911	1055119256.3536791	380663941.99628127	386290374.8793151	386227088.91879874	1284216548.4944932	1222096023.3797119	1139114804.9913173	976249287.7696	784785150.2087195	765872112.8093816	742182609.1731421
Com_263_pos	Glu-Gln	C10 H17 N3 O6	275.11083	1.812	276.11807	No results	Full match	No results	804765997.8180203	723598450.3451233	737624813.7253524	86575358.67828928	112055122.6696935	107864686.84324947	329949189.65029067	455327528.0284613	432011953.5820444	676536081.9505516	664284081.164906	598473896.349402	651674579.251001	689302634.6250267	687424449.084753	1100605049.9032621	1073040014.3871193	1118012678.9735959	668769060.1926923	727379053.473077	708187421.4764084	806179773.8594863	748934743.4685069	753097945.312731	480394582.92976725	423034621.324739	487833085.28549725	350014662.77485734	376738394.7148801	371103992.0351886	595355807.2647411	597146760.9162409	633422125.236366	710191837.381095	608494223.203065	575893988.0704377	575153751.873383
Com_300_pos	L-Leucyl-L-alanine Hydrate	C9 H18 N2 O3	202.13154	5.219	203.13879	No results	No results	Full match	3039922.36032117	2856091.513924258	2785250.316426227	17571620.782974247	16097026.163333958	15921383.348836478	15807642.646459801	13815615.80528785	15047495.12065927	27870857.552864984	30091594.90016082	29485667.235508524	45895916.48401476	46806058.625319794	50010513.18680458	31105546.563174583	28530520.339077357	32401175.750890773	8444907.290430347	8690547.74505307	14063908.556448404	16169214.092018021	16360795.291909086	12650597.593474934	1400489663.0772183	1348165468.9945674	1435649272.875874	18649846.774519216	15388412.512484921	13849473.377252402	19885867.166131843	16862883.730878484	9590565.060143862	111774423.607423	137384392.70606625	145483874.03500548	148546734.4243679
Com_311_pos	Isofraxidin	C11 H10 O5	222.05225	1.75	223.05948	No results	No results	Full match	504827651.6024301	507848432.0303216	523696141.627878	1031622913.3312874	911088550.5366539	1078395497.6096876	535415599.5280306	615496759.9846915	579307435.7004273	888145055.5886729	940983514.7458239	941500423.8431137	988157721.9853486	967254887.3162134	952349222.4288119	712914743.1396697	671430205.6768473	697698762.4739108	1114384458.381779	1154822904.1940713	1125616393.6021523	545290010.0096613	525262956.0754115	519949685.83352584	707789502.7417132	706885528.0102407	776427736.2851634	395685211.53420943	390368980.5873369	391594494.1910006	569584288.6634309	565280024.1450536	698043585.0806228	632474471.419043	676236049.6304494	701482076.1787593	651543591.8879755
Com_332_pos	Scutellarin	C21 H18 O12	462.07753	5.759	463.08487	No results	No results	Full match	482468278.7467909	478296163.4625434	462279145.2307279	4775297.275075745	4636650.623003873	40191634.667593606	2638853.2881893385	2749123.269212901	2332530.5392817715	21728878.154117104	20302041.148710735	3436813.6681167684	4418074.0356850745	5191011.968280798	5288238.798473591	141101135.92308828	135695946.01593706	137969864.6953068	23372359.774923265	18591132.954049073	3483362.017735987	1031831566.4018878	1093156199.4974344	1065071415.5064123	61614573.008627124	4480769.200998313	4888464.746612774	1970644.9661823066	2157171.686759035	1960690.970687604	3411841.39071304	2889332.4188732477	2630830.8953477	152117624.017538	115409846.87560403	93036828.79632452	93470910.16993164
Com_366_pos	Kinsenoside	C10 H16 O8	264.08377	1.746	265.09079	No results	No results	Full match	448952136.2633146	433842229.59848833	445087481.6359638	869407780.3137691	749589592.7436557	920687568.7043839	448586053.4648686	517807072.4851306	475829033.17782825	761574478.3677365	768185755.9042163	754264563.7094234	825552140.0725998	815498337.221762	815571135.9910713	592264665.802349	554676473.7060586	565081264.3054693	946863993.2454648	971350670.0859582	965925292.8747094	467169032.75826937	431047229.1791137	426693986.89394766	581039216.3901547	590542558.0259421	612577838.7155793	330344494.7185974	330370078.7970727	333877992.7286864	457770755.7873255	474168641.7142424	618819884.9076027	546881648.713326	572032038.6888885	574734589.6743138	538678737.4361134
Com_378_pos	Guanine	C5 H5 N5 O	151.0492	4.918	152.05641	No results	Full match	Full match	220768377.3441393	193915964.27136207	253347272.26951137	430178536.1192724	645753447.0853833	393907580.04254264	424639437.0345816	213292735.9937721	248009688.7361952	366792030.9763478	384830876.39729327	167782497.19580632	391058928.61422366	293170708.43933386	311995162.27837396	284010063.66004413	284287690.08300275	430357582.0237889	176044283.2865679	251857996.23318097	259832708.1204954	710050180.7383045	260901464.22283813	617802988.1651057	290309979.56092876	328429040.52834713	316682557.38335854	838928304.441129	461006580.3908312	370304469.98557544	242309326.4703613	227797932.6548696	159043734.56142682	252054057.740361	282126796.28213197	245084471.49503723	265952248.81787476
Com_398_pos	Gallic acid	C7 H6 O5	170.02118	2.458	171.02844	No results	No results	Full match	367898689.53889894	356033060.7421227	309925573.54197824	81360625.51766065	82804603.39547683	76853800.14657435	628702937.1223766	647868297.8554876	662531802.7064518	80267486.758374	79106360.74626026	93195684.24349779	86280705.87605526	87942832.58275923	88358667.93973128	174033236.97586125	187660443.82419664	211342795.68571627	83308441.31926598	83614266.38810527	99055124.3826186	211233078.6455451	158858827.86693636	147720152.3704633	62954940.47414764	64407319.08168577	64621038.53776083	468871163.730255	455549209.0056688	416812277.7646063	248094071.17071193	178848046.6239523	199761016.08370999	320949664.71457	313622796.61492485	296050498.23624754	307394068.1426016
Com_418_pos	p-Aminocinnamic acid	C9 H9 N O2	163.06291	5.884	147.04364	No results	No results	Full match	442019638.46499956	435100083.97832274	444376642.2986565	118175799.24030559	106243947.76389565	105060430.62564659	105576311.62758245	118731174.73446003	284949925.27468365	163088171.31553364	163498399.5526889	165635561.89202523	166298308.69823217	169883033.33689836	111968955.23305742	322093590.6720856	213013398.90481508	336481885.91968256	279315213.51566136	215496252.18844008	340996577.6543762	808764775.1685417	726761132.6340579	854477861.5518662	180389890.65926686	193279409.466376	192538965.49185506	217816060.49560446	231602631.91677827	199460764.57050693	75806564.2691893	117909306.58460227	193066118.8603759	434146105.600173	404346479.90763044	216716467.91941765	437609057.7334363
Com_523_pos	Catechol	C6 H6 O2	110.03683	1.812	111.04415	No results	No results	Full match	349919591.5063123	347810492.6956716	327823997.33439	577428641.1209208	584350994.4755288	417845121.1444262	441985213.99229383	87435030.7843312	347512108.2062293	382832585.20059335	413603984.9401593	394622954.27426094	376382516.47392726	634360668.1093141	603612167.2964493	331953728.98869556	309180328.6229581	337034717.5039652	394778649.9530298	532389580.7904623	517862692.1213784	232065367.76147208	250541582.858775	210548448.4439087	305524673.5605052	376868774.54802257	357593867.03746927	217072835.75785565	201189270.70030263	269885065.303751	200920754.5211404	195608674.91938233	247158307.84833565	339838104.029761	444158197.11695176	288907821.8265604	479259856.56488144
Com_551_pos	4-Ethylphenol	C8 H10 O	122.07317	5.988	123.08038	No results	No results	Full match	103529081.56601474	95572304.48340826	98339295.42515759	164981532.4942639	155136577.1288781	154068486.65530604	113230263.10358751	108215429.70194417	109774923.20616217	630183974.702154	681387005.237653	635740800.3563387	162574683.4487428	157484244.62643808	162555140.54968643	257636321.4443461	230196903.77536172	355576140.27922136	386824009.6593152	321794890.6976513	289340941.9243777	188147174.7962458	199818016.7371824	201231052.25740996	544121022.1319001	463504856.09461474	558068541.8598698	170754790.30027476	165402810.04583693	306161536.1330018	183299484.3954618	173524782.20229194	205420200.21315774	282411076.248549	232084347.05249718	219848575.85694543	231181318.39657035
Com_580_pos	Salicylic acid	C7 H6 O3	138.03152	5.068	139.03882	No results	Full match	Full match	281934913.2493843	261705124.32095796	279362923.4848228	513439073.81564695	457835210.69913113	584083543.8338103	225259986.66038004	227299534.0283095	229428677.0998186	383246949.028836	393931208.92628944	406609377.08644783	483668771.09308916	487378939.0227773	501085730.57455814	108361722.0353134	105410865.4313786	107670285.47367564	148991274.60486668	140535518.25330198	146527471.06932166	239792049.01687717	256703373.73538625	206246746.70378554	667842346.6392587	665605283.9356225	754352444.4699107	209567214.92424607	72444990.61869167	128947695.88475217	230833908.8605056	222827904.97735518	139172961.21469468	220572121.602691	273149130.25065476	333083539.6427766	310765803.280488
Com_651_pos	Methyl syringate	C10 H12 O5	212.06822	4.152	213.07538	No results	No results	Full match	297578701.0058411	319782173.86309755	273844882.26832074	53340632.75098024	53274790.290762186	57489466.76608665	45572165.15194289	46336149.75994738	42881376.431721605	56399274.83136995	65284613.611573584	65857793.90619746	68516734.08341059	75161262.19873202	75905656.44800606	66684635.33039329	61690793.73302789	67080906.80561471	90046342.86602177	91838193.84325403	90116393.16574295	54382210.70163153	55047721.422899045	56301790.59667764	72522395.01211597	65158365.56197434	65332357.34964347	46648368.91748503	47583885.502985	46814397.87295312	482725413.8452191	540734986.3453075	301121404.0826252	95308992.2805412	133156878.48175916	148915316.95698643	126222918.69178717
Com_932_pos	Irisolidone 7-O-beta-d-glucoside	C23 H24 O11	476.13126	5.831	477.13818	No results	No results	Full match	147997757.7433107	35058586.468486734	33879552.72533485	315450851.84778905	226521774.13881022	305968382.0256094	66276815.97789077	12529298.305689543	8498975.581964571	145821759.4805373	128403567.4668274	145199092.39151686	223288038.49645892	229603636.29104885	229610086.86427602	154231274.06639412	154164180.91533628	54123668.05389952	113413859.07551539	112287424.91173261	122892468.6883338	52026056.7470304	64014171.07147526	65418752.309448354	176372027.96274787	45428091.52460859	182607743.6113838	52092370.742592305	42216102.0535454	57051018.25608672	38015460.43309305	37919661.53804967	110359811.06560062	201524380.06628	138560067.17440045	145569511.2349713	127536548.70816208
Com_961_pos	6-Deoxy-D-glucose	C6 H12 O5	164.06829	1.72	165.07549	No results	No results	Full match	32602599.105925832	63356475.55978055	33936756.67893193	53420619.27102901	43240833.93982789	58260380.32609697	29733551.85171436	51561079.15836786	47702036.03502853	52087437.31583645	40716969.34592681	40900911.15198937	325118465.4616568	334507093.32404506	309413928.60544467	43293538.569112286	47778923.87718249	45141522.95210223	56071439.89238541	57519169.86005855	52838655.467690654	28402496.75503191	29859759.51704745	30181779.056902718	42374526.10958601	43286240.16263059	40828969.68411297	25185791.59975541	24405302.22429489	25942703.502364323	29617316.181067023	29945669.58774156	42964053.867511414	55001507.3384723	56212210.62599054	74677639.5609675	65197421.68001799
Com_990_pos	Naringenin chalcone	C15 H12 O5	272.06861	8.086	273.07602	No results	No results	Full match	4132591.8459564233	3951671.401110333	4616525.546954121	56374717.533253215	51639104.00949132	107037321.45291759	2633200.187549433	2159264.0773431393	2369555.7411458907	315487130.0596916	311810208.70333755	209073748.39785618	10681482.235547006	11098616.995046942	10698034.406960847	10209262.614650628	11193063.09568332	10733905.080940085	3871622.4513777415	3903006.2348585096	4250138.7741562715	20051704.835076787	18652115.101664785	20273414.268352713	144028734.58410212	162054218.3858904	170144162.07880217	10708014.826031916	9636220.084537763	7935053.475347444	3096952.9471832463	3104471.2562352745	2903074.751504875	57602796.2959026	44477340.70572467	35664828.84635419	57852646.44374989
Com_1013_pos	5-Aminosalicylic Acid	C7 H7 N O3	153.04238	5.486	154.04971	No results	No results	Full match	95145108.14851382	86309394.49421628	101352014.49279237	209513308.81121215	194700487.6702468	215944751.44207063	86560866.9382282	100371528.60386713	93366276.4645523	305496302.5111767	319405238.4435072	302318704.39240324	170041148.0712779	172552657.37946177	181948789.50724012	79901398.64944741	81724283.9403889	90091364.80236052	9211159.30312254	10208250.691841329	8725799.21322601	81387691.99049248	73755769.48101164	74203664.68292877	73091249.87768357	71452305.2881539	72111532.67620532	31539804.87832149	32389212.56042953	34200766.164814755	109402206.67867008	108849664.46943207	71928007.05552417	97209883.3545509	115439966.58491017	110544476.28260563	111309746.10493213
Com_1025_pos	Propylparaben	C10 H12 O3	180.07808	5.902	181.08551	No results	No results	Full match	133952338.3892859	125686264.27847594	125878213.05894876	91628829.3322223	168622736.67898616	191440617.07331595	161137835.02297786	160021935.91424853	116885950.06346633	129845702.2363796	142073931.6580135	161582080.21636504	128730437.15218052	98849694.86049193	127899382.7265233	110036518.76782654	105501590.92236632	116172269.66302395	246331681.36475295	259279224.92822662	245428780.21291447	103425382.96962932	139357990.0282942	178219282.20672995	109740264.11690815	120457043.59602003	113546028.39739598	154199970.82632256	150191645.920949	149828422.42679662	148955837.01206127	122316716.04713142	109706197.66815735	200007587.615937	143852054.83848798	130969919.22051834	131192809.19309397
Com_1248_pos	Pyridoxine	C8 H11 N O3	169.07368	1.902	170.08098	No results	Full match	Full match	69809086.12830207	60726277.915147796	54858199.08444362	212894796.82125428	129130853.43913369	215943570.958378	41835022.57609454	57501617.4677171	48530736.88119935	109868072.71384707	126603513.08101302	117437070.41199821	64742724.55592965	75126672.66760477	72962075.19341697	227984181.68115264	239836712.38378304	217476975.75021163	89373743.89780061	95394845.21117485	89062080.80086486	80651608.0690918	78857633.29371732	76730100.85322428	54669664.11115165	52852909.59020201	53278677.14891886	52076460.06976006	48904824.67568414	60185702.128114626	98394159.69670863	86492300.65128244	32815147.736497372	133714886.54118	105648111.81125216	90570386.73528767	89333525.69124667
Com_1297_pos	Antiarol	C9 H12 O4	184.07326	0.61	185.0806	No results	No results	Full match	110023332.23911494	97190213.7493006	104819602.52234091	72856716.95027325	78600726.28443767	145717395.19445035	105139588.36549151	94402165.1065022	82172582.63182051	113955957.03348564	125286127.35538396	127859403.12521769	144520999.97395268	153832265.80950683	127071895.02574992	93885388.5353723	126138896.96805617	126094617.2991487	179897885.75038978	257068437.73963925	167205975.9154118	196246953.85123384	132147131.8784331	111492984.24275433	133656896.52041042	169592275.92644483	143363460.1855578	87334681.2445045	93618367.80580509	85030161.4912232	94055359.45216262	106767793.1755186	156934830.00206783	149659407.85173	100599971.4907151	93085111.67364463	81616119.15832612
Com_1464_pos	Tricin O-malonylhexoside	C26 H26 O15	578.12438	5.761	579.13184	No results	No results	Full match	116264601.85523379	116294694.65722525	116200310.62400484	161751141.3701685	117664504.61659501	150986449.49812886	14366552.731871083	22491259.01028288	16029767.559553059	137827314.81189927	102353949.37542143	134416814.85688603	19526202.579277705	21049639.79447628	15671449.377200175	160354760.42020753	166223255.04533288	167964501.15850332	9809950.716466002	6954468.2100728275	6557303.398163763	101002645.96835683	93076959.64997323	39944581.17309508	121551962.02330665	133342896.6183578	142277355.54333264	28888331.460087977	28988113.951313224	31610200.218832605	20750074.199527342	21375572.015392162	12858356.21236315	101704647.022652	69362110.58961076	71357095.93758854	74616935.90686025
Com_1467_pos	9-HpOTrE	C18 H30 O4	310.21339	6.573	311.22043	No results	No results	Full match	9856165.114013458	9696797.234860338	8920525.86967049	174931524.5717277	160520920.6500055	167554187.67327917	11101060.566101026	8566456.574486857	8603812.538454905	43318795.42146509	49891356.89912717	43106901.8369588	92756083.11300513	87792771.14981452	156705418.21085554	40572350.55678931	39255135.06864484	36961089.88752225	67931798.37147054	61152305.98253653	63335755.30831547	13524016.40384395	13390030.666413613	11270859.154916719	52464376.07677997	51647534.3576232	55592879.17062811	7903857.6899749	6480287.605938594	5850253.140983552	23156263.88996058	20153069.749318436	19028658.16837591	56480996.1203542	40971263.681231014	48816312.03118868	39781821.89317213
Com_1710_pos	Cnidioside A	C17 H20 O9	390.09189	5.838	391.09921	Invalid mass	No results	No results	9381840.709584355	5097582.114609545	8672263.808828497	26540125.052711647	21973156.500955798	24493265.456485264	14662735.75161722	15814950.045600275	15111969.351744594	11806934.321508747	11880883.55920725	11165415.583036065	9666751.195337953	10623518.033464849	12831443.959507855	8743332.663898956	9860055.772848658	10528518.549965773	216336065.69783735	199121758.65010607	219215284.20496225	11155668.7988978	11572697.106219672	9069941.42486559	22214918.144311897	21106658.702487633	21617018.41991144	5668356.143170467	5361559.276001389	26557343.71764047	20002700.88692907	19125161.573303957	34486424.00040969	32097735.9276125	23608236.010255974	18804813.437938508	21298368.29023071
Com_1719_pos	4-Acetamidobutyric Acid	C6 H11 N O3	145.07362	1.745	146.08078	No results	No results	Full match	44054029.46780381	42696883.78195324	48259749.5793046	100445251.37714872	104443171.92472117	124860343.40910754	53691275.44303419	73130063.05523089	57817335.86086916	145467888.6500984	152565850.28130734	156857799.9636565	96108655.4797721	90663267.35565154	84908131.13808067	119351253.08271156	112703261.41611204	97799643.28274633	61648680.21730018	65773793.199072525	42200191.51538852	59668056.342525855	62699670.258359335	68353631.84448053	118745270.63944294	96522358.21270834	122321934.75773832	62068989.70947389	65143437.14643094	72872366.03198718	80990194.45997252	84296246.34121768	102264327.37935022	86724547.0809165	85294411.15538982	88459648.91566026	81642469.61157715
Com_1726_pos	Delphinidin 3-sophoroside-5-rhamnoside	C33 H41 Cl O21	808.18235	5.778	809.18878	No results	No results	Full match	41950851.448821515	47034677.00146709	45944799.955865785	135655828.8702502	17534807.997117784	125562132.26158012	29521790.135928646	31407636.668647926	34457314.99157513	127158916.04165992	108620148.15477942	109540451.56309755	42400883.97387762	98077315.35026826	85831134.84090371	38489530.89722353	37369413.48075984	41980190.388397455	38875506.58075329	33061577.421692718	37243072.44792089	19041953.72807109	16571115.895978672	18824311.423875608	130839590.19038264	145050125.84326845	134301047.25353864	11857603.028024936	16452477.437126892	15073984.383774769	40501690.09615118	39158431.82232632	40496136.38655007	83029112.7715857	47172259.559122644	44320569.636991814	49008044.24005574
Com_1825_pos	L-5-Hydroxytryptophan	C11 H12 N2 O3	220.08439	5.229	221.09174	No results	No results	Full match	11829575.105408927	11367884.421056038	12296790.246835893	5599143.6142758	14788223.302136987	4708773.0669699	12296060.923025968	3744493.369657536	3423309.2641749973	31643851.47636426	28889270.033145327	28111212.875380963	40874489.96888947	36686691.91148209	39494525.29811559	66297421.089924924	67723224.43924882	68303723.70633008	5092655.2923140265	4450815.0526367	5320469.315711406	66940399.53294599	61165672.43591372	64479153.22688512	65097798.92063339	62803187.124799885	65130559.02269965	125545561.0403333	123413391.16253754	117359353.87262377	71473201.04843113	74983714.70057602	30195801.408179935	35762591.8228472	46008355.5723911	48744914.90536032	50223382.93622646
Com_1914_pos	Triethyl citrate	C12 H20 O7	276.1216	5.455	277.12885	No results	No results	Full match	19220420.269642	18245308.69280449	19042782.38543452	87586785.82533512	82117162.01389931	84881977.85009107	8313561.357894191	14972519.237536423	14870982.5454802	64066400.718540624	64451197.27417317	57117641.71716897	78851788.44315635	69951521.06139189	34782755.88485821	37552056.204634905	39316541.595982864	33695720.06837783	55132716.254081145	28869806.150920145	52321196.05713676	25687105.998437688	27918132.248983115	19663666.98720685	152716869.45787504	156836942.83768496	158464856.28891075	19621737.7586075	19244875.854897644	20356809.175186347	66014477.59008031	61539281.69375328	11930221.61043079	56308433.6962381	48553038.156735025	49501433.67044244	52824356.78301497
Com_1998_pos	MAG (18:3)	C21 H36 O4	352.26006	9.106	353.26733	No results	No results	Full match	15125183.316969417	12893071.379596522	13991561.62449502	110792532.23872645	88385862.64807807	105068296.37150924	20033299.628190145	20681858.929094955	18072679.10959389	8899739.226310942	8974456.327799479	9429454.173582863	24378812.39435553	23990546.304604813	24622034.742801446	8606844.390306696	8904289.769176297	9216765.402915804	25825455.765518665	27067545.16690279	25011018.90807726	9756388.664784394	8624221.235504406	8040656.893146732	118076118.2675977	107381421.50530915	106013872.50326566	10682375.103449278	11922477.555043291	11145432.19155948	10854724.99623909	9004603.391379243	7400231.71330063	34138320.2046616	28232830.18638665	27853385.93965365	23629115.19033775
Com_2028_pos	Gossypol	C30 H30 O8	518.19591	5.853	519.20404	No results	No results	Full match	6066972.825628553	4387993.0001206435	4025973.5726509234	53673194.95380288	44548642.28951414	45740048.14663113	5732237.290510472	5044646.2164103445	7126612.247710194	118902524.43779857	81145826.50069742	112478133.75336213	7572122.177191537	7975474.877518999	7210821.488222756	36145501.47430315	30412899.554533143	36900378.965331465	36449768.43509541	32747418.55543346	34239208.22731037	12028460.450723391	9136419.823082937	11565409.764183853	19354597.284147397	21170945.64146194	16181100.034518614	10798330.858743917	10280913.04295232	10625748.814315144	13044624.55095948	12691091.316847775	14692014.204238769	33290475.1593511	26968735.24760874	21798884.002741076	20971008.49383793
Com_2036_pos	Demethylwedelolactone	C15 H8 O7	300.02596	6.071	301.03323	No results	Full match	No results	71939498.3136159	65991459.93918755	67715360.60401021	43047716.080115296	41352453.16997701	42389114.81317733	40399549.092083886	48985392.17208682	54636836.510753505	13103256.701227276	14531651.871546326	14013092.810806243	41924989.57553231	39213031.863649994	40047630.488938846	30152384.602673464	26837798.840676557	24778389.295568395	78893079.63859501	72552296.6537	79021932.3798889	68157436.36166808	64815309.84233379	73812955.68466967	66718743.01265226	67786310.1127107	66402587.9452503	44082999.994399406	8329080.124677871	48259400.961584345	88741175.36345325	79084351.34971873	171144523.4720453	57861577.6073238	46185012.9779469	55766418.94201471	63528131.42979228
Com_2049_pos	Picramnioside F	C33 H34 O15	670.19151	1.761	671.19897	No results	No results	Full match	14142318.743380703	13917260.97890836	11820180.965466179	52118696.19030577	101714524.10393126	58946055.792202294	35062547.08784962	23220736.475869924	22948367.07372935	43686737.73922083	45004728.2493664	46434397.336718835	45327898.36796673	39807999.97018156	37332514.41066146	15443965.780311067	13083783.67149046	14625849.474599203	35390128.928504765	40200931.72983107	35854999.74141247	8776291.193960002	9191529.304847857	9823551.156180795	20737744.695300195	23330444.8715428	21857670.41048375	7891896.484849577	7311417.813219066	5521197.937282321	11899813.973817796	9815735.306766456	40699695.68089413	21472317.3671422	27370172.059794478	16134342.41582429	16892707.539100025
Com_2133_pos	Diosbulbin B	C19 H20 O6	344.1248	5.92	345.13211	No results	No results	Full match	23050359.489038136	21955143.304340098	20361020.200831227	47993876.147020064	51062503.9734925	55986895.515638284	65675768.28818635	86812486.7856099	71174809.83095269	48982259.92880402	49235263.662891105	43184717.59170427	26619115.312381726	24764617.48391438	27346936.79284887	24792802.316997636	22145574.811786577	23699139.692071732	47336519.93827502	45131398.34762578	39657601.34707963	32057593.718976393	34091723.18385966	25893218.47473636	39607663.610249944	40698805.84591483	42082796.71013395	36369935.82996538	39246915.303464845	35679830.375198066	35182219.87417584	33551494.915568344	24932902.554414753	56034119.2272257	38463056.55040324	35084785.535563104	33383611.140581604
Com_2187_pos	4-Hydroxy-L-Glutamic Acid	C5 H9 N O5	163.0478	1.716	164.05507	No results	No results	Full match	4325158.573637388	5663804.774322992	5711594.054229273	36801975.88128092	93660296.20326152	40237253.209702544	67879378.37028535	9674101.844654497	6866169.009270003	26022124.914085936	33782410.46998636	30038584.560758892	50038181.807938024	29705971.272460356	32137991.91692481	19302320.168744646	10822159.409834975	18799517.591472685	12054485.43530221	12816435.282652792	11003031.072407283	12070886.156496834	15353333.904398229	11280635.743975002	18730495.635599386	17631815.730935134	20988140.9545934	30171062.518878967	8734605.212511877	9205785.428605428	18700634.361279506	19517557.04690313	18967350.56604955	11809788.7905397	25214122.84236234	15659023.361527428	16148010.04908034
Com_2234_pos	1-Deoxynojirimycin	C6 H13 N O4	163.08416	1.747	164.0914	No results	No results	Full match	25761213.663779445	23611824.01328596	30268796.975449547	68967993.5753087	67672665.82316156	84115339.35306762	38104891.66263871	52532575.27511977	36024680.90954662	96101511.12941988	102541011.66944225	111003823.1427169	58705169.97108164	50207434.24695606	47969412.478185005	80282280.67885259	81341297.56725551	71443575.90739775	36451874.471031114	41769549.235123046	14611036.564410191	40390811.31439709	42606094.537780195	43991947.03714357	83156635.8214067	77344962.85239515	91289655.67438123	37964495.38503877	42404721.61040985	43349893.5226024	52622002.30267739	48948799.603426985	62565450.34497933	56605699.5812851	49266274.8594376	61112776.36758365	51679364.977148145
Com_2334_pos	Ethyl ferulate	C12 H14 O4	222.08865	5.595	223.09573	No results	No results	Full match	13095848.758404875	8379775.927323266	15358907.176526826	21064011.54030073	16912036.194839418	18932881.83350689	62116101.91949791	67897403.43725464	76016906.10656267	10840740.151100075	12052457.977429088	12460755.40522498	13083516.318356918	15570245.387662904	16048342.90170533	24204001.70565659	14653449.561621783	17531658.259566814	52858715.70269315	49420700.421216674	45583732.02005785	19687294.1462817	14809725.577702714	20210345.78376002	25105609.62417766	24980555.123137463	22094498.411483314	10813459.13181426	8151233.553636178	10304051.290681032	17962214.36358821	13655488.124737531	20637317.8297839	19833368.007537	20173424.251622517	19922830.461104486	18749583.64736149
Com_2436_pos	6''-o-acetylgenistin	C23 H22 O11	474.11507	5.863	475.12225	No results	No results	Full match	48774885.55954527	56686537.85082117	58857273.60191116	25928937.699833393	20342014.87556799	26575472.992358822	12297243.999957165	16393438.46943387	17407834.738915637	10545232.865906795	9857109.966036556	8314806.907186528	15613711.425619973	19978150.27953212	15963599.651524749	39109377.012396686	32172706.13094697	37385180.23350705	26110613.79430607	30651241.220040377	14643641.745015124	13677480.406054758	14926744.785934748	16422011.455422018	14515884.112860687	12024191.745707568	14124798.320053065	9967243.972081376	11000718.31038825	11385966.82048251	8553286.416003043	8811476.454090461	10466280.998638632	25378861.6724318	17837464.01698196	15397439.316766767	15805792.163226664
Com_2450_pos	Abscisic Acid	C15 H20 O4	264.13674	6.217	551.2627	No results	No results	Full match	9730007.425627992	9626608.099431215	10045516.130186666	16711233.718205055	12515841.32826175	15267667.757241415	13343848.633922288	20905478.534527186	21869645.04197207	91904419.76898594	82872478.59406012	80303759.05040622	40542924.17092446	39941396.89823428	37548983.90285787	13668005.07270087	14329827.155976314	13826967.505118053	38805529.71859983	40258749.56941389	38070710.960589744	38791491.0883821	41667549.810203224	34830609.0599482	9832797.445220396	10965197.930614254	10485675.701979823	12584986.27404309	14903781.424750721	12894845.110779425	8373389.978848556	8145166.921470453	4268054.520598791	32037860.4483266	21813644.81980151	21620749.855850965	19838850.01927166
Com_2480_pos	Trachelogenin	C21 H24 O7	388.15114	5.946	371.14764	No results	No results	Full match	33817446.03325319	25514166.70368237	34346986.549944706	62424605.67168873	38512137.0534291	47775105.75554314	61103475.78145702	57784193.99971176	69597306.108821	73125094.85649656	67472833.21365757	65361848.111757405	32721513.911101185	30114906.557324074	28189106.498390745	33563173.881667726	34530528.336397216	22366211.27255254	53534721.81572672	60696006.92886721	62042971.71254036	49756133.07719313	53401719.78673664	43411008.22780857	69290528.03647903	42405240.54395424	51393640.45813179	51552739.21825692	1518908.2666094103	47558297.68884357	30945181.309101805	28371143.311091375	13206013.151194317	51858048.823243	36317508.88749805	43222972.93045811	30982541.535404436
Com_2497_pos	Ferulaldehyde	C10 H10 O3	178.06267	1.749	179.06985	No results	No results	Full match	43318699.3283254	39254622.0971785	40429190.808139466	82209746.95642819	66166035.70541461	78874962.74216384	42864832.18153645	46247651.911236815	43556974.537755765	73655615.54592353	65970990.44212531	69936226.71655881	75013835.16239159	77957154.73462334	76479414.49684711	47303267.723784365	40236272.972964525	49351511.275953874	89262304.46328305	94123025.97168948	88869466.25813618	49156119.42255504	46410640.94035217	43792370.66569331	45950619.752651945	44995417.07587744	49956030.91217776	32176975.86021864	39784850.66011434	31923009.3005898	46617670.64483861	40733600.67094777	68313178.38727793	51539270.0376336	54441451.27169566	66683210.01197771	56956579.223705605
Com_2547_pos	Methyl Dihydrojasmonate	C13 H22 O3	226.15645	5.459	209.15323	No results	No results	Full match	14317236.473447923	14726680.49858347	15870891.966941722	29496116.678506978	27055809.13234602	29199395.639298283	35044938.65117094	34453024.93001367	32155251.74368107	23328531.69489271	22378955.124405343	22012199.476439193	14897074.155765023	15094235.908447098	15412261.06264722	88427225.46152315	88387865.95762728	85526427.79021086	25022921.097504787	27842004.097924206	24469924.534250505	46247036.613881476	60591688.075281285	53264827.19843201	26735101.52990862	37081537.12011195	37415016.69750454	14224425.153257154	14008759.836107485	13756801.611946812	17639473.549547903	20161624.569134824	21569707.865818635	22379484.2844691	27813765.21521214	26914504.323138744	26811441.11196661
Com_2552_pos	Yuheinoside	C16 H24 O9	360.14089	5.919	361.14871	No results	No results	Full match	13197655.55237704	11885466.530190662	11644685.734637538	32228134.544870906	29635702.43605835	32837874.979311027	37593655.28073703	41487651.41378448	49686407.15626279	46490448.52378927	79896920.71183434	44028864.505226456	50651587.9720189	56474784.61520267	57315922.312053725	17306092.068616945	19144499.323801085	24871891.197281893	126471953.24920359	121965583.47603448	118270851.60551274	31993214.77412089	32759296.799825877	35353474.0441265	27376531.034027	14905415.60308728	14815209.965979543	43969815.804216444	33706852.15040317	43932853.675284535	18801727.412441272	17356853.114340503	22931935.39244432	44535432.0382218	34236618.96440434	29247997.582962405	29080324.94577532
Com_2561_pos	3-Dehydroshikimic acid	C7 H8 O5	172.03695	5.628	173.04419	No results	No results	Full match	5438085.681759269	5377557.161809808	5658127.30437575	40277649.96767229	17085993.78370474	39819251.00736202	53292486.84268346	68062794.62873755	61284944.77493666	12231465.373056315	9452564.366859656	10682038.749562899	48277241.87949059	53340081.378893316	43760032.30400673	7954222.1457509305	8019380.602182189	7723960.863332621	14243415.56189896	12287994.941367686	12635758.998143483	53958702.8437963	48515935.41746153	57071785.35180169	30205406.03275951	29509109.077608213	32067482.287664413	7062266.138291859	7459011.733054973	7519107.704421571	51873657.871831074	74666617.38193372	58448864.849815324	38238493.8877164	30394470.18288913	29010480.35654359	28056904.361866098
Com_2733_pos	2-Phenylglycine	C8 H9 N O2	151.06315	1.897	152.07045	No results	Full match	Full match	28057933.723712273	22170039.65326817	25379418.889844913	64585157.38700468	46637213.68123253	74729202.11757556	19356358.02657262	21591703.290769648	20357674.03108272	36461255.07846996	46323326.307149656	43024557.91373791	26148283.852628484	33380858.340843562	30998431.843583696	75405722.65154418	74936853.89539744	78944885.60961087	41060827.026799254	31053741.16766708	32545448.415607873	30389413.59836001	25357133.99283529	29450839.640698474	29962497.373116195	27858622.593234673	23702937.048464417	21270754.598601602	19334140.12443756	24193810.388825197	35296994.63831433	27043523.68237346	13671464.742933383	52585584.1316407	30694810.202714887	29771788.29444684	32709031.82311762
[truncated: 52 more rows]
