# Supplementary material for: Fruit Quality and Metabolomic Analyses of Fresh Food Accessions Provide Insights into the Key Carbohydrate Metabolism in Blueberry
Source: Plants (Basel). 2023 Sep 7;12(18):3200. doi: 10.3390/plants12183200 (PMC10535370; doi:10.3390/plants12183200)
Supplement: Supplementary file 1 [file plants-12-03200-s001.zip › Supplementary Table S4-metabolites_neg.xls]

ID	Name	Formula	Molecular Weight	RT [min]	m/z	mzCloud_Results	mzVault_Results	MassList_Results	neg_Blu1	neg_Blu2	neg_Blu3	neg_ONe1	neg_ONe2	neg_ONe3	neg_Sta1	neg_Sta2	neg_Sta3	neg_Mis1	neg_Mis2	neg_Mis3	neg_Spr1	neg_Spr2	neg_Spr3	neg_Cam1	neg_Cam2	neg_Cam3	neg_Ann1	neg_Ann2	neg_Ann3	neg_Zho1	neg_Zho2	neg_Zho3	neg_Duk1	neg_Duk2	neg_Duk3	neg_Dar1	neg_Dar2	neg_Dar3	neg_Bri1	neg_Bri2	neg_Bri3	neg_QC1	neg_QC2	neg_QC3	neg_QC4
Com_9_neg	D-(-)-Fructose	C6 H12 O6	180.06296	1.761	179.05556	Full match	Full match	Full match	16391829597	16925836083	15167380958	23676278273	25839117985	28275654732	17378486488	14861700117	15199542856	23063193398	19327361971	22086950521	28591529744	27455056572	36982150125	28530540707	27362120965	21795151176	27825472846	29031236210	34583199351	28450886919	20765712786	25681615950	23943997223	22794894732	25961660518	13701399874	13148814600	20682462662	25018806643	25526360097	32572196412	19406194531	22191162516	21450735848	20469840160
Com_122_neg	Corchorifatty acid F	C18 H32 O5	328.22519	6.576	327.21783	Full match	Full match	No results	166509347.2	155004166.9	155221789.8	3702369973	3603767858	3244559625	113559898.8	123602370.5	110968587.9	731767023.7	758833268.2	718987725.8	1605286575	1503880339	1642219396	766714675.1	757215362.7	779062004.3	1026748041	1037024986	972186716.6	189164033.4	185716550.6	177478958.4	1054509662	1042069266	1076532267	92133813.69	92911381.37	98608675.26	360882689	359533314	256286338.3	1043050326	914992241.5	845659372.5	753061325.2
Com_129_neg	��-Ribono-1,4-lactone	C5 H8 O5	148.03647	2.455	147.02919	Full match	Full match	Full match	1748259865	1456171410	2304734557	984384932	992077268.4	974410549.9	2132186939	2582260352	2200179220	799948882.5	887662830.8	833202028.5	987480005.7	969070079.3	986601529	1423515594	1512516806	1605659950	1034132574	1028960770	1291674452	1927363780	2220879858	1839412673	951357506	996710542.4	967858516.3	2808900831	2637212918	2186639752	1877495197	1802447541	2045938993	1857488182	1955043411	2037451530	2322320248
Com_150_neg	D-Raffinose	C18 H32 O16	504.16941	1.803	503.16214	Full match	Full match	Full match	905617551.9	839934329.6	892907976.2	2648080369	2757404431	2781656974	627177261.4	563219569.9	615599273.7	1667305427	1585177537	1606141680	1341152867	1242319642	1236321365	885639884.3	836858379.5	800214226.1	1244139707	1323561971	1215482168	809725708.2	786933188.2	775883358	1505677978	1557992740	1490862945	871411564.3	743386944.1	796102559.3	962473291.4	982460222.7	1491343452	1029158269	1108901086	1083407581	1121958220
Com_159_neg	Caffeic acid	C9 H8 O4	180.04182	5.803	179.03461	Full match	Full match	Full match	815644609.6	787574908.4	755804832.1	404107559.9	391115096.3	388176298.9	226770888.3	604273535.7	581526897.4	2354192681	2431912870	2366497133	998335504.8	913857027.6	968146963.6	225733140.7	204456024.5	221898320.1	1089133265	1107137597	1022202225	526058738.9	719338907.9	685383481.8	494369869.9	528147605.8	520751797.3	433441872.5	315151864.9	417144568.4	558639915.9	662062934.3	526539298.9	601324853.2	575419523.7	526215483.1	493809486.7
Com_164_neg	��-Gluconic acid ��-lactone	C6 H10 O6	178.04722	0.471	177.04001	Full match	Full match	Full match	1033589508	1075303843	881990769	894575245.5	1131140239	1868134982	1573271116	1352997307	1267549944	1086667153	1107128397	1145240796	916247535.6	1413520779	1132216762	1514564742	1914050490	1554118511	2655947922	2378732790	2716354064	1332858367	1122889548	1943189232	1318923978	2155085154	1979628533	1664418679	1634799721	1486371763	1106604000	1463888676	4085327938	944402425.3	1405394934	1481792255	1155192218
Com_274_neg	Catechin	C15 H14 O6	290.07927	5.743	289.07199	Full match	Full match	Full match	321968926.4	319180690.8	317905980.5	97199446.63	113048910.3	89063634.66	1001940779	1003693548	1017750040	844898130.8	871051813.7	774594385.2	909124762.5	861350257.1	877578688.3	951056455.4	905956395	916070938.9	862528849.9	841481385	824987223.3	898790376.7	887958209.1	822677454.7	137013992.6	134348259.4	146277263.9	766899490.5	748016920.8	742339888.7	166915089.1	182953095.9	244822150	587805292.4	555099021.1	522153362.4	503206500.8
Com_404_neg	4,5-Dicaffeoylquinic acid	C25 H24 O12	516.12712	5.891	515.11987	Full match	Full match	Full match	16310910.02	10694737.96	9986697.747	21221540.17	13000849.24	9676013.801	597577770.1	651110192.2	670915511.4	616257352.9	623377174.2	587477403.7	236373343.8	153240821.6	116185089.3	87970585.15	100658277.5	92208034.93	560303528.6	574306221.9	552094999.4	20524937.02	10258627.48	7292166.209	205435516.5	206811782.4	205609952.3	431605493.3	402542912.1	407011253.4	30877773.66	39118570.57	138590015.4	271497204.7	246094463.4	223491948.8	179121726.2
Com_434_neg	Uridine 5'-diphosphogalactose	C15 H24 N2 O17 P2	566.05559	2.247	565.04834	Full match	Full match	Full match	341651059.5	279051645.6	338924378	397388160.6	400198507.4	391006440.3	570978984	623336111.7	510925421.3	647328989.6	791668055	668954670.3	194211188.8	211023369.2	183784073.8	235725045.2	243020944.5	234156246.4	117122584	130277572.9	119554072.7	446112722.7	374627485.4	367259996.4	216448836.2	233482209.8	224196991.7	629019692	597709048	650462001.9	397349600.2	374305379.2	191488274.1	392605242.8	490087070.1	424163824.5	460139864.8
Com_548_neg	3,4,5-trihydroxycyclohex-1-ene-1-carboxylic acid	C7 H10 O5	174.05233	2.048	173.04504	Full match	Full match	Full match	297630176.9	282265791.8	281472023.7	223872866.6	228624682.9	215537551.3	442585845.4	485218530	481096006.5	366677537.3	345680249.9	298161576.6	197764067.8	177169377.8	188423698.2	138946441.7	136221084.1	142086880	550349249.1	526129387.8	496465467.2	471987171.5	437895524.9	388581672.7	277261960.8	287880042.4	276742613.1	75503729.8	75298467.28	79321241.82	97371522.8	102048664.3	240188893.9	493521567.1	390697270.9	259687092.8	279156510.6
Com_559_neg	2,4-Dihydroxybenzoic acid	C7 H6 O4	154.02601	5.926	153.01872	Full match	Full match	Full match	80798556.2	100781260.7	67304906.44	106420630	130257456.5	115097948.6	78543331.52	76034864.19	82473218.37	133265666.6	136720516.6	132377432.6	579617911.9	547796537	547401637.9	129047915.5	135481123.4	129807254	149063133.4	124177615.2	112478835.7	104719545.1	83754467.32	81613817.42	221189402.3	240062599.3	228391308.6	103519246.4	96197614.88	97619317.38	134240919.2	148652317.5	342483453.3	148227239.8	140343523.6	128268881	134932148.7
Com_680_neg	D-Saccharic acid	C6 H10 O8	210.03717	1.767	209.02979	Full match	Full match	Full match	262807846.8	248005556	265744616	387382653.7	432413360.8	442040584.1	115739372.4	112260896.7	106759032.6	217083152	254137967.8	228553684.9	396872887.1	401333972.9	421809722.2	152778565.5	158197713.4	164955533.1	480072180.4	514250929.4	501103682.5	105904248.1	100444699.2	79614012.56	150351037.7	147197829.8	172033845.8	156912813.5	164645569.9	158905276.4	69847152.06	75605277.3	96964422.9	196845336	215181649.5	214708756.9	207679793.6
Com_705_neg	2-Oxoglutaric acid	C5 H6 O5	146.02085	2.184	145.01358	Full match	Full match	Full match	31994479.01	33104538.33	39946602.74	152311688.6	159695610.9	116565203.3	48812235.27	49297825.91	50742388.5	106691699	115064535.3	90708523.69	69790637.46	85817160.9	88102133.6	55837031.42	57117069.98	54354953.23	118905193.8	123432808.7	131743747	80345565.09	82025839.07	80124369.35	70575230.68	67098040.52	73789529.35	302243837.2	383497933.3	346524501.6	51613358.51	50351383.15	56473500.56	89948152.87	99788000.54	92880604.61	109701946
Com_853_neg	3-Coumaric acid	C9 H8 O3	164.04676	5.577	163.03946	Full match	Full match	Full match	78512289.25	75735004.98	78617268.69	28692618.53	31499760.35	32309638.77	61799226.71	51054048.39	50766861.46	59194821.01	66223011.89	59493927.37	129676881.5	190999640.7	132287549.3	45180836.18	43854465.41	46975747.45	88707967.57	85754143.31	56048466.89	181526425.8	145504448.7	148960579.1	242703625.6	241130031.9	361751566.2	193342583.8	200259498.7	181135150.9	75173645.05	61927410.91	69203094.14	86616868.84	88790576.79	69282417.04	94420499.04
Com_864_neg	2,5-Dihydroxybenzaldehyde	C7 H6 O3	138.03103	5.633	137.02367	Full match	Full match	Full match	247890050.3	250956103	243596607.2	107739584.2	124848373.8	112286753.5	144687445.1	174199334.8	166404160	156488348.7	150858746.8	196963659.3	183178988.2	167326838	167677604.2	268425547.2	270300840.5	261294332.5	232127817.9	235408514.5	234418367.1	302342410.2	309090701.2	284652998.7	251648826.3	280580872.7	239534237.9	243584372.5	264799469.7	254274820.8	265556699.8	268148595.7	307511576.7	190759118.7	280967307.1	241664407.3	178549850.3
Com_984_neg	L-Histidine	C6 H9 N3 O2	155.0689	1.605	154.06157	Full match	Full match	Full match	12185952.52	11782152.35	10019640.4	271673508.8	291406750.7	280216141.3	26489043.85	23927365.15	24557075.32	191493892.3	201918141.5	195052995.2	113810332.4	115369461.7	115157660	115296594.5	117015815.4	118610141.6	5812552.97	5079675.001	5840934.031	85138685.69	82456277.56	85498843.2	56007926.07	59213874.4	56541124.04	239883467.7	224999176.8	227400082.6	240872694.8	258418920.7	215603108.4	103569356.4	112292845.9	110601192.8	104698786.8
Com_1031_neg	2,3-Dihydroxybenzoic acid	C7 H6 O4	154.02599	5.802	153.01868	Full match	Full match	Full match	201084873.2	164106664.3	169267090.9	76636169.64	76831629.27	79928786.37	145927348.5	144361178.1	147640481.4	56409425.79	60086030.56	60842797.72	34905082.54	35626291.36	38631543.73	30198824.21	32239063.92	31783885.55	67026849.11	65386944.72	66214592.96	140116813.8	140540919.4	134004213.9	100773577.2	98272091.02	101551972.4	55599785.33	57327550.32	50634824.97	156373046.7	184089885.7	103941440	99088572.52	80766135.12	88543463.66	73641754.65
Com_1101_neg	Esculin	C15 H16 O9	340.07968	5.604	339.07205	Full match	Full match	Full match	164016926.6	160835134.5	154141533.7	89736192.96	81941442.77	88957673.54	61335657.91	55178420.3	53720512.59	49898594.96	46439180.25	46692217.93	82852992.76	80243610.81	85729000.39	91783374.39	90584165.11	81158033.23	263441116.6	272680853.8	269103753.9	68051998.65	81637359.83	75722155.81	111794639.3	118744201.6	119159328.7	81056834.34	78921105.37	73682988.4	91166886.5	85032797.84	65574414.72	97120480.2	103737381.7	92836848.64	94806667.83
Com_1126_neg	D-Sedoheptulose 7-phosphate	C7 H15 O10 P	290.04043	1.845	289.03314	Full match	Full match	Full match	57423409.06	38499144.31	58024814.68	123101577.9	143846872.3	144400405.3	129104725.5	125206655.7	93805355.27	124881989.9	144983100	116423089.5	161196827.7	148268571.2	168166763	222470198.3	161771496.1	195410565.7	85913371.51	79719435.25	87717742.05	45348025.69	40648891.62	41755759.26	60326494.53	58022964.47	58776223.27	83147024.54	78972867.17	77532618.5	83500017.98	81244760.1	94724452.66	110415123.4	125189251	95044735.19	101693673.5
Com_1153_neg	UDP-N-acetylglucosamine	C17 H27 N3 O17 P2	607.08233	2.315	606.0752	Full match	Full match	Full match	71454698.44	63466061.33	60425849.18	98455083.81	118832279	108212518.2	15808853.44	21964790.37	26352891.29	135193952.4	156124053.1	160177257.5	223601794.7	191382188.2	216807526.9	47288909.17	52272125.73	47069629.63	46069032.27	52045060.63	58782085.58	37975777.01	35065393.71	32352111.29	77351736.53	65983280.1	89462065.18	85716172.62	70763762.33	74926997.61	65913298.39	81016690.47	49382923.94	51358399.02	67893008.19	68490403.36	80897174.33
Com_1316_neg	��,��-Trehalose	C12 H22 O11	342.11632	5.081	341.10913	Full match	Full match	Full match	46320270.47	44555636.42	45312133.83	167042808.1	173397186.2	197981597.4	95826015.3	76828510.14	60959864.5	170214283.5	160471913	164539630.3	31129689.88	28439399.42	33463694.33	18354162.36	16876916.26	19174864.72	43855916.35	46367846.48	43277265.73	21457888.89	21621632.84	21227598.55	58656056.67	59213251.61	60515281.09	47694282.99	44980519.54	44843630.68	37341193.28	33217235.05	11414920.44	62229649.44	61128486.17	57060718.89	58602456.15
Com_1329_neg	16-Hydroxyhexadecanoic acid	C16 H32 O3	272.23521	9.829	271.22803	Full match	Full match	No results	18010031.91	14632735.29	14394586.11	46310735	46060535.12	47962538.54	17279478.66	18152097.11	15611609.22	30374872.21	32666566.49	28102476.44	178840809.6	174594306.2	181305097.6	20857629.87	17144455.64	16160606.78	21283038.23	20617681.06	20261121.8	18565459.99	19982071.24	18761746.12	16758062.05	16279384.96	17077878.98	17082778.6	16639376.32	15660864	14359067.83	14516425.69	22740973.93	24205197.74	25549850.04	32051263.43	20534162.19
Com_1394_neg	Dodecanedioic acid	C12 H22 O4	230.15161	6.695	229.14439	Full match	Full match	Full match	19718619.99	18646935.07	17541371.04	158140908.5	182628667	143025976.8	14559582.97	15092133.94	15736037.49	36746689.75	37456955.14	38798172.03	148874694.3	130549765.8	153621666.4	32820911.65	35554289.74	32338912.16	58482774.02	60323784.97	61488910.15	21455269.46	19135390.55	17818361.06	34513443.03	32983071.07	40404420.42	11453999.28	10447314.61	9588608.592	19655271.63	19954269.02	30861664.88	69758309.62	52956300.39	43310432.8	40020102.29
Com_1398_neg	DL-Tryptophan	C11 H12 N2 O2	204.08957	5.523	203.08226	Full match	Full match	Full match	13390879.43	13323377.84	15989055.46	27133042.82	29156940.01	28102132.51	8346541.098	9874270.95	7666732.434	59971025.22	64098917.94	62818021.69	54415403.02	54455932.62	54145700.33	133676992.1	129458345.5	142317759.1	4621553.52	6067820.801	4929958.719	79539911.42	81531587.65	76620857.9	71769570.75	70963043.22	71927345.43	156454566.6	151538375.3	149295955	95024959.6	94397433.37	105925226.8	55877057.48	59625334.2	62868074.1	62061462.76
Com_1435_neg	Guanosine	C10 H13 N5 O5	283.0918	4.962	282.08456	Full match	Full match	Full match	40590249.3	43041583.57	39035219.28	80732070.72	92466358.71	176284442.8	100385883.6	109589543.9	92990947.7	76048118.67	67260415.91	57849848.43	60132332.44	51444623.28	51257321.07	102852608.9	52515488.45	105284760.5	34628075.92	72460725.34	31144014.09	103741241.6	37666910.65	43437589.56	47364116.58	50637519.46	54361498.84	145509828.6	66464756.83	71537535.76	45100907.08	43005168.53	50073721.36	57245508.82	56536469.22	61068200.75	54767503.33
Com_1597_neg	D-Ribose-1-phosphate	C5 H11 O8 P	230.01899	1.758	229.01164	Full match	Full match	Full match	25727552.11	32300700.45	30608294.54	57813958.62	66287881.21	57047010.64	47398040.44	55724619.84	60532840.31	64995442.23	58366419.09	64889462.72	42171954.45	42703415.34	42440349.77	62170573.93	62616432.19	110789856.6	16583668.08	15439670.85	21542502.19	52435098.82	59404168.03	55434875.37	35328637.75	30577077.58	28892870.92	129962638.6	85254444.89	81270415.59	37340332.62	46548761.68	66661302.99	51982551.14	56809362.3	56562328.16	46310370.59
Com_1640_neg	Dactylorhin E	C27 H40 O16	620.23244	5.802	619.22504	Full match	Full match	No results	3935015.456	3846406.274	3898886.37	6624228.12	7643794.314	7672099.554	3726083.259	3422444.115	3509658.359	133476772.3	128120284.2	128303199.8	4311464.157	3850748.879	3931566.785	15332361.23	15048752.29	14822803.41	25783867.24	22197591.4	25006418	12966793.19	17188995.87	10699491.37	85314886.26	83858772.94	104849256.1	18905739.99	21302270.32	17801872.48	7118494.547	3690173.79	8070857.785	21759824.31	23997737.88	20954198.01	16136961.89
Com_1698_neg	L-Glutathione oxidized	C20 H32 N6 O12 S2	612.15275	2.907	611.14532	Full match	Full match	Full match	47728086.36	34702971.71	45730571.52	44858889.63	58984124.93	51098394.42	85444900.05	85623914.28	67981049.4	128346539.3	99099624.72	92748962.93	53758141.61	42446254.36	43704928.95	79435037.28	76092774.58	70026991.86	43347113.81	39942462.13	40496465.68	45754541.91	38733149.83	44984452.71	74779837.35	66537341.03	76988827.27	47124913.4	48158099.13	45924706.93	68506238.88	58870178.49	75069845.61	61015281.65	70898070.74	66180254.11	61600965.46
Com_2283_neg	Eugenol	C10 H12 O2	164.08318	6.217	163.07596	Full match	Full match	Full match	18604126.96	13802346.39	14569203.71	83844692.03	82407165.88	80205725.05	50356604.21	50457567.77	44933741.39	84002396.2	77079581.2	79820175.6	52936210	50215411.1	49928913.87	30012445.2	29461841.76	26651564.27	73593863.09	69615044.11	68832029.77	31459686.51	29524048.33	29725286.83	49776848.04	44784000.57	46589113.72	44196761.09	44345163.34	39964844.85	17519239.52	16618834.02	19376001.87	53367255.72	46736031.75	40976591.07	37564329.3
Com_2994_neg	Kaempferol	C15 H10 O6	286.04842	6.191	285.0412	Full match	Full match	Full match	44707316.69	38451327.06	40246067.28	11356997.57	11748232.02	9594205.771	5242757.581	5370829.857	5579531.391	3852846.929	3430820.658	3562303.3	16456820.84	15573209.95	17766098	8629785.13	10099832.77	13520038.54	4887728.578	4561989.942	3771958.461	8475516.071	8673046.193	8308426.447	6441311.331	6493165.365	6471025.289	4392902.366	3483850.132	3588417.592	17137701.2	15135884.07	17512797.68	15426615.61	15467859.61	13137611.83	11920130.94
Com_3211_neg	Uridine monophosphate (UMP)	C9 H13 N2 O9 P	324.03601	2.241	323.02872	Full match	Full match	Full match	8353848.997	8587968.461	11476738.42	39396404.68	44685264.33	48131612.43	33893639.81	38918818.9	43019226.09	36879942.56	42004332.01	47595702.15	11321705.44	10364714.62	10138133.62	13172353.32	13893164.8	11880445.05	7781434.668	6536311.015	6766492.304	38748621.74	34893693.58	33147387.68	14393042.91	18327626.24	17493661.68	15595680.53	14998959.43	15150951.23	13133126.99	17943191.66	14532361.74	19612834.26	19239767.9	21821043.3	21574524.45
Com_3349_neg	Glycerophospho-N-palmitoyl ethanolamine	C21 H44 N O7 P	453.28597	9.436	452.27866	Full match	Full match	Full match	20924355.53	19039027.2	21013379.81	49919009.42	43384177.62	46503841.14	32113853.69	30564057.52	29055368.08	38772705.88	36854102.44	36776492.6	2234982.958	3684201.576	4921863.593	38048845.08	36559140.32	38492389.79	40468114.05	37482846.23	36723546.15	24575801.8	23967166.55	23828022.43	54231516.63	47938652.63	47487275.89	32252620.01	30492443.82	30284687.6	18614681.33	18223974.89	19514017.4	22104399.8	23898654.08	24107879.61	21733081.16
Com_4245_neg	L-Saccharopine	C11 H20 N2 O6	276.13225	1.677	275.125	Full match	Full match	Full match	1383257.641	1829041.266	1722342.746	4646210.375	5611779.892	4727440.284	1397119.341	1153439.567	1122400.815	4556132.9	4491830.842	3748570.285	32413906.76	31423135.73	33817434.34	2519159.832	2036932.4	4150893.952	1928189.717	1726932.878	1616552.354	2714674.763	2029159.296	1792839.482	3069044.052	2759761.013	2707071.445	7689525.166	7811206.314	6111789.358	4270731.344	4561719.891	3290752.758	5491184.74	3664952.483	4024882.775	4647757.614
Com_4630_neg	Linoleic Acid	C18 H32 O2	280.24037	8.833	279.23303	Full match	Full match	Full match	8505750.715	7656318.802	8608300.477	8217020.98	8759139.703	7654233.548	24261556.75	18611872.64	18514197.32	10830788.03	10157956.49	9310598.292	2387588.803	1883000.135	2408545.351	8289870.919	7686219.999	8151568.173	9233121.999	8475184.746	8227015.203	10021472.18	9414616.997	9390612.035	25330566.2	22169701.89	23367602.09	10565786.51	10447368.06	10970423.94	6225821.179	5155138.067	4707505.84	5767955.406	6416022.739	6754680.044	4832146.838
Com_6703_neg	(��)9(10)-DiHOME	C18 H34 O4	314.24595	11.263	313.23865	Full match	Full match	No results	1810021.84	1685917.119	2103404.755	7247676.144	7039079.023	8214891.992	2223242.943	1704341.32	1654333.942	13910710.85	13046058.84	14273242.53	9519603.341	9308849.06	8238433.704	2970504.024	3216032.962	3669341.247	10337787.75	9744172.134	10870470.62	2623430.742	2596808.447	2440508.28	11939954.03	12031332.13	10315814.44	1964616.455	1985675.673	1957610.383	2213331.723	2313446.131	4098003.435	3985786.482	4092176.984	4422081.546	3603209.536
Com_6_neg	Citric acid	C6 H8 O7	192.02658	2.215	191.01926	Full match	Full match	Full match	16174586641	13021749947	11610965330	9530429272	9496918816	6785887026	15142373891	22402155966	16448988656	7792685128	12141662055	14617645970	16414119926	13591334880	16045108449	18624658587	25377034347	28235370834	16143698674	14507924778	13473686820	38225009794	45223711676	45400813295	18025219130	17983436683	21627232709	23101590754	11742674179	33843245090	8699963987	32142331206	19596600944	19307867990	10446001398	11658410624	13465801642
Com_10_neg	Chlorogenic acid	C16 H18 O9	354.09523	5.674	353.08792	Full match	Full match	Full match	6929240722	6936255403	6784691084	6277981514	6358519538	5931438634	23260603638	24592247981	26425866482	11941164602	11867279568	12628486663	6060008786	5318273418	5584306398	3790566454	3599382332	3446497424	24832171961	25113710976	24196023895	10502117183	10480884862	9960545756	5132290013	5467801730	5441557354	13619432676	13151017646	13357610950	10036201528	13698644377	11900892208	10382152403	10440933455	10126048506	9462933109
Com_414_neg	trans-Aconitic acid	C6 H6 O6	174.01596	2.069	173.00873	Full match	Full match	Full match	293071409.3	389723442.5	309321198.1	489812219.4	379636036.3	401944301.7	570652552.9	530276891.3	529482209.4	554108462.9	504129861.4	277245253.5	466447590.1	456276576.7	505612203.2	658470407.3	566049876.3	619046696.2	934625068.9	873371565.7	818306041.6	351559628.4	554390778.8	349938498.8	490335276.9	527757330	494657488.1	552908995.3	510563443.5	515550305.4	444572224.3	491564824.9	455842069.9	473774611.8	377512521.4	475691948	487367004.7
Com_111_neg	Ursolic acid	C30 H48 O3	456.36067	10.151	455.3533	Full match	Full match	Full match	752919026.2	903912757.8	994614866	4089174555	3144922111	3281151828	1173207966	342179309.7	357528331.1	923416432.7	561369024.8	952059101.6	2384531560	3406285507	2183038580	90346696.92	169827464.3	148224426.2	599714997.8	243784121.5	199522942.3	650383617.7	577791911.5	470141102.6	128440879.7	204222362.4	137253978.5	498781183.8	480478227.3	496681213	1249856731	1100768887	1737857759	1527315418	1470189139	1484984106	1454666381
Com_68_neg	Miquelianin	C21 H18 O13	478.07484	6.077	477.06747	Full match	Full match	No results	5267005577	5354089131	5077270714	209207009.1	109719387.3	56483826.1	107429023.4	98586935.93	98658723.75	19075542.74	35998340.35	15760768.96	1755276577	1753529777	1692912556	33380847.89	9456383.408	6442854.459	50149462.44	48706541.49	69622731.22	24716866.58	25896598.4	26168363.42	103768844	116366730.5	113711205.8	7004022.076	4542245.239	3679397.635	50287692.05	47680441.41	11300772.94	1011917627	842388620.2	749464770	684875402.1
Com_50_neg	Rutin	C27 H30 O16	610.15404	6.027	609.14661	Full match	Full match	Full match	6547976319	6251926939	6082712462	1575676060	1495703014	1459813881	2623922336	2682445749	2670035419	169745785.7	177814355.9	160843116.3	18392508.07	18079203.7	21417419.62	1835017237	1801043779	1725108358	1429903067	1401165251	1300590725	1523058001	1546991009	1489090943	1142861934	1207754420	1182698177	1130108637	1063778682	1090678862	5931398805	6181279671	5548665780	2877813061	2724597058	2493426114	2297361118
Com_2_neg	D-(-)-Quinic acid	C7 H12 O6	192.06295	1.795	191.05568	Full match	Full match	Full match	69813601628	69970213414	70655601545	26608533983	29329421638	31702227198	80030912774	77947305100	76886998573	49135823542	48970251392	52307753728	59836877197	56503797389	59713240526	63430074663	62256559568	62701424751	82148424998	84722472418	81928534180	47548102062	47242806392	45407505651	52787943673	51680858470	52780318652	51466554729	49601872995	48881668811	24023745509	25665435035	20229629466	54229412865	56992868477	56229156591	64429816723
Com_16_neg	Quercetin-3��-D-glucoside	C21 H20 O12	464.09591	6.043	463.08878	Full match	Full match	Full match	13915132107	13310234157	12903307115	18684997740	18424317607	17220049178	14145391514	13981117702	14367738518	3376373168	3508136432	3185643739	5793297695	5951508577	5823979370	8952114478	8947643575	8438647130	15515840193	14799678745	14009356850	15950889396	15934969525	14457660562	17726946872	18830193173	18555753467	12142825028	11117445399	9557975966	18288605972	18243475295	23690013515	17078708687	15048033114	13949940607	12323328575
Com_5_neg	Sucrose	C12 H22 O11	342.11629	1.792	341.10892	Full match	Full match	Full match	8821619047	9051966000	9827435843	45930511664	46422546394	48820315780	17852702004	16964548247	17190018511	43481133557	41769623572	41606894925	10086259447	9241044290	9441465368	5592216392	5828603206	5757964496	17184776243	16911625048	15492972223	7369477757	7220951406	7055145182	23020826200	24500749742	24539854203	11907052225	10915852746	11775882677	10658920074	10745336979	13459280753	16625366202	17284464709	17125125527	16973980736
Com_1027_neg	2-Isopropylmalic acid	C7 H12 O5	176.06797	5.761	175.0607	Full match	Full match	Full match	5651196.388	6528962.857	5627424.781	105335676.8	104867998.2	106461779.7	22481197.85	22334887.94	23227575.62	12966008.58	11535312.81	13874778.21	263996360.9	239997703.6	255981694	19627102.22	19009183.14	17044488.27	52733280.57	47747265.65	56532062.03	12352066.2	12566138.45	11893959.25	12691468.32	13655366.41	13934680.69	26792922.88	28976111.82	25076874.2	9142982.538	9941277.675	15038024.73	43124799.64	44221513.52	38686901.76	40625874.05
Com_273_neg	Glycerol 3-phosphate	C3 H9 O6 P	172.01311	1.839	171.0058	Full match	Full match	No results	255240321.4	281740524.6	91397218.78	186307670.8	209165523.7	222075739.3	360626135.7	34331003.53	33134193.71	252745857.7	484796066.7	256037786.7	933961480.2	544756018.1	1231935222	416060224.5	251312972.6	388116275.9	349313637.5	661641883.5	254375829.2	379588005.3	417781478.5	396953628.3	79178562.38	110203815.8	62604980.33	79820018.04	91878277.17	63663025.97	466988416.9	475302854.1	261673524.7	180422880.3	270211358.4	198997529.4	199093205.4
Com_1378_neg	L-Glutathione (reduced)	C10 H17 N3 O6 S	307.08392	1.877	306.0766	Full match	Full match	Full match	49843692.64	38379615.13	40576036.12	10869327.18	8934136.164	9771182.779	142769969.4	142523839.3	123428365.3	14681878.32	9719835.809	12165432.82	64063271.33	48245482.37	43859603.16	97799996.97	98418939.6	128857803.1	9047747.847	11012570.43	7120187.325	30472911.29	32138923.89	34051026.86	12820708.09	9639271.203	10961968.4	36951266.76	54647247.96	44025748.07	66716630.18	99371070.57	4998758.655	45457612.96	54857643.19	50014213.92	59560365.1
Com_802_neg	Uridine	C9 H12 N2 O6	244.06948	2.953	243.0621	Full match	Full match	Full match	59649853.65	54365698.06	54742865.33	347455880	370878499.8	386278830.1	59051220.72	64961156.96	59052705.22	157243830.3	194014673.2	158113003.7	137269024	155294359.7	141021087.4	147377898.5	144493164.4	138594467.6	143498253.4	144330245.7	138778374.8	67602961.28	69642422.72	71167507.91	191019366.3	206898693.2	241465344.2	88782753.91	85661715.15	86264589.4	101322694.1	92296066.35	147821081	114430768.6	124757894	125272811.6	118323848.5
Com_2200_neg	N-Acetyl-DL-glutamic acid	C7 H11 N O5	189.06341	2.653	188.05615	Full match	Full match	Full match	6460499.315	6507394.155	5669683.277	72448304.62	62892507.92	97155708.46	7923185.305	7877418.962	5890864.713	20039463.98	19649431.5	16519975.25	27972360.42	40088144.28	26061988.46	12870073.42	13747100.86	11713941.26	5561165.391	4314711.411	4545149.984	7685806.809	8568850.25	7681263.197	17902614.65	18060367.12	19717103.04	8927462.349	8951814.04	9043765.633	6991639.531	6307783.518	10875588.51	12223845.7	13489529.08	12749933.89	13804543.27
Com_1902_neg	Terephthalic acid	C8 H6 O4	166.02601	5.619	165.01872	Full match	Full match	Full match	75920302.66	89253582.9	86237920.62	80979949.82	71629606.42	66234249.17	61687078.06	67007258.59	73473690.22	50573690.02	62638571.35	53330264.82	101183137.2	66729044.22	99840939.79	27511401.81	88255611.31	80903889.74	57776761.23	51386297.04	42396430.19	53324896.79	56898883.68	53236452.07	84429193.88	76034799.71	79056605.98	55884769.08	57177734.51	62647803.3	77920504.67	83431291.58	93414568.1	69739577.09	78400397.11	68873632.29	63457983.22
Com_391_neg	cis-Aconitic acid	C6 H6 O6	174.01596	2.952	173.00856	Full match	Full match	Full match	174432026.6	184845581.7	176588259.9	648802080.6	652800044.9	526423807.5	206669730.3	215434917	207031854.7	766688153.7	789385043.3	751396675.7	547980826.5	505421816.7	507667615.6	251363473.8	369341430	347464092.3	464359741.2	447903704.1	395652615.5	235698216.6	288821577.5	229204905.5	818489111.8	734934597.5	767280554.7	663352601	716631735.8	765339658.5	294439875.7	270522744.2	194641092.7	386382965.4	508953261.5	467586878.8	435495239.5
Com_4243_neg	Phloretin	C15 H14 O5	274.08423	6.04	273.07697	Full match	Full match	Full match	15760181.36	18622416.9	17417374.76	4837622.769	5924768.612	5705501.458	25527622.44	22588519.28	25571218.43	26739471.3	26963616.49	26253561.13	29076067.3	32823028.29	31671119.95	20266158.61	18641255.39	17098977.94	12769368.28	13026035.36	10857091.31	23941233.46	19953266.39	18591414.18	15552015.47	14476198.03	14403696.54	14725807.48	11137473.94	13374278.01	11887385.49	12590123.16	16730041.74	17846647.87	18200288.43	16536461.79	13156810.43
Com_1288_neg	Arbutin	C12 H16 O7	272.0898	3.212	271.08258	Full match	Full match	Full match	47236907.33	47962950.68	46985224.29	100595275.5	109280281.5	113086662.4	154696270	155130829.3	149522535.1	132525159.1	126696427	119126327.1	9292212.313	9089070.153	11089921.29	83219016.81	87251019.69	81667512.49	77529877.25	74688691.8	67346189.09	56541361.91	61005152.1	55529698.92	4943075.208	4451879.865	4566262.731	10768222.06	10255636.57	9482366.556	38453895.23	43922290.78	43391967.06	57831920.9	64944688.4	62398571.4	59991611.7
Com_1948_neg	Naringenin	C15 H12 O5	272.06863	6.014	271.06125	Full match	Full match	Full match	84410639.04	79385178.13	72607934.51	20182292.13	15224078.34	14095558.74	41791562.35	41746466.45	41518105.49	35604236.96	34837362.89	23359166.65	36026698.89	31762955.88	31113828.94	30547411.04	32430019.53	31676142.85	22957137.88	21135179.49	22932565.56	35567449.03	38708550.35	36530269.78	54276304.41	59371356.42	57719485.86	27039639.46	25802794.48	27024371.62	25140100.83	21354034.04	20521058.75	48776563.75	39958038.72	34261204.97	29629772.59
Com_3007_neg	Cyclic ADP-ribose	C15 H21 N5 O13 P2	541.06183	2.685	540.05444	Full match	Full match	No results	7713366.235	6433965.184	8304943.787	53663671.86	52380853.75	61123112.86	11587540.24	11473286.34	11806513.49	23637787.87	19573447.5	21462152.24	21729200.09	20818607.43	19938596.28	21592702.29	21392842.95	17219175.55	10936977.11	11232755.59	11351740.2	11929925.01	10407245.08	11296215.48	11755356.84	9789718.253	10624523.31	13997007	15725706.56	13850900.44	12565579.97	12594912.02	16238611	13108948.72	16223089.21	17849759.39	15069690.72
Com_146_neg	Geniposidic acid	C16 H22 O10	374.12156	5.517	373.1142	Full match	Full match	Full match	56033002.61	58259274.49	43599594.38	66743276.7	58571715.62	59335435.09	31640028.94	41234815.48	39684623.69	23265188.02	25856709.69	28353967.43	28189708.15	25021152.25	23161716.32	26189481.2	30221731.76	27968610.57	3182579129	3088412538	2987984696	28638944.69	28661493.45	32694726.71	52021747.51	48749670.96	56047572.56	17845210.15	15878646.42	17032271.65	30165835.28	46553699.35	27770001.27	218841085.8	234341359.8	239336204.9	227030927
Com_286_neg	Dulcitol	C6 H14 O6	182.07848	1.714	181.0712	Full match	Full match	Full match	21247838.36	25535996.32	27369545.34	103073040	72868839.85	75227611.48	25320421.82	22135836.67	22034122.71	30809005.97	34240472.93	31649484.02	1129695772	1150715581	1152597266	85331453.43	89711821.55	61276986.3	50176643.06	43812878.04	48849968.9	27521734.36	31682806.16	26493350.7	49886242.18	44227376.71	50364106.59	43602095.1	60213892.82	41158115.54	23554785.49	23381848	41110187.85	131102813.7	129067833.2	139037764.7	161546641.7
Com_3_neg	1,3,7-Trimethyluric acid	C8 H10 N4 O3	210.07347	1.795	209.0663	Invalid mass	No results	No results	69843530568	70067819022	70579364520	24374449704	26733712355	29316917567	78473780197	76095092879	75605093035	49970092280	49625165410	53310294621	66142487320	63231584405	67551893086	66198719628	64802804101	65275179818	82063734250	84071187725	82186076965	50919521797	50635244632	48868415078	50998534748	49851041606	51880125494	51984516814	49988478632	49422748718	17056432882	18626104162	14254356807	54668375826	57293669285	56667399897	64916086360
Com_17_neg	Citraconic acid	C5 H6 O4	130.02576	2.457	129.01855	Invalid mass	Invalid mass	No results	13522026303	13432655272	13422991122	2988638438	4029304752	4549338847	14309692727	14762236857	14118994851	5123948834	4405693916	3435946672	4633994722	5764590596	5326970881	10319988016	11253783243	9751924118	4726190524	6948244209	6056435367	8947292305	12332464878	11667573062	5409892545	5702110974	6150885709	17611808381	16513159310	15235766424	15681037138	8905144448	9271128081	11325967871	9847540225	11164511765	12808271641
Com_19_neg	2-Furoic acid	C5 H4 O3	112.0152	2.453	111.00793	Invalid mass	Invalid mass	No results	12814019188	12792083762	980581970.1	2407817901	3430029154	3967676432	1208255815	1551181086	1276084650	4639814648	3874691335	2934402911	4041170677	5175700339	4721960477	9479297727	10342178612	8899416232	4091233189	6321498839	5406685831	7927091457	10847982922	10601211808	4828080021	5080225958	5558513170	16460958124	15290595290	1758609087	14701967916	1974090913	7941249000	10290511632	8761250509	9998608704	11299057685
Com_20_neg	Gluconic acid	C6 H12 O7	196.05784	1.742	195.05055	Full match	Partial match	Full match	1845082102	1879378927	1925231436	2068340295	2180280303	1885525609	591273851.9	609712426.9	556102850.6	2469955044	2664183703	2834842006	17249818736	15759564254	17821267005	1179352515	1141980025	1107820859	2064404966	1816861567	1777987387	1111787642	1165789816	1114349764	3831889158	4125067328	3869870776	1493825001	1449342364	1415791379	1135406640	1022860055	1152411721	2584200726	2931505957	2753074191	2674287005
Com_27_neg	D-(+)-Mannose	C6 H12 O6	180.06307	1.974	179.05563	Full match	Not the top hit	Full match	8631184494	6892737466	5693952021	11937358514	12051568709	10783319934	6046261065	4602476062	7809813475	6422505364	13555813123	10086240684	11728278246	14887768199	11795884663	7896988960	7361531231	6840483725	8934218494	8141729753	8128218900	5174039042	8109135660	5402930383	9289575867	7587804240	8578521960	5095696233	3117210193	4133120538	6267554245	8810514630	5264017729	5541863766	11232834739	7312465828	9497791329
Com_33_neg	D-Glucono-1,5-lactone	C6 H10 O6	238.06869	1.823	237.06149	No results	Invalid mass	No results	2429211824	2468689230	2450730672	5411871729	5967367296	5920455427	3172907514	3121837805	2919772668	1043923704	1076315723	966595783.6	516851111.8	518972873	524798771.8	320792207.6	488542722.2	334918774.7	3273510195	4062557487	3289881334	522752352.8	551314472.3	396962818.6	4844816611	4993414239	3948998182	1152275154	1254749211	1103693792	11683429925	11916148524	3355314494	2393244528	2581066077	2534332441	3567686108
Com_43_neg	��-Lactose	C12 H22 O11	388.1219	1.845	387.11462	Invalid mass	Invalid mass	No results	1996494764	885462719.5	2315645120	9353080233	9104775005	9346766388	3996761222	1871487965	3963554752	8687945397	7049282413	6771953320	2492400493	2111756307	2179138340	1533928598	1410866205	1411216741	3816888332	3935709706	3458859852	1874965111	1852511130	1801631552	1708011071	4669699385	4913446824	2601039504	2504680210	2555593864	2574302979	2648498773	3183839786	3648021658	3847094524	3794540979	3434345454
Com_49_neg	Methylsuccinic acid	C5 H8 O4	132.04143	1.737	113.02358	Invalid mass	No results	No results	2081481697	2363151529	2515002370	4078117006	3242582220	3610372501	2332763778	2541148510	2408212021	2942329148	3334742289	2935591005	4879881630	3869594741	4610826375	3188103724	2963912810	3074007467	4075079675	4066056985	9763899371	3503864762	3476034938	5705657984	6811112253	6798400099	6917302098	2562420621	2383977074	4378355580	3496009376	3556178740	9006042651	2824869521	2993162129	3043946396	3096580344
Com_86_neg	myricetin 3-O-beta-D-galactopyranoside	C21 H20 O13	480.09081	5.932	479.08356	Full match	No results	Full match	1538371301	1451018860	1389173369	323259223.2	314772800.5	273287285.5	1813071291	1874579775	1849413680	611431461.5	612283243.7	610650257.7	3098997412	2796240838	2988012373	372944308.1	372389613.2	333886669.7	280141025.5	297165071.1	286602911.2	1595224131	1555578070	1447595886	1785181613	1889823507	1902460533	2187082294	1971283335	2014538974	4843801337	5355684297	4691024821	2111209777	1979699579	1791610460	1623863415
Com_102_neg	Itaconic acid	C5 H6 O4	130.02578	1.859	129.01857	Invalid mass	Invalid mass	No results	2071370276	2331805561	2332995273	1881625722	1357512265	1095310173	1748803546	1745945632	1844378936	1016645517	1186692197	1205426806	1694802629	1506938002	1568119785	2947971935	2809913308	3469495609	2698002814	2850585665	2080135158	3284082168	3572643304	3234183547	4823719255	2253538931	2470746479	2867261082	2864675275	2673317977	2472921446	3805684832	1939138662	2111977707	2118515130	2320608617	2604716145
Com_107_neg	Galacturonic acid	C6 H10 O7	194.04221	1.739	193.03503	Full match	Not the top hit	Full match	1042297667	1057117587	1081793574	1421445154	1391216086	1450974175	1036514870	1021809306	1007667347	809901522.5	674021974.6	872651745.8	606445681	3839038261	424849459.3	1015349378	939995807.8	975819287.7	1937510866	1817889127	1806520741	1087905121	1441572075	1212782581	1709745221	1795254846	1734833816	1945571490	1879471102	1836667637	926326580.2	864987007.7	856066782.8	1365943317	1620822979	1530963503	1526268583
Com_110_neg	7-Methylxanthine	C6 H6 N4 O2	120.04146	1.735	165.03984	Invalid mass	No results	No results	2112296891	2171267418	2247068235	3604461460	3654121658	3813623257	1777020676	1685823621	1511889197	3616335285	4007561655	3579744723	2542974450	2348524788	2469156612	2359470340	2153906036	2231155802	4572371797	4232225365	4134400930	2545727917	2794292558	2701452660	3449566516	3767298529	3740348113	2186525249	2113157520	2307795909	2765254181	2954075522	3790329134	2741342916	2526064847	2775325406	2972687661
Com_116_neg	5-Methoxypsoralen	C12 H8 O4	216.03972	1.887	215.03241	No results	Invalid mass	No results	381509492.2	399397642.5	521039317.9	1791447051	1316015505	501238397.9	560320409.8	623290610.2	650019231.5	938212125.1	680668194.5	1233825307	3224190081	3504708081	2881728873	1183534404	1080167469	931557061.9	831303406.6	1640563894	1505330220	577867971.4	663505411.9	612225101.3	1163829641	1805173682	1098558355	631021452.1	764637495.9	742377498.3	913234630.6	906710386.5	1010354541	853257757.5	916758507	804296355.4	1171836698
Com_136_neg	DL-Malic acid	C4 H6 O5	134.02081	1.791	133.01353	Invalid mass	Invalid mass	No results	412505547.8	377122273.5	320445255.7	1074055197	3105588943	1289265464	391954801.7	224443690.6	651639836.7	1070594127	1110959286	2600967334	1285152630	1006685228	1194629984	367744686.8	313252809.9	355328951.9	538863997.2	550549741.2	537876408	965573948	291215950.8	616997081.4	465872594.9	451709369.3	210583652.8	494264913	444730932.4	368530100.1	503337827.8	207607593.1	378953752.2	613202426.3	489311235.1	467328931.6	499122674.6
Com_147_neg	Procyanidin B2	C30 H26 O12	578.14306	5.45	577.13574	No results	Full match	Full match	263787084.9	201965252.7	208475879.1	299552848.3	414800361.2	412331810.2	925572627.6	970039920.6	905636204.4	610318969.7	652806184.1	534384616.1	276190906.2	259977768.8	272612441.7	524524750.5	981520448.2	1004175828	1310137131	1434148500	1566714934	2628003037	2687064822	2565468460	729097992.7	718804654.6	576028299.4	269508639.2	275622995.6	272935152.6	459333407.4	451675301.9	227566690.7	681398582.9	738759365.2	707830637.2	500170852.5
Com_154_neg	3-chloro-4-methylquinolin-2-ol	C10 H8 Cl N O	193.02983	5.124	192.02255	Full match	No results	No results	1821529716	1924478056	2030715610	1627232596	1336102339	1098245995	1293540289	1352900608	1360430190	1246517923	1610296728	1302901558	1585825250	1532978441	1640386181	1897240917	1968055639	2062505050	2122567361	2021704291	2006778265	2236669022	2526587374	2465355427	2082346374	1954970039	1906054407	1990876256	2169226985	2233917778	2218354599	2251462302	2951138672	1682723354	1598669456	1804893275	1913911194
Com_169_neg	4-Hydroxymandelic acid	C8 H8 O4	168.04512	6.436	167.03786	Invalid mass	No results	No results	62680565.32	66662372	68856885.42	275197681.5	261978759.1	250778718.2	66478214.76	64657868.25	64377352.62	695316399.8	696433251.7	611352962.5	2301589296	2047164840	2266817526	574428314.7	595232863.3	591879429.4	23837471.5	23185316.86	23269950.96	13388880.15	13664459.66	11202393.42	401034357.4	399179156.1	439263687.4	33404004.42	34095327.61	29196817.09	3069147.761	2867542.999	2747395.761	413358246.6	356383994.7	350219362.3	311149323
Com_172_neg	Ornithine	C5 H12 N2 O2	132.08918	1.608	131.08188	Invalid mass	Invalid mass	No results	69304533.67	68615354.61	71731600.13	1359754530	1460464644	1454969211	334831079.7	328436250.3	313996149.1	1948047932	2340271061	2017185935	1297475331	1580432683	1302195949	1130521641	1117639146	1146622650	4461157.622	4894561.05	4736631.038	726250534.1	733388973.4	706072139	501233090.5	497120997.3	508238020.9	1358782497	1347039368	1366615939	897779046.9	906885116.7	1004414672	838517554.9	911748207	931426220.5	855196150.5
Com_179_neg	3-Hydroxy-3-methylglutaric acid	C6 H10 O5	162.05219	1.74	161.04492	Full match	No results	Full match	1032191254	971069259.4	975825826.8	1659123916	1697394113	1709828945	1003503121	1007078090	1025856544	1307638748	1453848359	1318022851	1727811499	1366567998	1696133066	1400271281	1201386488	1435171713	1600313546	1636281787	1457691699	1389791673	1371429142	1962117700	1453896207	1593526291	2252919512	971175792.3	939425105.2	1756621721	1984870519	1435126205	3055382501	1195248050	1261943337	1314135642	1185723049
Com_183_neg	1-O-b-D-glucopyranosyl sinapate	C17 H22 O10	386.12154	5.714	385.11432	No results	No results	Full match	221180106.9	245910924.7	239344302.5	744520214.3	696398764.1	634404493.8	561528858.9	488982208.5	499737208.1	307615767.3	327644520.8	374348980.1	296019301.7	331486798	298100516.4	278753763.7	269696485.8	312492056.1	366566236.8	2419145615	403091044.5	309605951.2	273868716.6	138939782.9	563055699.4	280489067.6	282532288.7	217139146.9	231266486.8	463548257.2	374323607.4	381083644.1	563876558.7	522182739.6	431938198.6	465593305.1	397329881.3
Com_186_neg	Theaflavin	C29 H24 O12	564.12729	6.206	563.12079	No results	No results	Full match	1587630552	1577304560	1499689265	1121000848	1064603635	1065059193	1174346382	1276374891	1271521529	191108281.2	258286353.5	242482858.5	173624298.5	161207133.3	154260104.1	229318560.9	231986438	214962984.6	132729585.8	154479277.4	176980917.4	80154665.07	75387220.93	68274527.27	116608800.1	121884898.8	97045950.03	298296423	259904449.3	256368309.8	327086857.6	335087498.3	295494920.9	651488465	563684953.6	543952274.5	446275203.6
Com_192_neg	D-Mannose 6-phosphate	C6 H13 O9 P	214.02419	1.805	213.01704	Invalid mass	Invalid mass	No match	326991715.2	322376969.8	341401815.8	1770752373	891283328.1	2052279979	715672379.9	1125262449	641116154.3	1805435648	1926300168	1871997178	393609469.4	896716543.3	601294178.9	1449835312	1414545740	1416541567	340869788.8	319614284.8	306606846.9	1237297917	1262929321	1237103329	603247147.1	1118341183	749777767.8	1538738078	1437172245	1453351766	1004413853	1043191371	1196166194	1072425717	1157455900	1212376464	494017533.2
Com_204_neg	L-Threonic acid	C4 H8 O5	136.03643	1.764	135.0291	Invalid mass	Invalid mass	No results	600016127.8	589589451.3	639917579.7	1049397636	1060649268	996448831.8	302358659.8	299857272.1	292324108.5	714292158.7	723911243.4	738714772.7	1724039312	1683888488	1754732296	1177364767	991286586	1118995748	1013443826	997436926.7	864176112	647280987.4	663291643.5	649569673.9	806824160.7	955467493.3	827836465	770891639.7	833396922.1	845145594.3	647539609.9	572602049.6	728605358.5	727237835.7	873204712.1	903553175.1	929363522.3
Com_206_neg	Isovanillin	C8 H8 O3	152.04785	5.458	349.0939	No results	No results	Full match	187742209.6	182339843.3	3055168.518	799879583.9	22094912.86	842834186.1	149132206.2	553116.1739	149798806.3	471384636.9	512085645.4	498249507.1	857232654	814131060.8	857799375.8	382958215.1	363443257.9	376476656.2	182759902.8	185276360.7	175338255.8	133448559	128404404.9	131572563	1855440910	1932158969	1865756960	280371058.6	276186169.8	276025537.8	749369600.5	730826065.6	769009369.4	475698995.5	522210749.9	480051611.2	478570569
Com_213_neg	��-D-Mannose 1-phosphate	C6 H13 O9 P	260.02969	1.758	259.02243	Full match	Not the top hit	Full match	347830311.9	341919714.9	359409043.8	943558337.1	1133871359	1098293724	715702387.3	632753490.5	653590722.1	1097478471	1149628721	1108690961	1103284822	964311850.2	810869940.9	1487477709	1454598021	1474482094	385868481.9	379746110.4	364107696.4	1270227871	1292419038	1276273081	617639508.4	1104459362	735421256	1535485454	1443948019	1458490401	1030711481	1075502674	1238071522	1099433487	1184102115	778113434.2	756269351.2
Com_220_neg	Mesaconic acid	C5 H6 O4	130.02589	0.481	129.01854	Invalid mass	Invalid mass	No results	742895664.5	660136945.7	694856215.1	745556861	717818846.2	739757745.6	1071340192	754209400.1	760670628.2	880380958.3	796940047.8	591437835.5	541051459.2	1026458932	765175616.5	1024639024	977564296.6	1036995952	1283759859	1086785948	1222586883	759086580.4	1655814194	1121141289	835139916.6	1660038499	898280308.3	937047169	885211882.5	1037157117	812942265.2	964623635.1	1801316562	811755271.1	796821060.3	1018360905	751428291.4
Com_223_neg	Hypoxanthine-9-beta-D-Arabinofuranoside	C10 H12 N4 O5	268.07946	1.798	267.07211	No results	No results	Full match	680868028.1	718545789.9	638387996.2	1649613094	1094334237	1680654790	623924052.3	752461847.2	678766256.8	423991679.9	699607927.1	697690752	1108466937	1142305736	1118642491	1375806780	1393410532	1349665271	1180669110	1175419616	1138699476	876638216.2	928675307.8	879211494.4	1216204139	1242577677	1236715581	753057242.1	706937118.5	713417486.9	157099368.3	1047284784	69590871.92	827872406.6	894514519.9	915583363.9	1019309502
Com_226_neg	D-(-)-Lyxose	C5 H10 O5	104.04667	1.724	103.03912	Invalid mass	Invalid mass	No results	72184872.08	57882595.27	524132608.4	1673370878	1507745525	79941550.92	56056098.69	108159005.8	79763647.28	921409549	931319014.7	884734517	1237044866	1229077313	1250459370	836086360.9	881653812	883947694	57626865.89	1232357520	99446039.53	617572096.7	541873233.1	560713762	96696828.43	1087637192	1002620655	68682179.02	521248141.6	482696326.8	1033047733	1080516084	156314738.6	836138951.5	813998086.2	891952497.2	858282381.6
Com_259_neg	DL-4-Hydroxyphenyllactic acid	C9 H10 O4	182.06085	7.764	181.05357	Invalid mass	No results	No results	51739497.27	52378840.35	53455451.35	144741309.6	136847284.7	139719193.4	6422884.904	6067599.908	6560553.626	42222502.14	44898740.12	41525651.39	1313783315	1287780524	1272828349	31915937.31	31415125.89	34148348.26	3795912.672	3005511.681	3662513.276	3498816.278	3497483.239	4197136.613	50291314.68	49285642.05	51371295.7	12291450.92	17938163.66	16277190.31	6260276.432	5900095.021	2655006.169	137812157.6	138349983.5	145241819.4	145479949
Com_260_neg	L-Threonic acid-1,4-lactone	C4 H6 O4	118.02579	0.472	117.01849	Invalid mass	Invalid mass	No results	430959865.8	433128912.5	492035063.1	318136818.9	630654316.8	657577271.3	518840766.3	489064661.3	448121849.5	394912090.4	646826281.2	594043849.5	596868278.9	617486422.5	680483035.5	443407018.9	698805499.1	471393333.2	1573322318	761666453	785878872.9	334109284	693039587.8	673465599.2	403078704.2	669837691.5	681231487.2	541192639.2	451057196.3	291891059.6	286377664.8	378485183.9	2183014374	310854933.4	543530176.8	628398504.7	475364157.9
Com_282_neg	Citramalate	C5 H8 O5	148.03645	1.833	147.02921	No results	No results	Full match	712281527.7	714931598.3	754666447.7	728018860.9	675138262.5	674198513	648269478.1	654514593.7	705110885.9	609620875.9	609043464.6	607930998.3	1017956111	619621137	1084596188	920000688.8	980775503.5	849090387.9	1198815115	1039935059	1143465696	805803861.1	958700014	905364951.4	1107723166	1177371177	1301754976	957422858.9	877667323.2	897376554.5	908712039.2	834305288.1	918276561.4	708405720.1	776962500.5	848491226.1	1144558968
Com_292_neg	Gentiopicrin	C16 H20 O9	356.111	5.618	355.10373	No results	Full match	Full match	67861899.29	60788936.7	75714634.93	417752502.5	429512438.8	426588440.6	113771809.4	111487489	101453615.1	231405759.9	396242668.3	244932975.3	421674189.2	424181778.5	434371015	768701181.3	744997555.4	779816035.4	1378701579	1330723723	1206881081	86156895.28	151647899.2	135207768	364111324.9	380106122.1	379944010.7	183110528.5	275158498.6	191891630.5	431750973.5	431760094	1289352813	317877420.7	307327620.2	304546253.5	300376308.2
Com_295_neg	3-[(Carboxycarbonyl)amino]-L-alanine	C5 H8 N2 O5	175.96296	1.483	174.95566	No results	Invalid mass	No results	853495286.1	865948843.4	809032228.8	91548410.47	98571500.93	109933040.1	674078161.8	629408454.2	657588989.5	96681500.63	88755842.7	82626992.63	357258381.5	322876798.7	318330356	301584526	289633321.2	295962358.7	467448020.2	507057339.3	470529749	356907265.4	363556182.1	327204362	201634395	150099523.8	245585957.3	984695435	966212526.2	1050791104	310508438.4	338007436.3	388652791.1	534725135.5	474795044.3	572861406.9	465745764.9
Com_300_neg	Ferulic acid	C10 H10 O4	194.05749	5.92	193.05014	Full match	Partial match	Full match	189672145.1	92837125.35	171855517.4	217806670.1	129299783.4	79008421.92	61617054.91	48562297.52	52468561.27	526730844	1067138909	518566596.2	90415660.58	188268871.9	79153223.75	102322393.3	115490008.5	193260116.2	127374660	122727748.1	95854005.39	347026182.6	341633908.4	312030726.9	735966364.2	1246415412	758370772.7	35507655.98	32818101.45	43717705.14	79799774.21	143398372.7	150240307.3	205005121.6	169883801.8	213724446	147764395.2
Com_309_neg	L-Serine	C3 H7 N O3	105.04171	1.669	104.03442	Invalid mass	Invalid mass	No results	209407413.1	229208686.7	204588049.5	1118330679	1157503298	1164043954	375670109.6	370362247.3	343954302.7	662302842.3	721274918	785693984.8	810430616.8	798950660.7	857724588.3	881654609.3	874739458.9	863958703.9	244344368.8	251377402.3	241865546.6	532563382	549651342	525171599.1	877491542.8	888009982.8	888603855.8	512300395.9	506954245.4	503864684.8	674979261.9	677258838.8	481098483.4	627736870.9	650976399.2	666135700.8	602929815.5
Com_313_neg	Suberic acid	C8 H14 O4	174.08926	5.996	173.08153	Full match	Partial match	Full match	91331169.32	84237399.69	87130819.51	177760703.3	176401937	168514686.8	154644012.8	153000183	137043587.9	1047063095	1073206788	988392914.5	109520977.8	114751959.1	111322776.6	125372131.3	124816799.8	123912499	240287275.8	223408770.5	211763543.1	98030156.27	95590272.39	101933475.9	287383270.6	302321241.4	343946907.2	186574464.8	188771597.9	179151691.4	101460959.8	88358735.41	133654550.8	245335561.8	243009975.2	105107869.7	183378948.3
Com_314_neg	Corticosterone	C21 H30 O4	382.1843	5.878	381.17706	Invalid mass	No results	No results	145373624.9	136867083.7	134866888.2	174785665.9	158748779.4	160834084.5	315489065.2	320440866.3	332880648.4	201278127.6	238369516.9	214952884.6	1090944914	968147215.8	1072156320	462704190.3	463415538	455256483.8	487023377.8	513520777	424810739.7	214736612.9	227730466.7	196859403.7	547471825.7	545315401	588163250.8	339745589	334182657.6	311424792.7	169526398.9	164323006.6	139122107.3	390918946.2	319496136.1	308913021	273022518.3
Com_334_neg	Procyanidin B1	C30 H26 O12	578.14315	5.572	577.13568	No results	Full match	Full match	60201559.8	63682671.1	67534016.93	182981878	191575196.2	180853567.4	804373700.4	653873326.4	774718756.1	529675041	766288853	536501601.4	114750641.7	117844771.4	117413019.2	638278135.4	594873734.8	611114532.3	254634546	304233279.4	232136737	637399956.7	621691460.7	589277130.4	122453092.7	24190891.5	124438004.6	89475281.44	84135025.64	88100657.53	78671825.97	83134970.8	64893466.72	292871467.3	303343782.8	301891969.6	274776842
Com_341_neg	7-O-Ethylmorroniside	C19 H30 O11	434.17913	5.993	433.17188	No results	No results	Full match	4011480.493	3917371.842	4602759.864	128067412	128557841.5	118085461.7	4633636.054	4837902.879	4433232.797	908850674.7	921558982	880353585.9	14999512.47	13053751.77	13469913.34	18017254.42	17084331.47	18325063.93	19744544.25	18432410.39	20916036.9	80221359.24	70779319.13	66246565.34	171838976	185923044.3	189097379.6	56199820.47	52756302.33	53624680.66	20500014.71	23352731.68	23100813.22	112052014.9	102369529.3	101426800.6	92229524.14
Com_349_neg	2-Oxobutyric acid	C4 H6 O3	102.03079	1.744	101.02351	Invalid mass	Invalid mass	No results	321578897.1	324733330.7	331506995	450777676.4	512502565.7	478372085.5	294410840.7	310334764.8	299646541.2	470686523.8	467000717.8	513675973.5	819229854	625870214.1	850579041.7	487703020.6	384344017.1	465116178.3	839442390.5	806617721.3	511710706.3	444401189.7	481185542.8	486637586.1	564158531.8	546156128.1	1015644352	354315502.5	326436362.6	428651833.9	541467798.1	480543602.5	1195736114	412472691.9	518700792.6	436122817.2	414189808.4
Com_359_neg	5,5-Dimethylhydantoin	C5 H8 N2 O2	128.05782	1.679	127.05051	Invalid mass	No results	No results	43112494.33	48601466.45	48876352.8	856835562.6	893940670.1	890496532	202002873.4	193032325.8	186366841.6	844185914.6	899628801.4	890354888.3	460517181.3	467754389.8	468915531.7	545199358.8	543107831.2	571630457.1	54293605.22	55935542.14	60098767.06	379881003.4	428135399.7	411740802.9	497717315.7	514221632.4	493735948	741085280.5	728873949	736905236.5	563286827.5	547394627	452739680.1	440389943.6	503344867.3	508281526.7	464500911.9
Com_363_neg	N,5-Bis(3-nitrophenyl)oxazol-2-amine	C15 H10 N4 O5	326.064	5.707	325.05685	Full match	No results	No results	149646460.1	434134806.8	130120381.1	486822548.6	490541991.6	487305361.2	95869474.78	96342368.44	96896424.11	212253895.2	346330283.7	217808186.1	455279465.7	551283257.3	555846283	859568144	846598232.4	838280978.6	132369669.3	136949182.3	119750124.4	124237033.5	123554257.8	161910518.2	321725709.4	293944861.8	302619606.5	112915026	124541267.5	119187703.3	173653476.3	185228238.1	243162162.7	208460175.6	199832583.7	199315063.1	180740321.6
Com_365_neg	4-Oxoproline	C5 H7 N O3	129.04182	1.685	128.03453	Invalid mass	Invalid mass	No results	282105944.6	293897030.6	300106304.2	578560127.4	560356676	592939523.9	252584804.4	225175969.4	213130409.8	838414657.8	835170563.3	861860623.4	488895631	434957122.7	464719209.2	603414329.9	601587296.6	609396440.1	98591013.55	99157380.97	99545783.33	449147063.1	485446539.6	457866781.7	405558107	389246904.2	388055670.5	782426978.9	801986007.9	811185547.4	588763420.4	564115161.2	593743151.2	448131829.9	477950539.2	500146602.5	488428833.7
Com_379_neg	Psilocybin	C12 H17 N2 O4 P	284.08974	5.751	283.08231	Invalid mass	No results	No match	608226336.7	86286950.47	565154229.6	228771322.8	240934015.8	211534113.3	154459451.2	144200205	149204604.6	143851936.4	286151878.8	157257263.1	197685439.2	707785056.5	637926625.5	122181184.2	830043458.1	92968359.55	158222359.8	135644933.9	126254397.9	312736668.6	76411795.37	305207138.8	218902351.5	68014267.14	232839810.7	288071339.3	275380872.6	318680004.4	654347322.9	609093857.6	126114806.8	147512026.7	154994537.7	124303093.3	124208191.4
Com_383_neg	(+/-)9(10)-EpOME	C18 H32 O3	342.24076	6.879	341.23349	Invalid mass	No results	No results	3629074.789	4281869.524	4103606.338	893588203.4	893622073.8	810741413.7	6336623.501	3667077.614	4808919.786	146858642.2	156082096.9	154325272.8	43609261.9	35987883.93	45314520.65	28923229.48	28753680.85	27149844.24	56732880.89	57849539.71	60961798.55	8567337.425	7893379.976	8963985.654	138873418.6	145410660.9	150628345	1916643.498	1965970.646	1744142.103	10612189.24	8961733.923	7231054.947	128658347.9	125308329.5	120960264.3	108525194.8
Com_398_neg	Ascorbic acid	C6 H8 O6	176.03157	0.457	175.02431	No results	Full match	Full match	319134433.4	248464959.7	223374494.9	581465000.8	351985452.8	435631970.2	682500635.4	380238174.1	438838273.3	491818258.7	246613127.9	383363024.5	383288661.8	447301585.7	486983043.3	540655500	290938793	556831296	710398473.4	707633813.7	873144354.3	411734672.5	601451550	779019731	406514360.1	542303938.3	559945084.5	488073314.2	471797559.7	627273935.5	380610501.3	562094992.8	1334030827	422486481.2	448291697.6	728655179.3	439627347.2
Com_406_neg	5-O-Caffeoylshikimic acid	C16 H16 O8	336.08474	5.798	335.07736	No results	No results	Full match	258932276.5	229547664.7	247173846.4	23321824.42	24108290.97	17346183.55	358513342.5	364863406.5	368926511.3	341392551.5	355842267.2	337789225.5	815237575.6	779713814.8	790149307.7	151169968.1	135879582	149708333.4	574248710	565136490.8	539377072	347879552.1	358643240.8	311522483.2	42656530.57	40549322.26	37431088.47	658199028.3	639819849.5	619023286	50636346.47	55849862.05	55991271.71	335044606.6	302582131.7	271260120.6	256031896.9
Com_410_neg	Sequoyitol	C7 H14 O6	194.07843	1.848	193.07132	No results	No results	Full match	276314833.3	303394747.8	323761484.1	682620230.7	689762793	851749972.7	210463528.7	251877515.6	239358502.3	292843648.6	356985555.4	359403403.9	412218768.1	405584926.1	409636918.7	200626298	376714169.6	378294043.8	662629642.4	654317096.7	636018055.1	357053821.9	377120583	322946571.7	421081318	222018480.7	484902712	236891877.5	278299092.7	268343585.1	459351019.9	483067874.6	1143752876	394944755.9	438732713.1	384850185	453090592.2
Com_424_neg	Lactobionic acid	C12 H22 O12	358.11128	1.773	357.104	No results	No results	Full match	161227386.7	157192611.9	190035411.9	273107288.3	307540322.1	284616936.8	149039349.2	150046009.1	144104940.8	156567443.9	152953201.9	171324941.8	760126609.8	709377645.8	770660548.3	185635993.5	157737656.8	196441343.5	285774446.8	268714204.7	251626857.2	230572301.5	265396095.4	191273510.6	212883611	215447384.3	213117437.9	165760838.3	172260684.6	159946704	141195254.6	143968681.3	327583236.1	201179639.6	219133310	250235041.4	258947775.8
Com_433_neg	13(S)-HOTrE	C18 H30 O3	294.21968	7.794	293.21234	Full match	No results	Full match	114601382.6	113928128.2	115532172.7	807335232	812126455.5	797306961.9	43577121.62	40133485.09	39689825.79	175213395.2	177566557.2	163102811.8	224400104.8	203653057.7	221202841.9	132518284.3	142220232.4	137441748.3	153408959	149337911.6	149072725.3	147608861.4	152220185.5	142028049.7	138080471.2	148437653.7	148905934.5	112544047.4	103610087.2	104626644.8	113765756.4	106269987.7	53743058.32	180112953.3	179947281.1	183087237.2	178328823.7
Com_455_neg	Mestranol	C21 H26 O2	310.18161	10.337	309.17429	No results	Invalid mass	No results	125493725.2	105520694	79398062.86	97544460.79	104271146.6	127472707.4	113579685	95062779.99	114218833.7	128398884	168568994.8	149960144.7	91386518.35	57662535.01	87464136.92	88716445.05	109680046.6	99935571.51	134339893.9	76624612.35	100965779.9	163823834.1	135423241.3	95923538.48	126037430.7	113187357.1	131052165.1	93228963.94	669734930.5	147791969.8	93687030.4	93665073.18	181153999.9	145191570.7	123561454	102989839.6	109494792.3
Com_458_neg	Nitrazepam-d5	C15 H6 [2]H5 N3 O3	286.10878	5.873	285.10147	Invalid mass	No results	No results	1234679.886	1243194.924	1424187.381	43182266.32	40829692.28	44486487.01	1057634.366	1037448.587	1056538.692	707857934.9	704567667.6	697867249.8	1356047.897	1361906.681	1423986.239	1550077.981	1313787.521	1393105.83	1508387.797	2043459.221	1429238.898	24514815.63	21401437.92	19329835.04	46511777.5	55303843.65	49895281.33	4773119.218	4134554.24	4445387.028	1111201.374	1216105.977	1267042.499	71315034.15	67932810.95	56797330.25	44633921.88
Com_515_neg	Curcumol	C15 H24 O2	236.17786	8.204	235.17033	No results	No results	Full match	13392610.38	13730737.64	13800197.16	640369657.8	685429784.7	692927148.7	58615953.37	55784741.05	49058917.38	255561854.8	271167587.5	255182015.4	170867745.1	141380280.8	171573998.3	148674808	154411221.9	157897788.1	39012230.69	42858195.22	37305095.65	547180951.5	524822789.5	464459370.3	190093682.9	184019604.9	225553002.1	32612708.99	40540268.47	37065323.97	92136002.39	67306854.46	84025353.88	238850022.9	259165802.5	274020799.2	243946937.1
Com_551_neg	Vanillyl alcohol	C8 H10 O3	108.05691	5.451	107.04941	Invalid mass	Invalid mass	No results	253079249	255598362.8	259960902.4	457464480.8	464172176.2	481563859.6	215220954.5	216469727.3	215506226.6	132208529.1	131956512	139543337.6	144543771.9	143516074.9	143498835.6	324739108.7	332403338.1	340788419.5	696859881	686760495.4	659928923.1	222518831.9	229680748.1	216663970.1	329100697.8	345916098	337217546	193497538.3	199517862.3	193517309.9	268492845.4	279241283.7	202746689.1	270227375.8	278581139.4	287436201.4	278637230.3
Com_566_neg	Bilobalide	C15 H18 O8	326.1003	5.679	325.09311	No results	Full match	Full match	161612863	152818340	159548136.7	190722727.8	185559139.3	196581342.3	113307108.4	124675878.5	127484220.8	153805298.2	162387448.3	154619777.2	324237743	91423378.09	289894740.3	171852725.5	162530379.7	157578390.6	445713831.4	410924838.8	395474796.2	323440039.3	324646437.9	307189894.2	239639784	621911848.5	241480156.8	244122099.1	234496749.3	239853271.3	166931562.5	172190061.3	284054085.9	223759062.5	195667629	200934474.5	176108141
Com_601_neg	N-(2,5-dichlorobenzyl)-5-ethyl-1H-indole-2-carboxamide	C18 H16 Cl2 N2 O	346.06917	6.329	345.06192	Invalid mass	No results	No match	85820763.56	78785673.29	53805383.76	100208833.2	39923059.06	102941777.6	47508654.12	52309202.56	52789553.67	85920238.91	54553089.99	53588230.06	528404199.7	267723360.4	269148625.6	199850789.2	180474703.6	182276921.8	106281098.7	65792027.01	61521336.8	37484468.4	35652923.55	28405357.05	139659846.6	144503291.2	174067539.6	43477977.06	41165735.4	35067850.95	113977382.7	114900871.2	90313727.36	175877970	136668994.6	163246960.4	149658326.9
Com_616_neg	Succinic acid	C4 H6 O4	118.02581	2.697	117.01852	Invalid mass	Invalid mass	No results	108093998.5	112446431.6	109086911.1	340403878.3	379062203.4	323582122.5	185266840.1	184320525.7	185800299.3	198100026.4	223123009.4	216055822.3	486917969.1	484003745	498738733.8	377011598.3	403864422.2	366366405.9	229842682.3	232096465.6	225075718.9	499033658.8	524538186.3	498139187.3	531595481.7	522170621.3	542928219.1	210545070.6	194874917.2	189177398.5	104862606.3	107903336.9	133500087.6	206099490.4	240203271.6	296017616.4	243754056.2
Com_633_neg	8-O-acetyl shanzhiside methyl ester	C19 H28 O12	448.15851	6.015	447.15128	No results	No results	Full match	61840524.24	57441770.27	53208908.33	354709274.9	306005332.7	301178464.5	163803123.4	168619706.5	171609221.4	251783755.3	262141212	259172525.5	496655781.8	473946804.2	464147124.4	99466138.33	99695086.66	98007493.33	316516238.5	314292712.8	304567206.9	134976015	133437293.9	122234116.3	143277352.4	148890928.9	145773766.7	433441959.8	395242219.6	410262969.7	43094099.77	43084896.38	34346812.84	242801992.5	225385200.9	201696488.2	173377049.3
Com_669_neg	2'-Deoxyinosine	C10 H12 N4 O4	252.08325	7.992	251.07597	Invalid mass	No results	No results	4151001.933	4081834.674	3878197.979	117656403.1	113744554.3	100278923.2	1093322.452	1196602.687	1086856.249	438137698	451076085.5	425793495	19471840.48	16607221.5	17883028.2	16964523.83	15842693.74	16379876.5	2234581.205	2341285.254	1980059.415	20918515.47	20417686.9	19854825.53	292506189.8	281763402	282233927.3	18012658.74	16835279.9	17530199.33	2154758.681	1833396.373	1391268.82	70022322.18	76308309.89	78558832.46	78080842.38
Com_693_neg	3-Hydroxybenzoic acid	C7 H6 O3	138.03104	5.266	137.02376	Full match	Not the top hit	Full match	43874418.67	38736850.75	39416109.45	145332734.4	147479267.5	156589955.9	326248786.3	320697220.9	326234496.5	273366133.3	283515108.2	290620247.5	433174044.4	409751083.4	420246771.9	51157962.23	48155063.35	49090409.26	78138286.27	75004686.14	73619400.58	57887399.01	59752197.84	56742893.86	27068059.7	26229725.07	29710157.45	32495675.44	36437356.25	32876741.91	42425934.25	49876271.33	43866113.12	125735060.1	129413119.5	130511463	129995386.9
Com_709_neg	Acetylharpagide	C17 H26 O11	406.14792	5.543	405.13998	No results	No results	Full match	57863645.66	59550090.32	62785327.17	72373392.95	71420381.13	72428890.16	35760911.63	34539792.96	37720281.84	147506830.9	171840934.6	152822909.2	95169164.99	89202056.46	90055629.76	151410226.9	155395838.7	170012413	249632337.5	229534736.5	88497086.61	283338261.6	306110065.2	295713123.2	106393429.5	111901352.9	130482278.4	148526146.3	135700072.9	151626128.2	395650042	403721516.4	315486345.8	118782458.7	133351648	128187122.8	153500659.4
Com_727_neg	Wedelolactone	C16 H10 O7	314.04265	5.722	313.03531	No results	Full match	Full match	155726586.2	162339280.1	160651089.9	400995424.7	389873983.4	434813455.5	90512157.82	107253875.6	87018283.76	233056243.2	224782978.1	206673995.2	407420211.6	351245982.1	339021723.4	284245163.1	272871674.8	262983386.2	122741468.9	91911449.73	108177096.2	71061979.62	78124045.66	82124939.01	343027903.7	368068946.8	363176107.1	116998394.1	131264957.4	141353571.9	185555440.4	178501914.2	246845877.2	213545150.9	189497932.7	236364122.1	189717389.7
Com_736_neg	(+/-)9-HpODE	C18 H32 O4	312.23026	7.48	311.22302	Full match	Partial match	Full match	87497039.2	117732712.9	132939432.9	229289359	234890704	230579519.8	42463890.01	72981532.51	44733142.76	141107032.5	139167774.5	85819982.87	346304690.5	320995386.6	399422887.4	64503745.31	108081122	62087677.69	166213206.9	164840552.3	152973619.6	168651572.4	184968611.5	186741512.6	108449793.9	107347889.2	160063343.8	164870170.8	157803953.4	142112565	76899197.6	82840595.37	49680074.47	188249295.8	126139174.5	188125907.1	222012432.1
Com_761_neg	Trifolirhizin	C22 H22 O10	446.12164	6.206	445.11429	No results	No results	Full match	1288143.424	1503538.879	1619704.43	43366543.9	43018092.89	40462678.9	9307429.685	10660627.58	10578485.92	7471290.924	7886242.544	6939013.624	29960630.48	27334966.65	28338373.19	1370036.5	1134023.518	1161537.794	18350439.4	18183778.02	16266177.9	5329431.178	5266603.823	4095760.491	3085961.379	2322320.903	3212437.506	335814383.1	308883582.5	352598497	1084378.641	1149621.701	1057524.405	56158172.57	46701913.29	47809758.55	39165232.66
Com_791_neg	Threonine	C4 H9 N O3	119.05742	1.683	118.05013	Invalid mass	Invalid mass	No results	95428307.37	95641552.7	104725297.8	298601525.8	306723233	296852954.3	92039730.24	88587952.61	80132121.41	352152852.6	355050773.9	339695126.6	211181356.1	190478647.4	202349102.6	247825353.9	246830015.6	248965614	71028092.8	73156512.97	66560828.18	163816975.1	168678927.9	176063470.5	359952860.2	355646982.4	342654714.6	182020108.6	169545275.9	176363824.8	348865606.5	352400063.8	307221586.2	209409707.9	225076549	222131865.5	209244371.7
Com_792_neg	JWH 250 N-pentanoic acid metabolite	C22 H23 N O4	365.16876	5.683	364.16147	Invalid mass	No results	No match	2268421.789	2339254.217	2297091.834	16643747.45	14523293.97	14559052.18	8540762.798	8129761.615	10713988.86	12424811.01	15300371.59	16508190.53	19287541.72	15934738.47	18679393.9	97382491.83	90534272.09	94617967.82	8592574.103	9606918.151	7784419.966	10175989.63	10045436.58	11026405.56	368439642.2	388090214.2	407303181.9	3658908.138	2545221.026	3201686.497	29593322.32	27122361.21	18662978.25	43922193.7	41801193.41	38329599.15	39341748.59
Com_819_neg	Palmitic acid	C16 H32 O2	256.24026	9.623	255.23297	Full match	No results	Full match	28360665.24	27555981.83	26860916.33	48249247.6	42224543.83	44829813.23	26040475.64	24685390.09	22848802.22	63642724.97	62724875.29	65988284.12	350038407.6	316383691.7	333419058.1	38301312.94	37962134.05	37997870.08	114733914.9	107218384.1	100220829.8	47662059.74	46223469.31	46003710.16	89502734.48	86174718.25	62269712.22	21061938.68	21850391.21	21035304.35	37088309.8	31978442.09	33484108.51	59644635.48	65257003.54	69864338.29	77504053.13
Com_827_neg	Mevalonic acid	C6 H12 O4	148.07294	4.456	147.06567	Full match	No results	Full match	4049136.01	4147990.206	4149681.414	159762384.3	173027223.6	170307228.3	58530569.09	57266372.98	63653895.63	4586133.597	5275764.926	4904480.081	344220749.4	319469006.7	339664813	19328991.67	17828444.99	18333418.15	55698154.15	58705530.28	53994215.83	8969686.097	30638069.89	28750862.73	4996106.294	4834719.944	5485618.862	50489768.96	46379975.89	42597419.31	108670342.1	117168174.9	50266678.18	62916024.18	68156938.87	73547206.26	69481718.4
Com_838_neg	Purpurin	C14 H8 O5	256.03675	5.605	255.02982	No results	Full match	Full match	121760701.4	264925087.2	256583041.7	95692312.23	95869137.79	95975018.98	208037875.2	216792587.4	202941528.2	34638298.13	54974392.39	40333321.66	186291852.4	145082330.2	180571361.2	164759340	203584393.3	67818970.24	41825438.78	38335948.91	49924001.97	138678967.1	136224877.7	74970305.47	110032088.4	94722274.46	113177140.4	256568443.6	256744017.7	230037003.9	232774714.1	234162078.9	193393064.7	171341514.2	186773275.6	182984945.5	157754255.3
Com_873_neg	(2-amino-5-chlorophenyl)(phenyl)methanone oxime	C13 H11 Cl N2 O	246.05621	6.926	245.0489	Full match	No results	No results	9446117.835	6497122.381	10138313.94	95964717.32	89191836.82	88024726.47	10316785.75	11653816.03	10070525.63	298032219.2	329013109.9	305237602.4	28160858.69	27094141.17	26726784.94	25517217.73	26494962.37	23950943.46	4773636.501	6361946.092	4767902.29	19068991.42	20984876.77	21256857.32	187227253.6	184746635.9	187961099.9	24741053.94	25516944.13	22728529.56	4818282.521	5922432.011	3174664.091	61525021.52	61599104.84	61972451.85	59645040.64
Com_915_neg	Maleic acid	C4 H4 O4	116.01014	1.681	115.00289	Invalid mass	Invalid mass	No results	20471770.9	25844640.66	25262872.37	240033762.6	182516020.5	134514785.9	52639782.37	19547979.38	26605133.31	80614728.85	82704425.6	70177012.2	49928129.94	44815947.3	84929994.24	21894770.81	25233328.33	26208642.16	34385720.49	26765586.34	29207041.81	26911915.14	29232733.1	27555714.21	37822474.01	158658042.3	33329823.91	270627121.2	29930320.25	35453535.08	39725019.1	42718022.74	60871835.5	30040556.49	35531487.28	32562316.9	26099982.99
Com_919_neg	N-Sinapoylagmatine	C16 H24 N4 O4	336.17872	5.899	335.1713	No results	No results	Full match	14069633.02	12935323.34	13587008.32	32723435.31	28491437.04	28469341.7	150279319.7	151517982	149930245.5	47879302.05	60554820.69	43684459.68	297297716.1	274509123.5	295176906.3	173745385.4	188669226	189803100.1	104388117.1	108431732.9	93390600.87	61512479.9	51729301.52	45532333.09	250343544.3	239980570	261068260.8	65554374.79	67796221.91	62472192.5	48493136.84	44501726.71	64215862.25	120491315.2	103961358.1	93181949.53	82398913.37
Com_969_neg	martynoside	C31 H40 O15	652.23762	5.805	651.23065	No results	No results	Full match	89968625.98	88836868.07	87143237.46	85130380.09	79112827.9	101465407.1	84690335.53	92247787.05	94472174.28	268928668	30701806.92	269592273.5	54855410.7	46464833.48	53521450.56	55851284.03	49367696.68	46993852.76	6306871.229	20619052.38	8168793.909	93653475.67	108209805.1	98124134.71	128279906.7	144247992.1	183049717.2	172295101.5	4482271.916	196832406	179995100.9	189659228.4	85356348.59	113562867.7	119060785.2	105260642.5	108984072
Com_987_neg	5-Dehydroquinic acid	C7 H10 O6	190.04733	1.795	189.04036	No results	Full match	No results	174073409.3	148040885.4	188962166	65239406.98	88031741.74	73813960.5	134365769	105520990.7	61411746.02	124307608.5	117198284.9	113223944.9	121756370.3	101315367.2	96061654.56	175767382.2	163558264.4	159132347.5	223168601.4	320532874.3	260983093.3	121422549.6	120434256.1	121907770.7	210033611.5	240827919.6	246112651.2	137142102.9	147516535.1	146083122.2	64597491.21	66639706.14	71779453.26	148813893.8	142279760.6	137996318.4	130356653.7
Com_989_neg	Hordatine B	C29 H40 N8 O5	580.31004	6.169	579.30261	No results	No results	Full match	24781101.03	21367562.26	17637602.49	292274734.1	275870769.1	252692192.3	9062088.151	10758888.47	9327546.598	10027507.49	7821455.168	7522628.035	106793264.7	95790039.94	103186138.6	35355117.19	45325900.78	40952125.43	6830881.464	6076113.151	7945976.38	11719321.24	13402300.63	8716500.298	171484353.2	159402895	181262348.1	11551417.64	10584515.96	9216743.635	8587985.975	8074256.442	8756797.869	79256871.13	69047167.16	62460261.75	56760256.77
Com_1001_neg	Phenylacetaldehyde	C8 H8 O	120.05668	5.667	119.04939	Invalid mass	No results	No results	150865472.2	149861749.2	149777808.3	150652628.3	155287510.4	149772472.4	62535108.22	65216373.4	51075818.12	89697153.13	108490165.4	81951553.32	81949535.1	80735923.34	91648106.6	72046512.81	90808411.38	81823227.95	167573803.4	263849857.8	186279675.9	170835693.9	170500885.7	167579437.1	155776945	298229585.4	151740374.1	117784731.1	119398151.8	119673049.7	127291729.7	98264329.51	183342242.7	138503783.9	179370853.1	117212092.9	125094024.1
Com_1005_neg	3-(3-nitrophenyl)-2-phenylacrylic acid	C15 H11 N O4	290.04276	6.062	289.03555	Invalid mass	No results	No results	204962351.7	192232647.1	194028945.3	232298613.3	231256999.4	216067460.9	114908976.7	128407110.5	132467045	110626124.6	108386614.8	106511140.8	162094929.7	142111483.5	142395037.1	178225415.3	186708553.5	191563654.8	159539483.1	164145502.7	147359098	209057118.2	207474598	176708712.7	244994295.7	253173531.3	242657175.9	136765555	123440873.3	134421981.7	250794010.2	205442610.9	215286499.7	233915637.2	207039544.6	178175176.3	155802500.4
Com_1045_neg	Hydroxysafflor yellow A	C27 H32 O16	612.16993	5.828	611.16278	No results	No results	Full match	2904375.886	2808449.968	1306304.877	274588966.7	253768194.1	257538221.9	91305389.93	85927526.6	98276621.17	101305922.2	102351606	107230798.1	3519752.476	1844442.457	3451965.302	15552468.94	10937162.94	12226923.02	14799629.33	16063090.16	14091009.11	81793025.6	85674987.89	76984388.36	8324891.858	17242579.8	16585234.91	95852212.42	93679484.3	97043713.85	2051223.65	3363745.148	2463901.98	78557045.85	74538381.53	59506998.12	57284662.31
Com_1050_neg	Aminophylline	C16 H24 N10 O4	420.20009	6.236	419.19269	No results	No results	Full match	28133949.4	11732340.33	25570286	31669816.69	44924112.96	26755562.36	23212894.46	23578934.11	26980172.97	214295793.2	217038165.4	204266312	6626726.139	50613306.81	54006058.1	94959395.02	111795857.6	110146853.7	27981435.67	23859033.12	19986438.75	117014746	46576733.42	84822623.56	271822076.6	271850645.2	283382805.9	110623232.3	102510126.5	101635405.5	9845121.103	9151754.625	14831943.7	105241669.8	93535269.61	76723855.87	77019024.5
Com_1051_neg	p-Coumaric Acid	C9 H8 O3	164.04672	5.678	163.03944	No results	No results	Full match	134895488.5	162886701.1	142585633.1	168337023.6	151310917.2	161200291.2	69874231.4	104022115.3	81729380.04	112860393	118245007.3	102650217.5	91216575.35	81990454.02	85513722.33	96759165.75	122679583.3	98472687.22	279345173.7	280457390.8	292650266	204797271.2	228009949.8	234912355.2	189625316.5	191983607.3	184438226.6	131082752.7	124374310.6	142520655.9	114576363.2	130467985.3	212805561.1	132353030.3	158483016.9	161264646.1	158846482.9
Com_1059_neg	Prostaglandin D2	C20 H32 O5	352.22284	6.708	351.21555	Invalid mass	No results	No results	22810705.42	21136883.3	21085019.06	244643645.1	239991764.9	211554026	10323149.86	9467286.471	11345066.1	47358080.96	47570226.4	48178800.54	254468629.4	232649276.6	251185942.3	48846967.88	49125962.19	47401695.74	118216923.7	125189994.1	118853338.4	26726372.31	23768432.29	23361470.81	55882711.3	56946479.5	62351191.07	13569589.56	10494448.3	8842874.149	21355511.47	20679136.31	15504733.84	77524318.9	74187264.91	69031240.84	60606193.31
Com_1092_neg	Reserpine	C33 H40 N2 O9	608.2692	6.179	607.26196	Invalid mass	No results	No results	3719867.396	3326338.991	3672907.631	105945052.3	106882312	93689562.3	9246508.636	8454904.632	6549885.635	232066770.5	230752711.5	212049912.5	26731540.24	28045055.56	27766400.35	33629517.44	28219791.15	32402888.27	7621451.296	7239919.134	5939287.932	3219157.818	3568334.853	2672872.396	121201968.7	136397030.2	135782578.2	16526241.53	17830733.9	17796438.21	15305942.33	14611025.04	15660759.48	59739308.42	50684716.67	46689496.95	38665593.63
Com_1093_neg	1-(4-chlorophenyl)-3-hydroxy-1,2-dihydroquinoxalin-2-one	C14 H9 Cl N2 O2	272.032	6.06	271.02469	Invalid mass	No results	No results	172496878.7	143634268.3	158490928.7	191736186.2	193826189.3	183571707	105203692.7	104591102.3	112068839.3	34677157.13	34326518.81	31858137.51	46899897.71	53822425.26	49754118.6	103187692.4	113292879.7	117347026.4	118552953.5	118627520.1	111718486.3	180917630.2	181606877.6	149955100.8	162887592.4	181228262.1	175083988.3	110734186.5	96124114.24	104078589.3	226840287.6	177899019.4	176949170.4	185370408.8	158116816.4	140195876.8	120765824.8
Com_1096_neg	13,14-dihydro-15-keto-tetranor Prostaglandin D2	C16 H26 O5	280.17088	11.036	279.1636	Invalid mass	No results	No results	5946604.87	7616579.125	5009159.995	4939608.518	5127364.991	5341016.029	4574201.383	7951804.974	20370624.06	5324820.308	4852208.192	7649250.416	4714024.571	5281812.721	5541563.052	4963413.394	4830772.815	3146591.13	16446283.24	5676323.334	5450614.217	7924387.118	6913514.839	4388513.47	5559571.066	4439820.173	8721716.864	7860206.696	216222391.7	5751695.674	3729096.196	3056285.93	10254970.42	7019207.786	5374557.134	3603260.479	3799750.727
Com_1116_neg	Chlortetracycline	C22 H23 Cl N2 O8	478.11125	5.763	477.10397	Invalid mass	No match	No match	152358438.1	171229698.9	155695953.7	107830510.2	102141650.1	108883382.1	119644178.4	152471330.6	128071261.1	78774111.66	171696914.1	80570495.35	215425984.8	188682003.1	207397653.6	224782661.1	203297484.4	192907567.2	67328650.63	49997417.15	55476440.07	70832492.65	63945496.23	58594113.63	163518390.8	147058748.2	158373034.6	160641750.3	160866285	213325851.3	191256488.3	167445976.3	267012599.9	129101182.1	154798412.7	174769764.4	135280090.1
Com_1117_neg	N7-Methylguanosine	C11 H17 N5 O5	299.12168	1.686	298.11441	No results	No results	Full match	59278937.76	62755005.63	60636164.84	198513159.3	198137825.9	195087359.4	57104596.98	58990891.66	53225554.89	220652738.8	233058831.4	228646401.3	121151681.8	116369999.7	125394691.4	159585989.7	148024589.1	158826829.7	42192076.7	41089974.16	41362918.91	106506875.6	103920648.1	101401134.5	219407128.1	233157586.7	229573787.5	114867231.6	111878507.3	112047236.8	219234340.1	217201519.6	191718380	130894383.3	144041672.6	143772963.5	140766625.5
Com_1137_neg	Phloretic acid	C9 H10 O3	166.06241	6.162	165.05519	No results	No results	Full match	17325273.01	16978485.64	16672520.97	5615866.661	5902446.935	5531863.435	6268005.146	6857299.295	6260931.87	10920677.47	10516673.4	10936942.64	20403265.27	22401224.35	21884030.44	5514649.828	5459998.796	6120476.357	21285212.15	23752319.72	10102259.39	222355325	163947459.5	200769983.4	7274619.752	7410823.397	8007470.899	6878795.797	6115382.5	5268607.405	46635408.09	48876331.39	41519026.76	46689089.43	36709203.68	37018862.2	31950038.9
Com_1171_neg	L-(-)-Malic acid	C4 H6 O5	134.02081	1.696	133.01353	Invalid mass	Invalid mass	No results	75492614.63	86369787.66	97804961.04	211530158.2	129694285.8	115057055.4	59278011.63	56653075.45	53795987.57	84615932.77	127672077.2	153810933.8	136238714.2	141746996	145052412.9	123642982	132571233.4	151012749.3	150542102	147309117.8	135839101	116739215.2	129098992.5	118503185.1	174570425.7	140478987.6	129749661.4	96553197.44	101176062.9	113474707.7	122050907	120177805.5	451489197.9	108712765.2	89477261.01	133435293.1	84217403.53
Com_1186_neg	Gingerglycolipid B	C33 H58 O14	678.38385	8.623	677.37622	No results	No results	Full match	18760567.58	18588305	18307838.85	227459601.1	215763064.8	219410125.1	44773922.19	41107153.79	40315312.88	61761685.28	63528031.87	63239237.06	42900394.09	41868094.61	41628591.81	67688913.88	68019177.47	67346484.06	63620228.52	61224145.91	58718743.33	19264299	18775002.4	16687563.94	120448124.6	119261726.5	122766485.9	17232328.89	17598875.04	17817424.86	35239707.21	33718671.97	4540368.765	58956778.59	59732746.17	62442160.27	56356319.18
Com_1222_neg	Polydatin	C20 H22 O8	390.13172	5.449	389.12424	No results	No results	Full match	19693573.59	25647898.91	25551788.76	7223118.248	7089053.384	7376546.54	7770803.968	8289678.72	2760727.83	6814721.424	6033434.796	7726956.56	5128593.976	5975959.628	4682832.542	6643076.304	7766647.536	8413665.81	183020308.7	237446836.4	222106134.2	4933063.054	5503369.253	5531533.329	3000009.837	11719181.58	11388107.57	8986338.413	5081574.795	8045298.483	11484342.03	7585671.207	5378190.051	21239063.08	26608535.58	21681373.55	17454081.16
Com_1384_neg	5-Phenyl-N-(4-(trifluoromethyl)phenyl)oxazol-2-amine	C16 H11 F3 N2 O	304.07975	5.362	303.07257	Invalid mass	No results	No results	31534086.32	28227527.85	26146567.62	13944535.68	12778330.58	16069738	8059368.874	9159239.909	7508193.78	35183557.87	16918648.08	47749018.99	7472622.77	7851092.711	6779935.842	160064973.2	162468231.5	171109716.7	61142061.64	62965351.05	59327584.68	35306587.83	35106271.22	30854671.62	56673709.8	51502633.31	49865152.31	40381953.79	39943300.56	38998907.83	140244289.1	160982754.4	107778199.2	56337620.93	66540051.13	63937796.32	67853987.48
Com_1387_neg	��17-6-keto prostaglandin F1��	C20 H32 O6	414.22588	6.194	459.22424	Invalid mass	No results	No results	14448354.47	15577309.77	11892083.63	26785901.87	29091356.12	29310994.61	124067266.5	136446914.1	142609223.2	34737475.04	33247352.8	34281648.91	31054195.71	22589154.21	20573646.3	23682419.72	21316713.18	26336557.71	33198954.07	32207372.79	28348288.83	18292313.05	15237423.1	22578475.97	61639848.87	69462844.82	62767550.88	38623980.24	21636262.72	29628177.02	33010210.79	34278055.55	47683607.63	52005487.27	45169162.98	36458169.78	24393833.9
Com_1393_neg	N-{6-[4-(tert-butyl)phenoxy]-3-pyridinyl}-4-(trifluoromethyl)benzamide	C23 H21 F3 N2 O2	414.15638	6.689	413.14911	Full match	No results	No results	819497.4027	776911.969	822165.4753	6465613.651	7093437.85	8738883.821	690967.2798	687294.4811	830908.735	166840236.7	173215080.5	165228008.1	1787240.466	1502332.551	1446512.333	886001.0963	860802.6134	858192.9345	1122261.069	1155309.371	1271481.347	3994576.531	4550439.784	3732129.948	16902875.25	23860065.55	15084074.82	872412.1162	1478643.254	883236.7376	725012.9826	744885.2591	1152674.134	20242491.48	13634675.21	14257871.08	19731024.63
Com_1434_neg	Citrulline	C6 H13 N3 O3	175.09516	1.704	174.08788	No results	Full match	Full match	1342875.235	1221605.897	1240231.042	58043078.55	63885711.29	62389782.09	9980357.663	9272681.971	7786314.961	120465487.7	126860476.4	114346192.4	150032531.1	145195910.1	164596974.4	60590248.03	49025907.72	62577563.3	2010898.577	1153344.773	1131652.597	24364933.69	26740983.51	24855924.72	15474304.38	18762485.85	19579857.57	72379301.48	71502126.76	69428751.65	12507595.65	10857512.46	14050651.15	41589731	40564352.7	45873567.31	46478530.16
Com_1448_neg	Pyrogallol	C6 H6 O3	126.03097	5.429	125.02367	Invalid mass	Invalid mass	No results	38972685.1	44345963.52	41537763.08	46147367.29	48234644.55	45173219	55569691.34	56717317.5	58237748.01	107935675.8	114656674	112996139.7	46613253.74	42964417.63	46549077.44	36659910.11	36083949.12	35653799.07	42780936.38	42970893.92	43653697.94	152215083.4	158064347.2	162861597.2	141029802	116700276	119072303.4	43080989.76	42000511.88	50225325.49	89687289.43	94228127.75	84085576.62	62227564.36	74127600.46	76102203.39	73166790.58
Com_1503_neg	Luteolin 7-glucuronide	C21 H18 O12	462.08037	6.182	461.07309	No results	Full match	Full match	116374885.4	122709034.4	117080333.1	13437659.73	17625185.13	16807408.83	10302743.5	9743346.543	9695549.926	3602502.001	2980769.594	3190595.981	46852701.55	42752985.37	46089015.42	18508794.59	32508316.7	25094939.61	17002843.17	13936047.18	11962574.01	17125210.93	17217687.42	14340926.72	30446393.78	30151478.23	27327957.44	9407391.945	6881362.198	9851907.019	16144461.05	17771624.97	19849373.15	23434680.26	19123455.46	20580339.49	24803098.08
Com_1531_neg	Hesperetin 5-O-glucoside	C22 H24 O11	464.13393	5.882	463.12634	No results	No results	Full match	9970087.852	20062787.64	6994257.721	8465026.254	7624122.82	2168867.901	8832456.327	12117239.14	7959829.438	39117776.42	70259689.82	12076724.3	152167676.8	115019563.7	98365623.34	38505748.87	40849689.35	35575820.48	11632499.33	58733038.92	16827307.53	31605973.87	86224622.98	18303928.24	11514975.21	9434444.48	41469591.14	8194690.744	31082542.74	10996511.1	34289066.06	34851261.44	39341432.31	10024788.7	9358035.817	14066650.76	9587946.527
Com_1544_neg	Sinapaldehyde glucoside	C17 H22 O9	370.12674	5.874	369.11932	No results	No results	Full match	14293970.18	11673086.6	15784365.38	21148955.5	12696739.07	5991814.102	69199912.23	63942425.92	76695719.05	32489703.68	39018343.18	32273114.57	84285548.37	75044676.96	71256624.49	46182528.98	44630254.94	45377578.62	56990960.85	55944677.78	42924549.9	38894903.49	37619399.64	34681860.09	11940229.02	12417892.09	11770477.7	99859536.94	63708630.7	137428465.8	7755382.996	9630589.056	9530919.965	36780664.45	42793959.99	32999960.88	29068927.66
Com_1571_neg	Gomisin D	C28 H34 O10	530.21415	5.896	529.20673	No results	No results	Full match	1632740.643	1521145.741	1271756.679	146376061.2	145661658.5	136825330.9	20843260.01	21252425.47	18600713.21	141186315.4	137804117.1	124105098	22362077.41	18367716.17	20863942.71	90738051.17	85101092.59	72042783.96	29181692.8	21312711.47	24370753.32	1404901.213	1915805.593	2132891.194	43284483.91	50934680.9	61352044.93	63727960.1	78525876.25	87157495.73	48684239.49	52696152.68	65102592.61	55124757.99	53000872.92	43095790.15	45319774.37
Com_1599_neg	Mangiferin	C19 H18 O11	422.08535	5.881	421.07797	No results	No results	Full match	110106681.7	94745349.63	106662099.9	10739202.54	11762918.3	9468588.021	11679514.24	11158224.6	14149743.78	8578388.975	10700756.56	10548213.72	7270342.382	6549705.996	7925936.504	30822445.15	29522915	31038574.29	13591138.83	17413579.91	16006353.78	124645080.5	126972043.4	115910763.1	13010528.66	15401541.1	10596778.15	9100888.697	6407636.761	6527777.95	6054080.503	5945298.738	10976314.53	44946975.79	37033307.2	31412793.81	27943117.52
Com_1611_neg	nor-6��-Oxycodol	C17 H21 N O4	303.14306	1.662	302.13586	No results	Invalid mass	No match	27205019.91	26347436.12	29107364.62	94657317.7	93778384.9	92983947.06	34095913.72	31460951.16	34320859.28	136942126.4	134178897.6	134826998.7	56281330.72	51822501.83	56099481.77	22507654.16	21355249.14	21659983.02	34397361.91	35716580.27	39465201.74	45153250.12	45967040.1	41847897.08	59024584.1	56709771.06	54234157.66	56951483.03	56834689.33	59027575.05	28800060.07	26062382.78	29585128.83	46379153.33	49452161.02	49975747.5	45414935.51
Com_1655_neg	Trehalose 6-phosphate	C12 H23 O14 P	422.08275	5.726	421.07547	No results	No results	Full match	22939454.6	13629222.98	18746668.93	29453869.19	25903149.42	21428179.13	63838359.8	74452178.34	48633752.72	52402313.85	58126069.25	63002446.28	30145210.57	30041802.62	26537074.24	20443386.61	20416672.93	24300030.07	118651388	110984718.7	134760678	40042346.77	35664628.72	53747451.57	38007915.37	31778403.12	34501076.88	37126512.34	41387551.19	35621376.06	33845775.81	48598912.48	285993450.3	40884578.36	42112274.42	41099865.03	37400500.45
Com_1679_neg	Heteroclitin D	C27 H30 O8	482.1933	6.371	481.1861	No results	No results	Full match	18100414.07	18870465.46	17796281.16	73506062	72952074.28	34220226.88	15926421.19	19539790.17	16640325.19	71870058.33	131655795.9	122148868.1	19828658.74	22847040.04	17561435.58	32085178.26	26664219.13	30779633.81	20118743.01	20090830.94	12355490.52	17410825.69	15650800.63	14680641.73	126723577.2	148824899.5	67489428.45	6623332.871	7923259.823	5419573.415	7444255.757	4977661.143	5175927.521	59083062.08	47302052.18	39831614.57	36894509
Com_1694_neg	Ginkgolide C	C20 H24 O11	440.13219	5.852	439.12491	No results	No results	Full match	25036497.73	24923126.09	24637351.65	141922357	132254163.7	124365071.4	33239160.58	37068381.68	33618766.07	34039631.51	34613293.54	35277343.5	10084292.8	11928890.13	11605480.79	6236837.102	6046199.322	6239011.488	150829231	149950168	150779622.5	68452896.67	70466834.6	62613139.04	39947772.8	42171683.91	39919357.69	18479594.14	16373973.03	17351577.04	58555870.32	65699195.76	51498892.51	59934987.05	55683365.75	52011149.78	41580721.2
Com_1703_neg	2-Hydroxycinnamic acid	C9 H8 O3	164.04676	6.206	163.03946	Full match	No results	Full match	13195989.3	16044820.01	14674827.55	17812642.92	14285193.23	14070862.94	39202763.18	41991775.3	39435332.47	52210905.37	44967782.97	50964774.14	94871139.65	86938895.83	93156387.6	68628977.02	66287600.34	67936140.77	56535421.33	62455762.15	55114669.5	11670436.02	12498757.99	11602275.25	138133897.3	143269654.9	146652682.2	38150537.21	37743079.52	35890336.59	11581227.77	12531774.91	12772806.95	53939577.41	49754205.67	45908635.38	41653153.6
Com_1707_neg	14,15-Dehydrocrepenynic acid	C18 H28 O2	276.20907	7.785	275.20172	No results	No results	Full match	22251793.33	21471977.48	21596492.29	140674128.5	140044766.3	136517704.7	7847282.856	7702711.23	7620178.273	30951918.83	31735165.23	29606318.82	37407034.25	33730536.32	38329238.11	27856097.85	28498248.88	29243785.19	31703156.78	30623590.75	30304842.73	22151407.17	25722276.97	23107672.9	28283683.31	29921522.39	31761553.91	14920850.53	13900311.59	14805323.83	25443318.96	23413119.64	11473787.58	32898747.79	33929605.23	34223400.42	32674616.71
Com_1708_neg	Dihydroroseoside	C19 H32 O8	406.22054	5.841	405.21317	Invalid mass	Invalid mass	No results	25797011.35	25417663.18	27219444.78	4988337.122	4109132.767	5115961.419	24636411.53	20624330.73	21344491.62	124304267.5	125277437.8	131745434.5	19870860.91	18044634.81	16732299.5	10048587.69	8960911.28	8596587.318	115126538.6	97463258.03	109322204.3	17002274.23	18412683.65	16525536.52	77799375.48	83311641.94	80177405.64	32026353.5	30535027.02	22143272.95	8795378.486	8942686.301	10432128.44	44654899.68	43537958.32	40078763.29	33387926.42
Com_1726_neg	N-Methylthreonine	C5 H11 N O3	133.07311	1.687	132.0658	No results	Invalid mass	No results	19067614.03	21418252.18	20108672.51	114058453.4	122091150.1	138226901.4	76747345.07	72390938.01	69727152.66	44550967.54	44800079.51	38845888.57	53251441.65	49359116.48	50257082.63	69667410.3	72895681.57	76839435.55	28561106.91	33752002.96	30034315.23	57305206.79	57283266.4	54240628.45	60956199.39	56839496.74	62003296.56	61662438.28	52504954.16	49516872.49	77250896.16	76529078.82	84922575.68	54438259.2	55832146.35	60683641.06	54555651.54
Com_1736_neg	Dihydrofolic acid	C19 H21 N7 O6	443.15848	6.303	442.15118	Invalid mass	No results	No results	2305932.901	2322118.603	2744815.69	3239159.123	3056870.157	3084079.461	6105695.454	6496858.594	6537487.574	5570193.76	5726989.254	3720537.599	116498902.1	108796331.4	128094127.1	4339842.348	4135262.738	2870621.289	2712237.313	2795192.045	2612522.057	9383506.839	7615422.832	8070700.465	6156818.326	6042382.787	6202285.05	69592903.98	68303484.75	79387957.45	1175090.052	1514125.608	1625701.569	19242395.78	13945630.87	14676665.29	15416939.25
Com_1738_neg	14-Methylhexadecanoic Acid	C17 H34 O2	270.25604	9.615	269.24881	No results	No results	Full match	5630537.793	5850666.148	6228353.057	10159660.41	9292245.136	10516162.3	6148429.709	5994760.693	5433237.737	18928521	17270903.46	19994201.76	125675007.3	123429739.7	127857603.6	10319394.04	10541199.56	9923140.692	32269354.85	33789792.43	36684748.08	13453858.08	11790969.06	11236177.37	32091952.9	26217705.8	27414362.4	5279435.149	4422101.798	5188464.293	10430665.51	8857789.703	6678199.308	11484729.52	22279254.18	25100739.14	19994290.73
Com_1831_neg	LPC 18:2	C26 H50 N O7 P	565.3386	9.068	564.3313	No results	Invalid mass	No results	52796992.73	48464508.25	50703666.23	32721312.74	31702512.94	33474610.7	98862250.06	93021256	91315377.43	37276599.61	35630750.99	37575517.86	1972552.669	1235791.784	1511570.989	33364130.2	30454395.5	24253049.24	68437554.51	64933569.62	61903349.51	32827315.74	35159997.14	31048807.25	109326153.8	82901053.61	108096709.5	48617130.4	49306501.24	46004523.28	18576147.96	17966318.07	6637203.765	27577887.99	25170001.01	19255774.5	21686377.77
Com_1833_neg	4-p-Coumaroylquinic acid	C16 H18 O8	338.10117	7.313	337.095	No results	No results	Full match	930518.1943	1057914.314	1007135.331	7250648.386	8102765.75	7501141.767	592588.4678	799778.3931	769736.9739	110970577.1	114965198.7	118712622.2	1498742.307	1248946.39	1353259.205	1029910.92	840044.0364	906263.0464	947631.46	1399526.273	1119740.966	4239530.062	4410686.481	4283956.617	14472588.25	15174874	14986291.82	1076312.711	843611.1385	730014.4156	793576.7815	574739.6556	869595.5498	12323407.68	12556906.56	12817188.56	12513526.63
Com_1847_neg	3-O-p-coumaroyl shikimic acid O-hexoside	C22 H26 O12	482.14298	5.424	481.13586	No results	No results	Full match	10994812.34	25178120.21	30187399.16	71264549.21	82744204.91	93203842.82	26713393.93	9222230.918	39912907.71	96940991.75	102928185.1	90429705.42	40106791.19	39572090.63	41135088.49	94935431.84	100706873.9	103771892.8	110657311.6	136807408.8	102555570.4	40831485.77	38449030.37	28598489.82	54566472.03	51517546.61	57852723.82	19154730.78	18244924.42	21179221.66	27870276.21	20421746.35	16425654.24	53363181.63	44607251.77	55804879.12	53113517.83
Com_1880_neg	Monotropein	C16 H22 O11	390.11657	3.25	389.10934	No results	No results	Full match	88581849.87	89093568.54	78151325.39	1424481.668	1302280.264	1321419.872	1201858.638	1232056.496	1222759.411	1245224.083	1380968.899	1301444.647	1570455.455	1533393.376	1609823.027	2388233.416	2275063.309	2458048.347	3639475.95	3086447.182	3290043.696	1698536.392	1748047.62	1728320.333	1566270.257	1547080.608	1504116.262	1558186.189	1564773.618	1612789.012	7691030.369	6786513.885	9331277.367	10795874.13	12115729.06	11306134.29	12572434.21
Com_1887_neg	Spinosin	C28 H32 O15	608.17584	6.171	607.1684	No results	No results	Full match	9075259.108	6726282.374	7808270.849	12762725.64	12650392.66	12737832.93	2606613.366	2096541.836	2334061.532	8263178.662	8485795.765	6081779.326	2197145.539	2158967.9	2136357.575	8754467.553	9111868.26	7587052.841	49422663.66	47167813.38	45650656.32	19159165.57	14910241.79	15151603.07	23217529.12	23542300.72	24222658.44	12920049.45	11898843.85	11324872.3	108135179.8	111108990.2	111310949.1	28522839.14	25963349.57	21539341.41	20208620.47
Com_1899_neg	Tricin 5-O-hexosyl-O-hexoside	C29 H34 O17	654.18069	6.17	653.17328	No results	No results	Full match	7560592.811	5759490.44	6852047.789	11519822.69	11567725.57	11707144.59	1872168.909	1434651.389	1670437.142	6852875.843	7115873.352	5158112.946	1098121.588	1079040.608	1067740.089	7414249.618	7268035.468	6313655.673	48559501.1	46372392.09	44822594.61	17243524.62	14015724.25	14367138.97	22247886.31	22471029.24	23272062.67	9186032.213	8255744.005	7254809.685	107360204.7	110267191.6	110109409.4	27425693.6	25012991.81	20610387.87	19488005.26
Com_1901_neg	Swertiamarin	C16 H22 O10	438.13781	5.517	437.13052	No results	Invalid mass	No results	2060514.702	2056435.02	1952537.102	2523296.112	2655131.706	3220996.928	1466662.924	1821291.907	1767396.317	1834908.707	1764143.75	1802911.669	1633595.656	1390048.871	1491645.967	2024364.631	3020319.929	2158988.563	133445225.6	131398305	127349466.5	1652887.507	1964213.056	2289349.287	1449268.736	2254220.051	3244495.24	1649024.896	1505368.112	1527276.229	1912798.784	1730475.81	1644676.12	9190896.664	9297181.803	8864668.356	9679230.18
Com_1905_neg	L-(+)-Tartaric acid	C4 H6 O6	150.01568	1.811	149.00845	Invalid mass	Invalid mass	No results	57215511.45	62484746.35	42712268.55	104181785.5	112819745.5	120293216.5	57184661.62	53399467.36	62028856.22	55742246.46	53616842.77	60447538.79	40372575.11	41119898.6	40998740.23	25469520.55	24464100.7	20985103.81	49582675.06	55877147.91	48219284.62	20185571.04	19509978.67	17963520.38	53567028.82	45395370.77	52484102.23	68011748.12	61853469.08	52440399.68	26378151.3	27043228.56	34353680.85	41142838.49	45308743.32	47801686.52	40874819.65
Com_1951_neg	2-Hydroxy-1-(4-methoxyphenyl)propyl hexopyranoside	C16 H24 O8	344.14739	5.913	343.14005	Full match	No match	No results	20740849.32	16582675.69	16613117.99	21416261.31	20691107.35	21614646.41	19953927.36	18883506.54	25542525.26	105182847.1	96403817.38	92248827.51	19046944.34	17487497.28	17334837.46	27418979	25566828.7	30018979.55	39023020.93	34998202.72	37820881.73	16344094.1	16635236.72	14163475.29	27046286.04	28603693.69	30153701.52	33157190.81	32228056.01	38467353.22	45206217.34	37381563.06	43903910.01	31783650.74	27837082.04	26403043.68	26258247.58
Com_2004_neg	SM (d14:1/26:0)	C45 H91 N2 O6 P	832.66835	10.839	831.66107	No results	Invalid mass	No results	80629592.84	2242080.121	2122549.829	2311693.627	2493397.081	2197944.208	1831407.929	1551412.866	1559811.389	2030774.661	2229145.895	1978601.061	2066287.636	1892651.772	2043636.508	1965647.232	1862176.34	1915998.756	2274038.45	2240398.606	2240559.702	1890490.231	2018973.112	1859067.108	2114220.581	2061585.978	2031814.923	1648519.05	1668333.256	2166822.417	1677590.948	1776031.938	3395645.553	3246590.89	1809291.199	1860177.849	1683403.619
Com_2006_neg	Hydroxycitric acid	C6 H8 O8	208.02165	1.926	207.0143	No results	No results	Full match	19830813.58	23298472.09	21191583.35	35724313.02	32314566.2	41269642.12	36684912.55	35221993.83	35206446.81	46771154.09	49594939.81	64675249.51	74879776.83	71620713.89	63702391.4	30222476.47	27158366.49	26063576.15	89148240.91	121840696.8	80866505.5	13687746.34	14968160.53	12743798.97	52793703.44	54728594.66	29557508.41	31869175.91	31531501.77	35527393.64	25940863.86	22120552.64	94570137.6	31567423.92	37920880.22	40761213.23	56621600.45
Com_2007_neg	2-(1H-indol-3-yl)-3-[4-(trifluoromethyl)phenyl]acrylonitrile	C18 H11 F3 N2	312.08827	5.478	311.0809	Full match	Invalid mass	No results	16125361.48	16929541.72	17787354.26	59408815.45	58618722.41	60661003.78	35277310.33	36772543.99	35651078.51	85959417.75	81926082.88	80097719.29	59844004.47	56618866.67	62129699.89	51208817.58	49346208.04	50530235.73	120605352.8	121664129.9	116271312.2	19093605.96	20347640.96	18655826	23022120.34	24932592.19	27570062.61	29708873.78	29513185.09	29084421.21	11650196.64	10497514.43	6612155.44	40660747.04	42924839.33	43069672.57	40999355.75
Com_2031_neg	Eriodictyol O-malonylhexoside	C24 H24 O14	536.11723	6.144	535.10992	No results	No results	Full match	74005801.05	80371890.61	73062209.99	55484917.76	57013567.73	57463896.35	26890204.98	27528096.39	26295779.09	43964517.84	46751631.62	42758286.83	26396218.84	24458730.95	24562128.08	34046672.3	40676771.67	35628999.27	4060853.417	2950209.339	3864016.647	46928842.77	45683579.55	36763984.89	42767035.13	47075469	46358650.57	9161767.493	6834431.09	6511417.762	20748571.83	22321093.27	20538683.64	44135344.48	34092932.15	34357375.95	32162677.11
Com_2046_neg	Eleutheroside B	C17 H24 O9	372.14225	6.119	371.13492	No results	No results	Full match	5460922.835	6315516.218	4352621.25	96805002.31	106802194.6	94386932.44	19005201.74	17780799.47	19580380.67	19299974.27	18599606.95	16832518.65	32838129.73	29015104.1	32424512.01	14796558.56	15502387.01	14173328.17	34181506.25	33751321.11	34640429.1	14228849.35	10217044.89	9723376.012	17761291.58	19998484.89	20047762.05	50799607.45	23668478.84	45282425.87	5326776.094	7148281.202	8604815.102	33300786.65	28796362.44	22661964.2	21175806.04
Com_2061_neg	Schisanhenol	C23 H30 O6	402.20564	6.64	401.19836	No results	No results	Full match	4661709.677	4362614.863	4257497.534	2192531.614	2337473.492	1841038.357	5295577.206	5178234.445	4391637.767	78122825.87	88449299.04	78035638.57	10914398.9	12198516.35	11024672.6	49932568.94	47279990.8	52093365.82	1793328.431	1621744.858	1254760.552	38131466.33	40657374.26	43438652.05	104099789.2	110525694.5	95926089.22	32368488.49	30135734.41	27639929.83	4181824.815	4420195.625	3680116.413	39917347.46	35043061.63	30017526.97	27221949.74
Com_2080_neg	Elaidic acid	C18 H34 O2	282.25592	9.793	281.24872	Full match	No results	Full match	7844719.113	7276793.591	6810162.797	22393584.82	18916572.38	20862275.22	10571514.1	11049923.94	10692087.27	14520778.65	15506343.49	16094310.75	81244057.24	94752795.08	65072553.73	12875654.43	14044880.49	12511924.33	23768002.5	23382556.92	22388029.58	11221155.52	10395102.34	10979008.44	24737155.8	20156721.21	21766384.6	9403198.456	8963055.296	8611210.674	13234146.91	12110151.94	13790029.91	17117164.54	18687469.5	18873768.39	16714518.24
Com_2104_neg	Rhein	C15 H8 O6	284.03236	6.084	283.02579	No results	No results	Full match	50759970.7	50772217.57	56798436.71	32869827.48	27337064.71	29688418.67	52218141.12	69332135.29	65720708.53	33552590.06	37999178.32	28405328.11	97375179.43	89480860.09	63538457.38	64988900.45	62067392.04	63216214.88	29371932.38	28667661.29	3098324.682	31162950.66	32428820.15	31371851.42	45601883.75	45997609.67	44851882.08	65522491.55	45585270.37	47387978.58	77623954.79	80505614.83	80707931	72723181.93	87729070.61	60980128.26	58766637.44
Com_2115_neg	Phloridzin	C21 H24 O10	436.13731	6.038	435.13007	No results	Full match	Full match	51600498.74	56695728.68	51895268.3	19252245.8	15228469.64	13167238.13	76266671.94	73649731.73	79213207.18	65654680.91	69848545.17	65186612.97	82475251.74	73067528.81	74473328	43145915.27	43153994.51	41454394.09	49984053.68	44103559.36	44656138.43	49173636.18	50095402.4	52033959.51	43700383.8	47009178.83	46398120.81	39329501.67	37719547.48	38530055.65	37567785.88	39487873.45	51159658.17	57076436.2	52596037.43	45141697.32	40219063.98
Com_2128_neg	Arecoline	C8 H13 N O2	155.09417	5.653	154.08655	No results	No results	Full match	4374249.611	4514877.255	4433501.753	5865471.112	5748388.157	5815452.131	5340022.873	5036750.851	5279931.922	6636626.099	6262340.048	6015002.66	8127992.78	8265650.387	10564358.89	5956123.327	5630354.459	6994695.882	6404665.148	6219136.704	6127230.642	4633167.7	4730967.41	4599974.282	104525869.7	105532358.8	93630116.47	4675055.784	4651085.625	4612523.741	4575144.976	4973996.794	6053939.916	9969043.39	12792031.82	8877708.002	9817105.795
Com_2180_neg	6,15-diketo-13,14-dihydro Prostaglandin F1��	C20 H34 O6	352.22281	6.92	351.21555	Invalid mass	No results	No results	1055731.424	1064041.294	1337522.771	4366237.125	3894270.487	3515017.122	760464.1347	789609.7799	799732.3697	1685084.695	1834312.937	2035524.632	93115969.06	87224180.67	90321806.21	1475083.552	7955882.341	1501672.417	2583867.533	2738781.915	1970007.514	1192627.808	973328.5989	1219454.679	2683711.653	2095569.788	2271014.544	914708.1137	751564.5075	774264.4116	1119650.895	839343.54	1522788.057	8827250.962	7707293.882	7772215.5	6530070.376
Com_2193_neg	3-O-p-coumaroyl quinic acid O-hexoside	C22 H28 O13	500.15331	5.895	499.14633	No results	No results	Full match	2653298.33	2637504.049	2135299.19	2865224.872	2708110.131	2747473.907	62604606.99	50753143.52	75417997.49	69160226.29	58511959.16	61902403.04	15154415.29	13288039.61	9778423.704	8545298.354	8804378.602	7523679.082	68045007.31	72458236.59	60004826.2	2773011.602	2472897.26	3438534.431	15665078.51	18090320.17	17083103.79	37817420.85	34011327.32	37144182.68	3625134.01	2522888.191	3297059.468	22169771.95	20194605.81	19110006.74	15942499.68
Com_2233_neg	(��)9(10)-EpOME	C18 H32 O3	296.23519	8.59	295.22791	Full match	Invalid mass	Full match	22128991.47	19417887.41	21486517.65	95695642.66	86650189.52	94266175.79	13576176.14	12548206.04	13176255.78	40434824.23	46178366.65	40739545.21	69609324.75	62906136.9	45822178.96	22695561.3	22816328.54	24696953.3	33456940.82	32575157.49	32782512.95	27090196.18	27498935.31	25711823.25	23380303.75	23741629.78	26881709.84	31043973.66	29955962.11	31310445.84	16831039.97	17382264.56	12004467.46	34670526.46	31907710.99	33637175.99	32761496.88
Com_2242_neg	Maltitol	C12 H24 O11	344.13206	1.779	343.12479	No results	No results	Full match	19310306.25	19629545.85	17499181.31	19656223	28304159.42	25723988.11	14962095.13	14398637.67	14507524.25	13073976.88	17678364.4	32849308.52	68879414.79	54761607.86	54297147.95	23369338.85	24330085.61	33063714.37	98612604.19	104286518.9	99042563.67	22941994.95	24707312.82	24377205.37	22849395.16	25834624.79	27016675.26	21651500	25160041.15	23259054.21	22971074.59	22831835.67	35980372.16	20962113.85	22385411.26	23979326.32	17100994.07
Com_2260_neg	Benzyl 6-O-beta-D-glucopyranosyl-beta-D-glucopyranoside	C19 H28 O11	432.16286	5.691	431.15613	Full match	No results	No results	9099888.441	6565343.798	6638887.754	36704382.17	45358865.75	35034211.95	27837553.18	13632716.55	28856298.97	15111883.37	18752847.87	17155860.91	13854404.3	17534647.8	17930289.25	79632258.36	82461875.06	86842081.08	26742116.22	19323966.78	19459159.14	13479367.48	17263896.38	14304347.16	14459366.96	13761352.34	15087568.95	43914107.06	45162647.35	54145467.75	9724408.238	8308439.193	13714490.23	20173804.5	21165870.73	23301055.47	20077210.98
Com_2266_neg	Eupalinolide A	C24 H30 O9	462.19007	5.922	461.18277	No results	No results	Full match	14906613.79	12737800.23	13060318.7	39979570.99	38217341.17	34569202.24	19890356.65	20562977.82	21005922.39	39805929.82	40255723.32	38714717.11	9863609.153	10963782.97	10418411.3	7131234.555	7029051.041	7568927.354	1232725.69	1150829.907	1148323.14	1376220.439	1346846.961	1931400.172	4129285.34	2630016.683	3234181.945	79744102.07	74557622.79	72664861.11	22385589.22	22240349.2	20065610.03	23927940.17	23129916.49	21009991.69	20149517.67
Com_2287_neg	Lithospermic acid	C27 H22 O12	538.10937	5.894	537.10211	No results	No results	Full match	1706542.84	1423655.708	994391.5639	1318751.372	1305821.768	2051131.017	61542392.22	49699796.03	71324826.27	62698338.44	56267807.13	58481505.13	12530543.97	10175326.33	8562355.706	7375627.492	6586693.347	6235042.477	66439970.34	70959829.79	58509683.27	1470943.947	1226044.234	1089408.391	14104403.65	16578221.03	15521588.66	36267278.67	31995358.04	35644091.09	2325648.086	1151896.386	2078708.443	20690304.42	18838722.89	17847612.39	14722286.05
Com_2303_neg	Thymidine 3',5'-cyclic monophosphate	C10 H13 N2 O7 P	304.04667	1.797	303.03937	Full match	No results	No results	15696915.64	17204736.91	22269767.07	9633467.465	10726012.46	7818347.072	19848475.7	19627760.43	15734458.69	17195598.17	16496840.75	15287844.07	23675218.99	25748928.15	32501900.96	25062421.29	31220648.66	28443635.12	22349115.44	24329380.95	19185030.74	23746182.18	26089407.76	25643900.16	7951604.625	8207270.92	8198038.976	8331459.136	9546146.728	9106843.138	52294400.33	83467857.46	5377283.814	19280130.46	20210572.61	16575221.82	19847723.25
Com_2360_neg	2-(acetylamino)-3-[4-(acetylamino)phenyl]acrylic acid	C13 H14 N2 O4	262.09547	5.836	261.08813	Full match	No results	No results	17172887.09	18647951.89	16210750.97	26691210.93	25540115.95	24849702.15	22576562.11	22702462.42	23745770.85	38589450.41	36432347.72	43248444.86	20591542.66	17860436.59	18772944.58	57773356.29	56452909.9	56380492.33	86515555.75	87226899.81	81614254.83	29420193.37	28173756.61	26949951.36	64747099.72	63460919.92	65705973.37	60185924.27	51769913.07	52240782.04	77310850.53	76584149.64	79874248.24	45592347.54	44656176.88	41299852.72	35122844.8
Com_2367_neg	N-p-Coumaroylagmatine	C14 H20 N4 O2	276.15766	5.907	275.15057	No results	No results	Full match	11694174.08	10168685.71	10110593.23	22130499.95	13274767.05	22864417.91	63671263.61	64649509.89	66758052.62	22577432.78	19226360.11	21137156.95	23373758.95	22724847.05	24598973.97	17311946.91	15392369.53	15432169.02	18319207.37	21450086.61	18576697.33	26242711.81	26984691.34	24344241.62	12424195.79	11440936.88	10063734.28	9992414.696	9938599.819	7777629.357	12146932.98	11764872.46	11877207.86	26495726.41	24316663.07	19167361.75	19540683.53
Com_2430_neg	Sibiricose A5	C22 H30 O14	518.16437	5.398	517.1571	No results	No results	Full match	40647605.83	40403212.07	38898262.71	58724485.22	49536683	61729216.33	27272726.12	26367232.05	26809767.43	14805866.31	19975510.56	14898470.04	38313009.13	32442206.16	35375045.91	29054101.42	27333962.34	25682177.17	92109604.3	90365710.86	77795202.89	22897054.4	28068066.25	28448126.02	27044784.45	29381188.05	29944302.07	21214744.45	19945561.44	7120014.766	62988020.94	65201229.6	33797268.3	36191535.46	30781018.33	41730423.81	38153806.69
Com_2433_neg	Hordatine A	C28 H38 N8 O4	550.29901	6.264	549.29242	No results	No results	Full match	22976103.98	56561093.11	51769825.13	65627516.2	59460288.35	73872014.69	18296983.09	18894755.51	17626318.38	21663692.92	21272447.18	21273641.62	18869527.35	12895148	13065261.39	22889534.09	17412163.84	17579101.78	17557201.58	14427098.65	15017590.3	14669985.44	15368592.99	14573420.09	86099645.17	83525279.69	83867565.56	9166294.121	7492373.751	8099571.082	5881304.082	5392111.985	4924121.988	23028224.9	18182764.94	12066301.46	26140398.58
Com_2450_neg	8-iso Prostaglandin A2	C20 H30 O4	316.20167	7.793	315.19479	Invalid mass	No results	No results	11325281.26	11111594.52	11038415.44	78917210.36	81868904.91	77513848.8	4659258.07	4431553.493	4079556.459	17447194.76	16800383.36	15699466.8	21609193.37	20914569.58	20723059.43	14731600.95	13796651.6	13522131.99	15746967.32	16763831.34	14919476.85	14235517.86	13761749.56	14313859.83	13481616.52	14026277.78	14074215.61	10076794.21	8960753.064	9660264.57	10332702.86	11197376.9	5662368.855	17230629.75	18255749.72	19180669.94	17781595.15
Com_2491_neg	LPI 16:0	C25 H49 O12 P	572.29682	9.99	571.28949	No results	Full match	No match	25176521.99	29417889.92	27698040.7	37370175.73	47346393.99	44962989.73	34495547.45	39682175.23	50274031.23	65038588.41	50688486.16	21762829.58	72226385.53	34283985.4	67259897.06	69872893.46	15623183.33	12370613.84	15799307.55	56106830.73	54284655.78	32915251.42	48346824.63	36576354.63	42685886.01	35736005.76	31980581.56	27069758.5	61755702.19	69495886.35	64927364.65	38121552.49	79093802.53	33241602.56	41740541.08	42282099.31	40623540.8
Com_2498_neg	Rosavin	C20 H28 O10	214.08429	5.968	427.16104	No results	Invalid mass	No results	1946384.656	1649399.329	1948916.718	6132517.479	3028868.239	1766120.307	9000009.357	1846104.58	1131217.401	52131097.03	56110891.43	57641547.2	13362458.21	9740899.863	10244478.3	6859672.687	4487891.16	3245143.718	17126045.29	43655135.33	41926094.22	14160097.82	17528057.11	13819967.72	83105834.06	56352605.84	61775101.36	42971662.99	37614845.22	35420678.54	7802273.987	4208152.449	9848002.593	15445446.33	11945237.46	11902426.01	9767101.978
Com_2546_neg	N-Acetyl-��-D-glucosamine 1-phosphate	C8 H16 N O9 P	301.05644	1.872	300.04916	Full match	Partial match	Full match	17816301.05	13075906.06	17774922.62	37427400.91	50880505.46	39559258.93	11488650.75	7572643.93	10222676.03	53073531.16	72618528.25	70269364.37	67753683.19	60261843.81	72787923.93	22102509.77	22134052.93	20553263.23	28615605.42	24678158.18	27493504.1	15506069.06	15624375.2	18535067.23	29698789.37	29797483.24	22356513.39	21475883.28	18359443.45	18134690.54	29615982.53	19436200.81	42118904.14	20132390.21	23949504.25	25760181.79	33127079.54
Com_2583_neg	Schisantherin E	C30 H34 O9	538.2229	6.074	537.21552	No results	No results	Full match	43974313.55	56700097.71	57269180.62	30136373.6	26602147.76	24161877.62	21502638.65	28865951.63	27212264.29	16319139.91	19553846.88	17135379.42	15380984.52	16193760.94	15215854.04	30094016.1	33775326.37	24882739.01	3578106.479	3194141.028	3658812.394	11200586.76	9946994.981	7786669.418	22778767.32	19338941.64	5594924.026	2735832.899	21280589.19	26449550.47	8240607.761	6849864.682	7136474.347	24513575.04	24032286.52	23689356.32	13898420.14
Com_2604_neg	Nodakenetin	C14 H14 O4	246.08918	5.602	245.08192	No results	No results	Full match	3024264.737	3163069.348	3629518.735	11858633.78	13850624.71	11085235.2	20730758.25	19864751.74	17477618.85	30996752.77	33809481.73	31098096.6	5350242.69	5399952.522	5051150.553	32770764.12	32052132.34	27909909.02	56263037.35	53140095.28	51785119.42	69755135.99	67312402.83	66706247.77	15978050.42	15970702.67	17700918.25	7354494.567	7806016.01	4240538.302	9737184.958	10628883.93	12245787.39	18989009.53	18876093.21	23040005.64	20005437.63
Com_2607_neg	2,3-dinor Prostaglandin E1	C18 H30 O5	326.2096	6.627	325.20227	Full match	No results	No results	7114149.696	6232319.151	6728277.281	25957213.94	21573648.94	23113434.57	3410807.3	3030980.432	3246824.655	7576530.216	8285052.512	7728520.795	66887339.03	68270448.58	66916266.97	7772432.143	9557125.411	8457085.527	10253244.93	10099968.54	9029135.254	5974230.636	6187771.517	5347098.649	9281230.153	8962078.524	12646924.37	3866784.07	3180264.185	2882074.297	4681928.177	5042784.945	4290974.208	13281704.44	11754111.66	11062071.15	9468272.367
Com_2619_neg	4-oxo-4,5,6,7-tetrahydrobenzo[b]furan-3-carboxylic acid	C9 H8 O4	180.04169	6.072	179.03441	Full match	No results	Full match	24484300.14	28576478.31	27919262.64	39704670.88	41244711.3	46002800.41	25846480.48	24671376.44	24933968.47	64847402.61	69307208.75	67852860.95	67365508.16	67957434.4	65041238.68	36574712.69	34112610.95	34394133.15	44413855.04	41030316.72	36832329.44	26926135.92	22246639.4	23940551.02	34891403.65	43717772.36	46189726.54	28238673.76	31774941.24	29635672.98	14979791.44	16307613.58	38633576.25	43317050.89	39395903.07	31147264.1	30195217.61
Com_2644_neg	Syringic acid	C9 H10 O5	198.05605	5.464	197.04869	Invalid mass	No results	No results	22253528.52	22161766.07	24359746.31	30227474.75	28799749.87	32133251.44	2759045.456	2351416.375	3218542.167	22910332.49	24102090.21	23015480.77	69344180.37	66949934.55	68943229.95	4236351.334	3680862.918	4355563.065	1543347.484	1692154.481	2261791.766	3877479.299	4246852.765	4486839.152	12520204.9	9640735.336	12500808.06	8315601.687	8187131.911	7363881.782	3836871.246	2941711.523	1242907.407	13304465.54	13777361.08	14949912.02	14782028.81
Com_2650_neg	L-Hydroxyproline	C5 H9 N O3	131.05831	1.687	307.11493	No results	No results	Full match	9324228.412	9549943.454	16283085.32	52542010.4	47880847.39	45666697.08	32453075.19	33118623.76	29155034.47	29206568.68	40149638.45	37626535.16	30621690.95	29968047.01	34652559.55	64647353.03	67693982.01	67922146.5	27582516.84	27901305.34	28486256.27	28320382.19	24837619.73	29284880.93	36547305.74	33878086.97	27138797.53	28113851.93	30513244.32	29257579.19	30159315.24	42770385.96	27263455.03	31635764.88	32948869.38	33531332.45	36163924.53
Com_2652_neg	Calceolarioside B	C23 H26 O11	478.14782	5.942	477.14069	No results	No results	Full match	7052995.313	5021204.373	6463704.955	3228724.477	4065386.898	4954416.367	7330144.305	8218559.616	7808945.244	23240969.26	24913868.5	25410922.11	18084342.2	16116352.89	16270457.54	3634565.726	3010864.1	2683767.154	7273886.808	8043409.479	6510216.226	67958623.23	64135255.09	64024395.47	14096090.19	14854828.42	15352066.8	3871709.528	3186745.182	3610624.715	1813088.474	2104636.065	2668303.487	7934463.347	15024564.24	14280532.18	15204641.36
Com_2659_neg	C-hexosyl-chrysoeriol O-feruloylhexoside	C38 H40 O19	800.21718	5.648	799.21021	No results	No results	Full match	40368519.54	35229122.38	40717544.6	17888889.74	18146472.79	21406360.21	3557020.413	3489935.732	4104893.267	10745581.67	13422103.35	8077012.841	18366316.54	18507566.28	19417235.02	11997095.51	7754205.159	7842269.905	32785103.96	30347499.08	26482362.33	56853913.77	70188906.19	10252893.49	20219622.48	15987256.41	18734680.85	41402080.84	45399494.82	44426150.28	49116928.97	52905903.55	28904919.67	32499758.06	37583854.93	27467173.74	31400445.83
Com_2664_neg	Catalpol	C15 H22 O10	362.12169	5.327	361.11438	No results	No results	Full match	11980341.92	11895593.36	12123964.5	50538470.25	37910542.03	60475075.99	57015754.41	53566851.94	55269280.74	34215516.12	25822113.89	37278726.19	24535208.19	23145051.04	25883942.86	18323637.55	15480762.76	14752453	39594440.78	38162283.56	33793626.5	20258121.98	17749783.15	17886598.47	19751816.2	21403661.42	20746591.77	18553759.37	19134878.41	17208624.84	20953053.08	21084236.51	13822401.57	36263070.3	24122930.48	25443616.45	27694334.13
Com_2726_neg	Salidroside	C14 H20 O7	300.12114	5.937	299.11404	No results	No results	Full match	32996479.14	33757393.8	37277222.22	51730727.58	70341116.18	35735514.31	32578422.76	32902300.24	28309612.22	17597563.12	21619427.69	11211856.26	18709766.82	17146962.44	26370786.9	31688362.08	35047273.42	35413640.38	49628362.34	29935945.63	26433532.55	23386746.34	21583412.04	22664072.4	9272144.381	11784133.38	11116656.06	33355671.95	26956920.98	26011365.39	10532644.88	11532273.02	18124504.63	25986059.71	26826586.64	23910486.88	13297730.38
Com_2764_neg	4-Hydroxy-2-Oxoglutaric Acid	C5 H6 O6	162.01616	1.934	161.00877	No results	No results	Full match	11644655.21	15580800.63	14330728.93	30742787.02	24622628.68	35654296.07	20537904.26	19511361.63	19516803.47	38169201.66	41320971.96	44421900.75	65254828.24	43613944.95	49034684.06	15693612.68	15214706.39	15986890.01	54668837.03	46307888.72	47018187.28	8628249.31	6444388.017	8069733.511	36727581.84	36560221.68	16443901.84	27217048.29	28530622.41	29684261.92	22511667.12	23159352.3	20173041.58	23951294.42	28970013.88	32110439.43	31805926.96
Com_2865_neg	Tenuifoliside A	C31 H38 O17	682.20925	1.606	681.20184	No results	No results	Full match	460554.9397	480713.8925	471802.9796	21784367.58	22988765.7	22917991.76	1563942.916	1417370.352	992370.4895	59484784.92	63885764.78	61711308.27	25354531.53	24936973.15	21863951.63	14167921.21	12933247.56	14110935.43	665860.6585	586760.2157	598872.4257	5850819.03	5550954.258	5296331.632	1699748.988	1469707.062	1712616.628	26749065.03	24245613.48	24821206.38	12045910.1	10485795.56	5896592.821	7644219.296	9987202.669	10381294.4	9621629.454
Com_2966_neg	1,3,5-Trimethoxybenzene	C9 H12 O3	168.07814	5.567	167.07098	No results	No results	Full match	6640418.716	8558043.612	7414584.824	5066103.105	11296446.84	9814872.927	6158756.72	6557020.881	6529262.47	10971830.17	13504086.82	10525344.92	7441198.572	8274074.377	7024784.269	9802852.766	7882020.137	11672234.65	69159473.2	39250021.11	41699392.15	14668395.93	13940450.67	12383633.64	8892284.033	8378018.794	10747898.21	7899644.125	9254222.516	7463109.249	11737311.8	9946894.142	16653801.67	10950275.61	12195750.22	9856601.643	10106733.03
Com_3008_neg	Casticin	C19 H18 O8	374.10037	1.656	373.09302	No results	No results	Full match	1174035.653	1401828.862	1321616.278	11281681.45	7951678.922	6898935.132	10139577.11	10529811.9	8428323.268	17358550.01	19208440.61	18708112.77	20502626.76	19463058.72	19467208.03	33235167.97	33065483.12	36110565.04	2458320.469	1784851.408	2448243.404	26524127.21	24909179.73	26721408.95	21046519.64	22609415.02	21878681.26	52126675	41385395.54	40514022.96	27121298.15	25939828.41	21271272.98	23888565.44	26398724.96	24029636.66	23255283.6
Com_3028_neg	Miyabenol C	C42 H32 O9	680.20174	1.713	679.1944	No results	No results	Full match	13388059.06	12553867.01	9537643.171	12842645.54	12009099.14	12296191.8	7265085.55	4772381.547	5615714.875	27222682.14	30533534.16	26059194.35	50354733.92	54601241.32	44970569.41	33802652.93	27169246.83	29532748	15511404.62	16241011.92	12061167.06	11723405.7	12761242.35	9735168.34	6722893.698	6931207.595	9488901.159	10580189.99	5032711.371	11732800.6	18242778.31	16747925.04	21012173.87	20959552.69	18028426.33	19642390.89	19859306.56
Com_3054_neg	Methyl linoleate	C19 H34 O2	294.2561	9.198	293.24887	No results	No results	Full match	10678830.56	11173760.04	11397854.04	11610218.31	12314048.3	12091315.43	13459246.34	12927699.5	12079694.52	7667203.165	7507398.16	6951062.506	49369453.34	38179555.46	49829984.03	5866878.972	6868829.733	6156207.625	66086600.99	63687728.44	59347543.64	10383726.3	10387238.69	9652082.09	45381131.31	41380622.53	48933427.29	8318440.898	8786368.481	7916214.613	12781671.79	12553182.45	4800001.768	16402720.08	17953777.34	22948392.71	23362741.71
Com_3072_neg	Methyl jasmonate	C13 H20 O3	224.14094	5.805	223.13376	No results	No results	Full match	14522997.53	15558721.93	15172061.78	28386449.68	25103013.24	24645068.38	24122591.93	29641622.66	31204223.12	42079198.92	45050535.32	39603416.91	23098400.34	20125994.55	27962571.05	30200516.87	32905710.62	24330788.09	59948449.44	52018155.22	54769776.19	46267106.15	32261355.83	29581673.39	47639228.91	61521757.25	40379902.32	41882814.08	41719920.82	38531098.62	44188584.97	44155912.23	43742387.06	34487015.3	39710229.74	32797223.13	34901552.15
Com_3093_neg	Euphorbia factor L1	C32 H40 O8	552.27052	7.457	551.26324	No results	No results	Full match	845660.7823	934384.6746	831469.6916	25643581.87	24847656.04	25331355.83	209727.5671	212114.236	201183.9108	359970.1217	367197.6643	361068.5791	1366243.877	2190501.336	1889980.465	833167.26	633508.5231	573466.419	297976.4973	287344.5296	281877.0783	606695.5918	851658.9113	421571.4602	58441727.82	59326247.87	61069923.11	233127.3489	251101.2909	247707.1709	252462.4981	258899.4086	394267.7137	6809732.169	7295636.423	6837801.796	5908754.263
Com_3108_neg	Rhapontin	C21 H24 O9	420.13994	5.312	419.13266	No results	No results	Full match	3371525.952	2562635.203	3109650.027	49545314.25	54355331.42	58241140.15	338558.456	328627.8671	352594.8402	366175.4924	359282.3258	346913.8808	3000099.577	2451426.175	2546024.339	1528869.596	1780891.365	1448687.052	4969281.233	4185356.955	3912135.105	413648.2217	555035.701	1030670.312	413935.1709	386020.1732	396804.3356	382647.4788	382992.7926	476837.7732	590846.9655	959802.0702	711205.3653	4749812.537	4003666.879	2996721.208	3865784.759
Com_3112_neg	Sattabacin	C13 H18 O2	206.13037	5.803	205.12306	No results	No results	Full match	13725550.63	15429927.37	14898833.93	28138968.47	24889819.25	25401139.46	24078868.78	25056788.5	31624001.81	42144976.03	45874295.31	40073123.44	22972556.97	19925476.4	27735690.47	29430753.58	32170983.87	23701761.87	61066695.27	53154535.99	53563621.62	44599614.26	32194726.7	30095155.4	45975108.34	60413406.5	41379815.13	40451959.35	40955416	38011544.85	43731539.24	44256920.73	44224572.2	35082836.61	39030422.66	31681015.49	34447521.19
Com_3147_neg	Forskolin	C22 H34 O7	410.22842	6.88	409.22116	No results	No results	Full match	280460.7721	284047.8535	293566.5894	50107333.54	56954409.8	49469416.09	252273.1678	262094.9898	263951.1061	8910906.742	8941669.311	7684665.184	2447293.763	1619591.077	2197983.258	1457788.536	2270191.964	1209815.934	3261970.54	5081834.218	3615676.156	523207.7671	645998.2229	591933.0212	8265469.964	8366534.899	8827072.549	253087.3324	250696.1	238825.1767	526307.3174	456343.4634	502595.1271	8047737.635	7921457.405	6818823.107	6343703.099
Com_3209_neg	Toosendanin	C30 H38 O11	574.24298	5.873	573.23547	No results	No results	Full match	15665026.98	17076425.9	18132039.61	55782593.91	41981064.75	36060962.3	20102816.09	25356387.66	23569300.86	25648813.01	27576075.77	21129587.36	41077264.03	31091746.32	39471221.75	12165495.08	9549383.104	12226959.53	25927809.04	29711306.64	29811911.91	31841415.17	31884806.62	28063907.8	32365441.8	36767476.04	31614218.78	40271789.07	39779701.28	42393867.53	35167800.29	42548052.39	38359228.58	30768779.46	40502447.66	27762107.74	20151225.01
Com_3231_neg	Phellamurin	C26 H30 O11	518.1792	6.048	517.17188	Full match	No results	No results	3711547.466	2610752.949	2585004.078	6744382.257	2928478.226	3623752.404	3867106.179	4600058.465	3378161.513	34677450.42	34986780.15	31963484.84	8046368.117	7175789.19	8593524.444	1919329.565	2445022.055	2432147.082	7113442.595	5076003.688	6823766.568	50688775.53	52064685.41	33560038.48	12825318.14	12073976.36	13701208.21	3953713.581	3981711.302	3151345.327	2659801.809	2828125.234	4256755.56	8651932.298	9864262.489	10198506.36	9945611.671
Com_3243_neg	N-Acetylphenylalanine	C11 H13 N O3	207.0893	5.951	206.08202	No results	No results	Full match	21222215.43	18733329.38	19149238.26	29560162.17	31250673.1	31083881.78	28095888.11	27604318.77	27151637.5	26845954.37	27151372.02	25074903.5	51656430.68	46802865.37	51015825.11	25812027.53	25224054.72	24136061.68	19516997.97	19174172.96	18880977.76	28192016.24	26128087.27	22352427.46	18942661.06	23785224.88	22422217.43	7899185.24	8176861.115	6703868.082	17479109.11	17800833.13	14857563.32	29625191.33	26060273.33	24065595.16	22467282.89
Com_3245_neg	trans-10-Heptadecenoic Acid	C17 H32 O2	268.24043	9.523	267.23315	Full match	No results	No results	3327350.854	3264178.991	2926671.397	3599820.927	3456955.253	3813146.935	2445362.572	2950527.911	2525488.955	6857582.742	8230550.004	7042929.31	51678575.24	49441946.1	47305723.19	4261361.807	4163788.103	3831789.677	15586720.87	16030818.46	14254077.64	5668296.042	4733718.238	4857273.858	12369145.63	10151496.84	10747173.37	2444078.517	2254795.531	2277631.756	4275254.549	3503457.021	2688911.767	10091399.46	9514171.045	10515173.49	8640305.071
Com_3259_neg	Myrtillin chloride	C21 H21 Cl O12	500.07289	6.043	499.06525	No results	No results	Full match	3101872.964	8671300.093	6444082.068	32668685.73	16371322.64	18923447.23	24895985.61	41837341.35	23197021.56	2782311.139	2590537.434	1787988.293	3192748.799	5864922.241	5195219.394	22217358.17	18460920.73	17810047.89	20849580.24	27930294.48	13471104.73	15798762.46	16994018.49	21333896.85	13206844.49	30675982.94	22091079.22	15336063.01	29930174.94	15714968.1	27955727.14	22963964.38	72186607.8	10742574.27	13345297.78	9179859.768	13923464.9
Com_3270_neg	18-��-Glycyrrhetinic acid	C30 H46 O4	470.33997	8.466	469.3327	Full match	No results	Full match	35962912.74	38403424.5	34659649.47	32925061.84	38955992.74	37910626.42	14226342.65	12592860.05	14268964.06	22182443.14	25368153.78	38103657.8	28401974.51	27193423.64	27025257.6	18643055.22	19128558.46	17361758.46	16046106.81	8727012.844	8296310.207	18509977.4	18721663.14	16923652.71	26884097.04	24363629.88	30845532.97	17305511.45	17145182.17	16588850.72	48281986.63	46427394.7	23925485.92	24703904.9	32875494.64	26344330.66	31872100.65
Com_3353_neg	LPC 18:1	C26 H52 N O7 P	567.35423	9.445	566.34692	No results	Invalid mass	No results	4154979.142	3773961.533	3889936.113	18594115.04	17660175.13	19179368.73	40672954.35	38463444.51	37675403.96	4372957.755	4062033.072	4026283.765	861635.6963	1074182.024	825758.9161	12215824.25	10988466.29	11988950.29	4972310.401	5054863.508	4720281.384	3204464.699	3594433.748	4446112.195	12096109.88	11169453.84	11190629.19	21634265.11	20511622.2	20093018.92	8596917.128	7417001.593	6196548.342	6249505.377	6551871.155	7038536.148	5331886.241
Com_3367_neg	Oxaloacetic acid	C4 H4 O5	132.00504	1.87	112.98718	No results	Invalid mass	No results	19572283.23	5271911.537	26389991.8	30876638.36	28459718.92	30596037.11	21980584.86	19462542.05	22320750.62	19465902.43	25913043.93	23893483.47	27209251.59	31879648.17	33625974.92	38197963.12	27902058.49	34091574.49	34536069.24	33002711.87	32878144.3	27222211.47	26159755.43	23658090.25	41442837.29	53848734.39	37213123.9	21424047.41	32014024.3	23897494.51	28466585.94	28890731.54	42662668.05	25520958.89	26381131.89	24649510.96	27602389.5
Com_3403_neg	D-Ribose	C5 H10 O5	150.05296	1.737	345.104	No results	No results	Full match	12090217.81	16778728.18	15271834.01	32671005	21146462.85	22262249.76	8820395.679	9984924.229	8947878.88	31373628.69	49451327.81	44255034.16	14906101.93	13150527.2	13086748.75	9935417.918	10365811.56	12048767.44	33440342.18	20133244.35	17342582.28	12691880.12	14140858.96	11954001.73	22742539.8	13262206.16	13202263.97	9332112.263	10279350.6	9155830.678	10903935.37	12461131.54	14544790.83	13247419.08	12467336.2	12486629.65	12518130.61
Com_3416_neg	Parishin B	C32 H40 O19	728.21538	1.6	727.20752	No results	No results	Full match	413822.6098	431936.0415	423929.3155	18863069.55	20831699.87	18911602.15	1138707.673	1329949.971	1078654.316	45004961.79	49267520.52	45501838.32	22277060.25	22374710.29	21364527.21	12020053.91	10739694.57	11749990.75	660769.2456	527221.8857	541841.9759	5529141.565	5250738.549	5115266.204	1791799.049	1314279.301	2209367.232	20862823.52	18845095.59	19289475.65	9617206.109	9753067.823	4291925.664	7561409.776	8119413.315	8864148.774	7445419.461
Com_3418_neg	Isochlorogenic acid B	C25 H24 O12	516.1334	1.847	515.12628	No results	Invalid mass	No results	13045782.52	16644799.02	18081827.87	24249284.72	27754180.66	31663964.07	14443851.56	15821794.09	18270357.44	45916922.08	36225076.01	20278260.57	22292803.1	14378050.76	18799982.29	19442757.99	17091425.69	17442452.22	22983699.86	19440904.82	26460791.48	17792134.57	14512949.89	12895648.73	26542046.72	25829659.7	30770746.92	11362262.28	12258993.54	12221880.86	15921851.25	19016991.08	40391859.55	24045667.73	19494929.28	18281930.28	21697799.75
Com_3497_neg	Ketoisophorone	C9 H12 O2	152.08313	6.059	151.07585	No results	No results	Full match	8427797.226	5151626.396	5865740.44	8611250.282	7959827.779	7326800.173	14135573.96	14054813.62	16015957.77	26404797.5	25289154.16	22868535.87	20855232.06	18832874.53	21266538.73	9561493.895	9613907.637	8857968.825	26949348.74	29083879.7	29720445.65	24518348.44	26886582.76	28308060.38	12840272.22	13578692.89	12735724.86	41749701.24	35807726.84	36548163.33	12476106.91	13203873.96	19933004.75	17249146.96	17679188.92	17971996.41	14812603.65
Com_3503_neg	4,5-diphenyl-2,3-dihydro-1H-pyrazolo[3,4-c]pyridazin-3-one	C17 H12 N4 O	288.10342	7.4	287.09604	Invalid mass	No results	No results	838549.7706	856283.4423	623430.1194	11833980.59	15890717.34	14711142.55	3411774.427	4339415.41	3764779.33	41427641.14	41923337.35	45706433.14	4214368.322	3797180.921	4418200.889	12069301.72	11524283.76	11706560.59	1206881.525	1250639.563	1606455.031	1914800.185	2214961.662	2243048.793	8386685.55	11162357.79	8107960.675	4833275.575	3854412.158	4120536.348	424555.0755	478369.9195	666885.3916	7074871.97	5186277.742	6830540.623	7176939.541
Com_3509_neg	Sorbic acid	C6 H8 O2	112.0516	5.756	111.04432	No results	Invalid mass	No results	32668006.81	31281756.29	31797258.08	4744549.59	5298845.883	5395458.881	12316353.36	12223561.38	10324169.38	9496342.132	8571578.674	8990451.424	7042661.744	4388997.474	5220081.599	15878690	15234763.1	14756759.22	11626836.49	12739782.93	15835128.37	44729368.54	36875370.49	38958754.07	6747332.031	6372539.54	4380017.753	6106241.224	7339129.21	12148934.94	8639249.031	6991145.368	9775662.757	15708042.72	14408549.36	13724946.14	12791809.78
Com_3525_neg	O-Phospho-L-serine	C3 H8 N O6 P	185.00855	1.683	184.00124	No results	No results	Full match	35040317.84	33548015.53	34699584.12	9554574.623	11803561.89	11900007.62	14292674.53	12400462.16	11656461.8	19116760.17	20282420.25	20030595.32	20707396.3	20849403.15	19877324.35	26301625.19	24250413.17	23163805.12	12127577.43	12554650.89	12151095.49	17383436.72	17447990.82	14550392.45	12446716.61	14443325.41	12933903.28	19103991.04	20340878.77	17550263.35	17219274.83	16332467.81	9465846.705	18368753.08	19123233.89	19765825.33	18577554.24
Com_3579_neg	Pseudouridine	C9 H12 N2 O6	262.08003	1.84	261.07275	No results	Invalid mass	No match	11403971.52	11294486.53	11478768.47	32182137.43	35710528.53	35865989.33	12324336.69	11128573.76	11206380.54	40254860.71	43331174.51	44449320.07	24343210.33	20427060.88	20958826.42	25588170.3	17802011.81	18931132.48	17808174.56	15655793	14431062.17	10465845.31	10181590.04	11167196.13	29256097.3	27529605.78	20458602.31	10113168.46	10332454.88	10071921.89	14550813.06	11793923.31	14156224.73	14421003.05	18724901.86	16530651.98	13853957.5
Com_3582_neg	Eleutheroside E	C34 H46 O18	742.26974	6.087	741.26245	No results	No results	Full match	1759503.353	1735769.501	1689704.742	6802542.503	5490115.702	5197441.943	5884816.572	9687339.336	12257164.62	42976124.22	40836699.89	36686725.12	5089395.428	5048023.528	6127758.579	7860352.59	6798740.777	10189886.86	2785644.557	2677150.074	2279475.413	8794819.707	9946306.418	7924630.683	21152137.23	25726822.88	22672839.7	6577533.237	6112667.46	6534897.286	20918333.13	27599357.06	28706604.79	13949813.7	11729440.08	15590050.84	8341586.924
Com_3606_neg	Methyl Eugenol	C11 H14 O2	178.09923	5.968	177.0916	No results	No results	Full match	8342429.5	6244670.506	6884277.687	8044395.948	7590883.827	8936962.556	30184845.82	24699868.33	24571770.15	42567760.33	33951043.44	40658752.96	5512921.856	5700811.832	5600013.129	6331267.236	5611022.4	4651177.053	4423667.404	3730176.561	4720136.555	12085745.04	10550668.2	9763120.959	18870927.01	19339336.13	20997290.11	24046706.69	24110549.23	22053582.01	4644802.447	6488302.23	7105644.328	15771053.37	13501936.4	13019376.43	12227862.91
Com_3621_neg	Melibiose	C12 H22 O11	342.1164	6.326	341.10886	No results	Full match	Full match	5072309.808	5514796.337	5576396.433	18831599.99	17883188.52	16512895.13	9830900.628	8802033.288	9072134.985	42244262.33	32710976.2	34070511.27	6644806.369	6096050.326	7977936.276	7432571.679	6634087.456	6428165.286	7574383.335	6939734.896	6306603.719	4161742.023	4938746.49	3304460.151	18590578.01	26605193.95	21402384.11	5990244.257	7194650.81	5266640.085	5855606.443	10282516.39	7787178.691	14373335.26	9987678.968	10810160.27	8314168.925
Com_3640_neg	N1-methyl-5-methoxy-2-({2-[(methylamino)carbonyl]phenyl}thio)benzamide	C17 H18 N2 O3 S	366.0799	5.227	365.07278	Invalid mass	No results	No results	2516530.388	2951675.64	2651206.879	5889885.677	6308465.781	5931269.19	7426323.765	6322739.042	35655296.79	9335650.182	3869014.991	9003623.327	19343403.03	16576634.76	15540687.07	23092295.42	25660768.19	23178357.08	8999427.138	11281294.42	7750380.243	3672190.201	33165147.23	17696495.63	10840070.25	9900726.921	11037391.18	4501048.307	4453646.937	1722589.206	18968982.75	39934478.79	17582459.45	20571281.88	22864141.66	30481693.28	16266929.24
Com_3645_neg	Methyl linolenate	C19 H32 O2	292.24045	8.71	291.23312	No results	No results	Full match	8755380.703	8620917.097	7693076.469	6880041.525	5862114.837	5568479.055	15421575.21	16289548.6	16951071.87	2231940.103	2453188.21	2505973.392	7353144.945	6688040.092	7964387.728	1558602.561	1495036.286	1614944.533	18452231.27	17526116.99	16223154.04	2014984.515	2139814.044	2578065.776	47817949.72	45821986.44	39248694.98	5749439.305	5632951.943	6509626.566	3532272.601	3334815.073	1271503.352	10599920.26	11411278.15	12634558.57	10517752.22
Com_3665_neg	Pogostone	C12 H16 O4	224.10473	5.957	223.09741	No results	No results	Full match	9412651.503	7083586.254	7767469.159	9733379.759	6943263.207	7638479.932	32242276.77	22922025.39	22753409.66	41468735.42	32936254.02	39580604.74	5271588.909	5691220.87	5588348.014	7021932.882	14813864.5	6893830.251	3844712.93	3670784.351	4778973.185	16222589.88	12017750.8	9532861.571	17620552.59	19787370.58	20228433	27842767.59	23962672.94	21671113.27	5597869.258	7385297.67	7208415.355	15227560.88	14843003.44	16125716.7	14976993.71
Com_3667_neg	Tetradecanedioic acid	C14 H26 O4	258.18318	6.833	257.1759	Full match	Partial match	No results	2095821.93	2095640.833	2295020.299	2359381.501	2863266.788	2472396.403	2867315.7	2708474.873	2712215.624	2520442.735	2531551.226	2393977.493	37006768.52	38346716.09	42590732.91	2555902.349	2744255.548	2605782.43	3311440.698	2825143.132	3440724.265	2727810.21	2305086.697	3032565.962	2441384.726	2791493.33	2598782.52	1576186.63	1993943.197	1395335.245	2326668.094	1946884.819	4681911.252	6472223.613	5747532.601	5919682.798	5562335.495
Com_3672_neg	Methyl-beta-galactopyranoside	C7 H14 O6	194.07873	11.958	193.07146	No results	Full match	Full match	18826490.99	21666435.46	24597392.07	30924538.55	25434287.24	22882150.62	27984981.43	31765503.4	35250414.64	33686251.21	32307918.55	24471327.72	25240666.47	23308272.03	23120104.8	21907844.46	21276930.49	22032870.92	26944702.24	24774779.16	26809708.67	25097167.07	26497346.76	28240974.42	27829150.9	25991078.8	23526234.64	28256532.12	31634902.08	33676768.83	38582716.2	36392250.2	55007504.52	14399020.04	31965086.71	24762730.13	31870542.55
Com_3867_neg	Luteolin	C15 H10 O6	286.04856	5.447	285.04147	No results	Full match	Full match	24080432.7	21246138.85	18588520.79	3219086.619	3401020.389	2255934.124	32543568.88	20463872.21	32468106.32	3550423.784	3022378.901	3619944.98	9203970.881	9618374.901	9067427.371	8405537.826	8379651.57	9033284.574	4982195.049	5498612.75	3934798.598	9375200.013	8103851.782	6453080.706	5184942.611	5210508.611	4878889.1	20923831.24	21616597.74	11109208.5	14514802.36	15397038.41	13004279.83	13495221.65	14111148.07	12534335.59	11165978.86
Com_3875_neg	Eupatilin	C18 H16 O7	344.09044	5.715	343.08316	No results	No results	Full match	21368306.16	21617583.3	27001095.99	29129252.04	33316598	27438502.22	16679927.66	18885572.01	19959112.03	25133330.99	24754767.3	26577972.88	37700601.58	33850141.61	31241343.22	30253643.26	32356131.75	31683641.62	13401414.06	12672002.53	12609162.45	8999984.267	14687282.54	7727870.935	38811209	43537245.55	35263083.11	16377871.12	14131533	12546390.01	17167814.04	21566530.39	25549702.93	21308533.29	21724206.68	22678488.91	21773886.7
Com_3892_neg	Methyl oleate	C19 H36 O2	296.27165	9.799	295.26437	No results	No results	Full match	1666464.398	1301463.043	1733844.845	9477098.085	7042676.868	9789067.399	4021304.862	4252299.169	3543012.142	7530360.469	6132674.362	6691553.081	39362207.83	37347592.68	38299554.03	5966302.951	5962637.074	4930647.764	11926345.31	11718841.95	9755979.085	4436338.402	2864096.192	3335317.324	13374375.93	10571885.74	9945976.754	2706684.097	2196621.277	2105022.476	6336458.731	5142969.347	3167777.227	7826453.063	8832339.183	9261746.156	8835011.534
Com_3931_neg	13,14-dihydro-15-keto Prostaglandin E2	C20 H32 O5	388.19972	6.709	387.1925	Invalid mass	No results	No results	2441366.661	2214438.434	1878605.887	38406466.09	40784157.01	35535940.63	956174.8155	651061.0731	1136750.791	5770359.243	5536750.587	6306615.899	38274865.19	25424769.52	34489633.13	5830649.269	6577420.102	5243325.186	18873882.29	19644211.59	16406202.39	3512262.462	2959943.736	2244277.717	5651551.196	5218955.257	7148158.618	1018956.941	874549.9767	825921.6983	2123794.297	1654864.092	1221701.364	11015539.45	10888118.26	8493434.593	8748479.57
Com_3952_neg	Jasmonic acid	C12 H18 O3	210.12531	6.438	209.11804	Full match	No results	Full match	2631610.897	3118611.18	2526776.826	8132347.148	8367705.931	8231081.573	1900480.914	1586068.99	1767891.326	4495795.823	4086449.426	3851812.997	36863816.37	36328199.73	37915474.78	2602096.048	2911066.581	2512587.478	3052726.748	2705482.02	2154547.007	2299049.917	2139229.522	2001606.014	2641929.662	2261997.712	2044593.781	1373539.689	1132117.936	1048207.301	1771928.432	1900414.274	5085628.559	5670406.981	5401815.346	5073100.105	4647355.294
Com_4011_neg	3-Methoxyphenylacetic acid	C9 H10 O3	166.06242	5.607	165.05513	No results	Full match	Full match	16161750.91	15255989.92	17031767.69	21132509.01	24286708.43	24376880.27	17971623.39	15962478.73	15753922.66	12734564.42	24226073.23	23648427.69	13769038.6	15271401.17	19843249.79	19422124.48	13126055.64	14288829.55	34658702.95	40834520.28	42768385.87	19795593.75	18816843.05	15194003.27	18497924.54	19448297.05	17548976.16	21079773.12	19002865.82	20935601.95	14106852.81	14421173.8	18196908.66	18481760.49	20199806.86	20396497.66	17943966.59
Com_4063_neg	Isochlorogenic acid C	C25 H24 O12	470.12805	1.852	469.12048	No results	Invalid mass	No results	20509664.59	22309369.23	22705816.63	29443291.02	34842184.42	34038237.94	18315815.1	19540879.67	19255795.26	20759158.98	21773302.2	17166623.11	27195953.86	16219329.16	23261659.19	18202356.05	18247242.76	14528882.12	28029455.13	26533025.34	30936229.68	18909270.85	19533095.9	16340276.73	33741603.3	38260426.28	31793541.72	14581934.16	15520950.52	15549157.53	19262443.38	21459160.73	33716110.83	31981512.35	23993871.43	23791675.32	21930279.7
Com_4179_neg	Methyl hexadecanoate	C17 H34 O2	316.26145	7.688	315.25415	No results	Invalid mass	No results	27033500.16	14505410.43	17419250.96	18125395.73	18875756.21	20257981.49	27019592.36	26892818.92	15750460.42	18225419.41	14851401.48	13773865.37	24115683.36	21904738.68	23796916.74	13717427.33	17981444.45	18060749.67	23553806.82	23001421.42	24665855.16	21985143.74	24681874.73	24305454.15	23143846.59	24908123.7	12020555.36	18779471.35	17835762.98	19255142.27	21176108.61	23041572.4	15797080.1	15634464.48	23095221.16	22842448.36	19789789.46
Com_4206_neg	Aurantio-obtusin	C17 H14 O7	330.07418	6.709	329.06686	No results	No results	Full match	22303307.83	23412041.74	22772404.05	14433722.08	13243404.35	11884251.37	5633337.853	4936507.461	5633145.143	4650152.726	4218271.277	3648040.558	31576467.28	27884809.23	34423765.77	4739822.919	4737721.244	5427770.789	3655402.226	2988510.38	3694989.589	6808554.927	6386031.486	4757640.274	19006608.08	20881064.95	20330931.74	2942512.752	2522716.524	2478980.723	12217546.42	11177089.27	7399151.705	13371278.73	11175790.93	11054354.27	10998178.86
Com_4261_neg	Aleuritic Acid	C16 H32 O5	304.22504	6.546	303.2178	No results	No results	Full match	25290042.26	23030666.34	24713462.16	1442359.244	2117842.229	1393758.199	1521172.872	1812296.601	1208815.64	19164591.81	18619689.26	17294071.25	32830904.44	25800972.02	33626887.86	6891444.6	8563851.407	7490490.902	1393179.013	1351397.211	1225813.943	14617208.23	14272578.55	14158715.94	7614292.126	7561356.559	4356365.271	1002108.681	669237.3737	1628206.044	806674.8588	1077382.935	1237053.298	11136082.12	9129508.786	9587679.905	6638432.727
Com_4274_neg	N-(3-Indolylacetyl)-L-Alanine	C13 H14 N2 O3	246.09982	5.862	245.09311	No results	No results	Full match	5772768.51	5949657.858	18137272.6	20335901.56	26353833.89	5623796.406	27973830.97	23316511.85	26143592.83	15334541.08	16572711.62	16338505.19	3560076.852	4011699.238	3606381.701	4561061.155	2604720.521	2493697.117	29129588.26	35216644.55	33131372.19	3655040.035	5453701.556	9542656.795	10161375.05	11325220.88	13794664.73	30041844.88	20134076.14	25228028.84	9075050.688	3663478.575	4526085.987	14731125.92	12600722.82	10307774.45	8732774.626
Com_4295_neg	MGMG (18:2)	C27 H48 O9	516.33042	8.954	515.32288	No results	No results	Full match	7824508.799	6504652.608	6372516.183	29751210.54	29638837.46	28993839.1	8503458.712	8093265.658	7203618.601	15306907.89	14575610.11	16296201.25	15701913.13	13916874.84	14133849.16	20309993.41	19256493.2	19510756.71	6173328.174	6535499.947	6062184.033	8766085.401	8628375.265	8243440.148	35236882.61	35708806.9	36946296.33	9347502.074	9629578.736	9325929.076	10151862.27	9971023.591	3241294.323	14985760.05	15282289.82	15297601.28	14570391.73
Com_4309_neg	Oleuropein	C25 H32 O13	540.18535	6.121	539.17816	No results	No results	Full match	2576563.745	2626965.899	2600246.382	7806196.447	10967333	8908715.265	2199307.085	7179290.38	8340336.229	32022259.34	28384449.8	24285683.52	30785071.97	26507990.93	11391330.95	2896225.567	2951784.443	3796187.358	3131668.76	2724830.279	7457391.053	3170169.871	2829489.752	5290389.399	18157702.81	12654644.76	9754529.671	2074339.367	1952968.104	2296087.61	2892381.607	3343011.27	3449583.859	5074431.316	7703106.248	6425446.566	5499173.623
Com_4316_neg	Licoagroside D	C22 H24 O10	448.13766	5.939	447.13034	No results	No results	Full match	4374710.246	8432262.176	6682333.054	7666689.211	6357368.498	5066477.207	3842588.146	4584524.383	3950665.4	12799953.18	10984619.5	11635223.13	16635222.61	31857104.01	15403503.87	12821020.78	11754523.21	13204741.13	3220295.579	3268961.082	3307000.546	14228227.3	12135623.5	15885139.96	9981166.051	11117149.17	10668071.8	4874148.423	3506168.584	2596555.341	7557841.916	4879406.657	6360901.434	7428357.517	8122576.439	8945288.43	6381535.332
Com_4341_neg	Perillic acid	C10 H14 O2	166.09883	5.88	165.0916	No results	Full match	Full match	2127841.456	1425739.2	1640535.648	3204187.222	2690964.155	1931760.602	2162168.229	2125971.932	2461796.917	6066828.166	8584507.492	6562588.912	2561380.539	1729942.872	2080314.64	2279548.7	2163924.862	2767917.541	9806595.934	8698915.703	7810689.021	32087524.89	32389136.87	27891563.56	13248668.78	15715235.86	15963081.53	3194283.254	4592312.403	4320745.718	4020578.934	4309582.202	5131898.971	8424303.888	9163891.386	7181112.107	7051336.132
Com_4368_neg	4'-Hydroxypropiophenone	C9 H10 O2	150.06742	5.598	149.06015	No results	No results	Full match	3908666.734	4068195.273	3817634.211	3862815.077	9435383.899	10593735.44	6202488.057	5521172.194	5325689.586	8906640.664	7109907.713	8214982.298	10400927.09	7203768.934	7918175.633	5736584.211	13095496.56	16387802.41	38144260.7	13387303.74	33701076.75	5668600.139	6282960.291	6012311.868	8648940.851	9732783.379	8093915.604	5266532.094	7131527.692	7185249.133	7700689.646	12067287.58	9704914.742	9643552.618	6325977.547	6736552.866	10665956.92
Com_4453_neg	Ethyl Coumarin-3-carboxylate	C12 H10 O4	218.05746	5.64	217.05014	No results	No results	Full match	24174711.33	22522401.11	20553078.84	24310911.18	14189732.25	17886040.94	6155572.331	11236708.87	9312556.403	11458843.49	14604039.7	14606050.72	18738439.98	19337880.58	24558333.01	16825087.37	17140987.92	15641945.77	28286957.49	19702950.28	16393842.18	20360108.73	23379635.75	16988724.47	23680145.09	22013314.29	23625128.76	18401702.57	13578118.13	13978813.36	19915055.97	18658380.17	24661003.33	17969971.07	24550073.3	16031694.19	16915427.68
Com_4480_neg	trans-Petroselinic Acid	C18 H34 O2	328.26152	9.571	327.25421	Invalid mass	No match	No results	2372106.861	1873443.835	2272325.686	4400123.097	3180948.54	3645049.672	1977688.297	1768067.492	1672965.321	3857045.947	3934952.266	4689503.602	29235135.85	28361148.96	30722402.33	3094300.121	3026698.367	2607580.022	8059653.217	7555877.284	7155087.792	3360491.618	2965361.58	2979870.201	4626022.818	5502923.399	7515731.688	2067384.369	1810490.692	2055795.804	2279740.08	2781154.429	2967837.345	4749422.864	4939845.091	5241899.28	4164877.313
Com_4485_neg	Rhaponticin	C21 H24 O9	420.1443	6.021	419.13702	No results	Invalid mass	No results	1629033.515	1442179.369	1427955.697	14561420.47	13911380.48	15189629.96	2796759.656	2588703.826	1791584.247	29830525.76	31358775.32	28688033.89	1980847.144	1754569.815	2066999.154	11641461.56	10287857.06	562752.3467	3822181.714	5021043.307	2996735.51	1565490.996	1537164.732	2986328.441	11451221.91	11399730.64	15219407.97	7697049.774	6155265.312	3674630.695	2560969.819	2526062.611	2351430.857	7310223.827	6687788.299	5661901.996	5919897.914
Com_4546_neg	Neomangiferin	C25 H28 O16	584.13838	5.664	583.13232	No results	No results	Full match	3486691.584	4322681.34	9262929.758	32274289.57	2336121.651	2359772.473	2130364.731	2066127.359	2172924.382	2080795.254	2165071.737	2010104.445	2251138.14	3623353.781	2054332.456	1824373.599	3984399.142	3294697.311	2635801.609	2559095.83	2430995.18	1933161.411	1936822.653	1893091.885	2207522.754	2180223.695	2189442.925	2903055.404	1914126.452	1882144.441	6514743.634	2047018.611	3538944.729	2122592.911	2877695.712	2358382.465	2957666.473
Com_4574_neg	2-Aminoadipic acid	C6 H11 N O4	161.06828	1.765	160.06093	No results	No results	Full match	6237363.982	6813581.125	6373943.45	9187313.4	11367447.29	11166526.9	6883920.555	6486350.735	6612834.476	18295045.88	18608794.46	17629931.86	25739953.4	21797312.05	29542883.9	11455010.36	11568261.8	12974412.08	6928318.087	6321358.636	6449463.815	6153819.074	5223620.701	6105220.632	12301196.97	11143435.17	9709274.813	13368506.84	11246465.24	14892641.57	10098044.44	12392982.63	8628580.197	8065918.934	8820805.984	8830113.251	11655586.99
Com_4629_neg	Sec-O-Glucosylhamaudol	C21 H26 O10	438.15301	6.169	437.14471	No results	No results	Full match	1451577.114	1571105.174	1522852.629	2964603.576	1847999.853	1764607.589	2172729.818	2190233.644	2184234.624	1727682.672	1360532.457	29157589.37	3673652.186	3572936.776	3470413.163	1982051.101	2394698.974	1883229.728	1893844.7	1326199.386	1840449.295	1437701.361	1263615.8	1154034.766	1429622.013	1522482.514	1737286.114	2040969.742	1725000.731	1657385.109	1228452.219	1169854.634	1714531.537	2500040.817	1821247.037	1543466.4	1086929.467
Com_4635_neg	Tricin 5-O-hexoside	C23 H24 O12	492.12695	1.67	491.1196	No results	No results	Full match	245745.4227	284910.7369	245941.2132	10547857.41	8966953.999	8412380.492	2322616.044	2118151.639	2420459.982	17201268.63	19077238.35	17898049.88	8171570.729	7610885.43	6534088.908	16354090.83	15457674.23	17653160.68	288545.8161	245518.6322	248993.2183	8456178.967	10171809.21	9338874.641	17748075.59	18390164.74	19305344.13	26530870.98	26208750.75	24365121.1	17375436.52	16246783.72	8098506.362	10175119.88	13561446.17	12316761.6	12944599.7
Com_4692_neg	Adenosine-5'-diphosphoglucose	C16 H25 N5 O15 P2	589.0834	2.193	588.07635	No results	Full match	Full match	7434898.653	7891171.41	8238342.445	1674231.22	1703360.83	1224802.537	13238864.26	23440957.99	3176609.957	907500.5709	998369.4506	936209.5322	1099071.221	1850654.594	1064304.227	1304886.449	1569155.26	1742002.938	1336600.052	1275236.551	1280062.275	1681930.84	2848928.231	2933465.389	1285035.033	1195507.461	1156582.398	4431335.982	3822161.888	4294944.628	1366879.906	1360958.7	1386019.02	5633022.215	4626653.856	4016570.624	3346194.159
Com_4780_neg	Sodium Houttuyfonate	C14 H27 Na O5 S	330.1468	5.842	329.13956	No results	No results	Full match	10061843.41	9629699.783	11864742.11	28551460.77	23649977.57	22838236.25	19476428.83	18306006.6	19097271.01	16902700.12	20034378.88	15076602.01	23980948.83	17560919.31	21208335	17184227.39	18302687.65	18484455.84	13793797.06	19426862.55	16143660.86	18112320.31	19466075.8	19125469.36	11775692.57	14033814.59	12694903.08	25252912.25	23247178.17	24867881.27	11241039.82	9747359.055	14418351.2	19563981.21	19246338.05	18071297.97	13609610.75
Com_4793_neg	H-HoArg-OH	C7 H16 N4 O2	188.12693	1.647	187.11969	No results	No results	Full match	2849797.346	3052836.606	3208542.246	11022419.42	14260843.08	14646540.89	6364210.79	5907512.99	5897780.199	26689144.08	25938939.95	26245879	19636887.32	17750525.39	19749914.93	17789006.12	16464671.8	16284753.04	791064.9483	673103.4495	572793.5863	15048907.1	15796199.56	13457289.24	7303629.517	8072804.716	7870796.94	18248394.29	16791078.49	18117797.2	21906193.45	25953658.53	25982932.19	13751327.77	14679658.25	14987115.64	13337007.64
Com_4845_neg	8-iso-15-keto Prostaglandin E2	C20 H30 O5	386.18383	6.58	385.17661	Invalid mass	No results	No results	985639.6946	548528.991	570899.7532	25951838.48	28784189.44	24676021.36	461753.9808	433478.9329	901141.7882	3928241.052	5647516.192	4074843.75	14267593.34	12974896.43	13125215.95	6058319.613	5336456.956	5583323.788	8590140.21	8888327.911	8257989.146	715326.0547	914955.1385	1183391.931	8423855.753	7832893.825	7098277.56	682404.6534	415763.2383	395999.488	1362486.42	1538423.591	1232219.426	7553614.047	6199869.508	6228268.273	5078042.743
Com_4852_neg	N-(4-chlorophenethyl)-1-adamantanecarboxamide	C19 H24 Cl N O	317.15593	4.683	316.14865	Full match	No results	No results	3861942.466	4313053.967	4113014.516	23789150.37	25962341.7	28904607.29	8187847.061	6727115.499	8482255.32	22543513.38	21395655.61	19117015.24	4784116.627	4573270.785	3776650.917	5418714.861	5013768.845	5084843.026	9792455.475	9419487.359	8758852.22	4357981.755	4161009.176	4287561.102	13008509.39	13099156.31	14610765.05	7068753.878	6671241.895	6395611.947	4894358.468	4380269.612	4244074.548	10791099.93	9240926.618	8833351.581	9406703.192
Com_5002_neg	Homocysteic acid	C4 H9 N O5 S	183.02025	1.719	182.01248	No results	No results	Full match	3732692.048	20341118.52	5585768.72	2723974.733	2579513.288	2571139.922	3274590.955	2186030.234	3744215.322	2780434.89	3386533.588	3241228.781	2666789.712	2437736.944	3057872.928	2494025.009	5199391.98	4255715.615	3689404.24	3986730.649	4174924.974	3919415.188	6884054.849	6025173.939	4573105.245	4987131.463	5248691.546	4724314.953	5040506.346	4655910.679	3597870.971	4147981.327	4727519.249	3411048.07	3325666.677	2879826.236	4682608.29
Com_5028_neg	D-Glucarate	C6 H10 O8	210.03723	5.462	209.02994	No results	No results	Full match	17716913.25	17540365.26	15137536.19	3735368.758	5111359.849	4548665.086	2223365.571	2512966.64	1367969.817	1745646.15	1521575.156	1483297.539	8268026.603	7214772.036	7957940.687	2030820.832	2066072.761	2820545.256	26339989.05	29847857.01	26755613.3	2506163.738	3636497.592	2452366.422	6846436.886	6902007.194	7841755.843	3169911.202	2866733.484	2842750.085	3122765.258	3981480.496	3134945.221	5628452.9	5486549.882	7847064.635	5411145.629
Com_5036_neg	(��)11-HETE	C20 H32 O3	320.23527	8.708	319.228	Full match	No results	Full match	8479037.58	8154433.66	8026372.714	9378452.005	7277438.946	6993857.924	16786375.73	11523969.2	11989193.02	2984287.482	2819348.104	3294115.534	5870660.102	6756432.331	7282680.609	2029457.533	2575667.032	2734507.134	10703111.58	9357082.644	12369167.6	4097700.118	2877268.816	2690299.765	27473513.33	27859747.26	28042366.47	7062697.634	7463252.883	7434815.609	4496545.572	5162584.439	2907437.155	10180331.78	11215037.85	10297288.78	8577968.009
Com_5092_neg	AICA ribonucleotide	C9 H15 N4 O8 P	338.06176	1.745	337.0546	No results	Full match	No results	4937287.925	2277085.619	3013720.81	18003603.82	17036942.9	19818647.12	3962334.895	5325951.437	4918420.223	15146070.89	15838953.24	13570756.03	14006979.43	10436307.75	10949172.67	19561924.23	24051192.2	24432497.42	4860907.537	4655165.34	4307245.59	5522539.293	3561229.438	6057678.752	5682161.972	4586669.359	5512947.807	17996864.37	16093529.19	15848577.27	7898225.531	9937090.771	7393390.325	9317737.23	9986889.702	11579170.86	10394897.01
Com_5201_neg	Baohuoside I	C27 H30 O10	514.18225	5.835	513.1748	No results	No results	Full match	932752.1789	1047114.802	1004170.829	4355442.959	5125877.791	3890568.712	878157.1451	831883.8794	831039.7518	23214877.96	21855924.99	20902146.53	1111771.601	1021966.016	1095023.107	7175020.601	4663623.277	4901896.493	3037404.81	2764867.91	3058040.968	1416794.506	1246273.612	1192189.189	1374898.889	1886060.955	2367835.121	845996.7952	815818.37	832116.3237	724620.6091	1659249.028	2041499.985	4594803.772	2591565.465	2449003.43	2632250.484
Com_5233_neg	Camelliaside A	C33 H40 O20	756.21216	5.456	755.20569	No results	No results	Full match	18302014.77	18222698.93	17643438.17	2226005.624	9526088.392	1992702.59	10615814.96	6760204.498	8639381.369	976368.5544	1034726.899	980735.0983	1078768.733	1114996.572	1198632.645	1190056.889	2347846.209	1420161.799	24589380.28	22651411.16	9565526.817	6857004.714	8301595.793	7508676.897	1696115.139	1071007.321	1607270.634	4338406.927	4235879.238	3890604.987	2839116.047	1941144.305	1674941.607	4812528.555	6827140.541	6252040.693	5813352.938
Com_5248_neg	Pinoresinol Diglucoside	C32 H42 O16	682.24788	6.111	681.2406	No results	No results	Full match	2652326.805	2473643.187	2547110.337	4123303.174	4694784.893	4427713.908	2268448.769	2193336.224	2346744.626	22373884.79	24415844.91	16883721.61	2656568.938	2032976.125	1827869.245	2392062.098	3006415.459	2456925.814	4003094.446	4056025.518	7110726.882	2703112.964	2708809.652	2480596.58	3656087.409	4545431.222	5790415.941	2214749.155	2052315.489	2106259.497	2567186.345	3012174.273	3985784.855	2959317.071	3648152.578	4110665.669	3086840.188
Com_5313_neg	Oroxin B	C27 H30 O15	594.15969	5.658	575.14185	No results	No results	Full match	1893796.765	3224062.534	4738372.562	2659969.5	2666729.723	3466926.958	11686498.65	8893768.214	9524700.91	12129833.24	10869025.93	11292480.21	2571928.381	1561671.145	1471483.414	13751866.85	18901862.83	14232753.87	6221308.341	5837226.655	10205571.01	22682460.55	22004599.38	14036984.44	2688159.699	2200238.419	3783972.959	2104501.57	2196972.598	2438907.024	2452535.567	2446641.418	1192144.226	5326619.29	7747053.613	4245973.092	5979598.99
Com_5373_neg	Liquiritin apioside	C26 H30 O13	550.1689	5.825	549.16132	No results	No results	Full match	17490175.67	12245524.7	6598091.92	9178066.049	17670300.09	10482863.67	9397567.557	10936442.8	6863672.941	7433738.364	8138925.755	5369102.599	2609941.028	2216982.128	2658788.656	4404643.213	5161510.713	4680065.181	2289065.744	2353805.967	1877575.613	9568445.499	4926784.986	12204870.37	3323599.554	4156294.029	2543408.43	11224046.22	7026036.536	7668624.915	6616038.919	9171501.014	4792284.266	7804661.411	5784437.799	5865256.548	5023008.549
Com_5431_neg	3,5-Dicaffeoylquinic acid	C25 H24 O12	516.12903	5.452	515.12189	No results	Full match	Full match	10520727.75	9356964.502	9032204.682	4004596.291	6982111.914	6963251.07	7113646.231	6961692.707	8906347.923	1438571.156	3180031.991	3086933.188	2296452.407	2070716.177	2643785.692	9732414.878	11859785.33	11825249.2	26216644.52	1210232.405	23425329.33	8681377.473	11700974.89	12231062.13	12054263.21	9903373.372	11199900.2	12907793.37	13598904.05	12037997.1	8288225.24	9605705.103	5912433.158	9977414.842	7643005.747	8415619.666	8739693.862
Com_5432_neg	Secoisolariciresinol diglucoside	C32 H46 O16	686.27932	5.937	685.27142	No results	No results	Full match	9073241.064	8657860.242	8756713.776	8542127.792	9886594.952	9718455.912	2627678.614	3041320.57	4069091.821	5954586.158	5307025.828	7902116.166	5988877.405	6038856.777	3859086.534	21560199.97	17109706.1	21477224.96	2851825.797	3012809.619	3185303.751	940497.6438	950478.9816	928772.5792	5713594.811	6921137.404	7293612.885	16306139.5	8856114.994	13775833.75	10292399.41	13355007.08	4386889.469	7759732.466	10224288	6834699.261	7256678.221
Com_5444_neg	C-pentosyl-luteolin-C-hexoside	C26 H28 O15	580.1433	5.819	579.13605	No results	No results	Full match	2372642.81	1704361.374	1737193.239	21965712.24	23487957.24	19826576.83	6032529.669	8136991.238	3036361.918	15094983.9	13498378.91	12439451.99	6132347.991	2523497.703	5747572.158	2138955.791	2331958.108	2586493.677	1944148.774	3322561.024	4025055.353	5402670.222	6875234.665	6934646.968	12869825.11	13227067	13738034.13	6571235.014	6171152.433	6008873.018	1487386.468	1463089.559	1757897.686	7080975.648	6188221.059	6557635.299	6507843.889
Com_5464_neg	2,6-Diaminooimelic Acid	C7 H14 N2 O4	190.09503	1.761	189.08777	No results	No results	Full match	3688551.329	4156799.476	4242205.886	5204940.932	5724826.435	3738006.6	4130167.929	3981338.428	3947864.115	4178684.973	4635810.042	4608404.609	22186056.02	16004262.24	17797283.67	4199666.784	3036268.858	3094935.526	3433629.116	3687435.446	2995920.604	2983778.075	3438887.217	2588466.851	3919053.302	4307707.305	4431593.428	6609461.137	8348191.177	4880598.792	3780736.738	3597877.082	4382250.11	4881221.538	4362672.252	3908714.572	5138113.391
Com_5485_neg	Nicotinamide adenine dinucleotide phosphate	C21 H28 N7 O17 P3	743.07655	2.466	742.06927	No results	Full match	Full match	4788088.974	5016568.848	5046514.804	23338194.25	19639214.92	16913077.17	6650115.163	6957504.936	6369341.947	2870572.669	5631001.374	4494949.669	2603681.712	2314811.503	1804055.571	3512094.413	3417000.201	3425478.39	1900254.533	1873627.047	2041695.506	3983937.071	4342073.685	3919113.311	1778690.029	1816508.716	1785995.792	7151588.087	6835876.235	7111458.335	4041551.546	3964278.721	5365397.178	4295318.732	4545405.512	4548097.962	4395305.696
Com_5488_neg	3,4-Dihydroxyphenylethanol	C8 H10 O3	154.06241	6.185	153.05518	No results	Full match	Full match	3533421.826	3007674.211	3033026.44	23117885.7	22457530.28	23312101.21	3830958.979	4279630.375	3934208.369	9515217.243	10821805.58	9761556.738	7542184.915	6623655.985	7305038.296	5552881.104	6062838.515	6372332.101	14909264.2	15409193.97	12898883.32	4724001.314	3639277.706	3656094.651	17678923.02	19460268.4	20159244.2	5366032.278	5151451.557	4354599.067	2933589.452	2304660.503	6969836.814	11403906.64	7478367.041	8426939.145	6855492.607
Com_5540_neg	Iridin	C24 H26 O13	522.1379	5.438	521.13043	No results	Full match	No results	12788012.68	16993986.66	12956834.08	13000959.79	16519227.43	14758838.97	10125680.69	903591.0802	7349546.744	20283025.88	17019941.62	17490295.29	9765221.5	9905204.328	10463086.15	11451826.91	13814085.73	12851961.8	12503175.61	6016745.899	10683546.51	8717455.817	8162558.806	10762951.96	15040877.2	17658658.03	15460754.25	13985951.74	12692359.73	10871067.06	14942473.81	17866948.12	9867577.376	12362539.96	13884553.86	11671490.36	14652462.86
Com_5542_neg	Efetaal	C12 H18 O2	194.13062	6.579	193.12294	No results	No results	Full match	7349063.084	7815226.933	7284591.346	22938793.63	21891096.11	22172713.75	6792015.622	7723150.218	6859153.439	6781779.651	5591492.991	5094769.377	11891913.93	10044193.7	9004916.473	4799137.919	6325356.891	5282145.38	6482252.472	10838036.88	6261320.06	7952626.613	7527513.924	9448748.28	18090217.23	19196730.49	7856337.854	2879341.646	1405830.72	1033616.248	7815022.091	7493768.15	2822974.229	10772550.68	6718007.613	5442917.648	8086212.464
Com_5560_neg	10-Deacetylbaccatin-III	C29 H36 O10	544.2286	5.615	543.22144	No results	No results	Full match	1665687.166	1601827.213	1584352.074	14189425.36	14764585.17	15192896.08	17766058.82	16350833.3	16588794.01	1758252.861	1820765.477	1721031.502	6124120.472	5586676.608	5089391.43	1739139.376	1632922.544	1717279.022	2443084.091	2194354.45	1719028.191	1627879.926	1817941.054	1500034.151	1860757.09	1906909.283	2125435.116	12731349.8	13501615.86	13545371.82	1796381.31	1867460.127	1984405.467	3413104.537	3626145.678	5104096.077	3753113.6
Com_5572_neg	Albiflorin	C23 H28 O11	480.16331	6.2	479.15594	No results	No results	Full match	880491.2182	915437.2744	894674.0375	1550776.287	1663293.351	2572984.208	2797863.227	2693198.437	2662095.795	19347715.61	18522921.59	19242670.61	21450801.3	19659861.65	20269834.3	1137533.813	1234159.422	1108515.702	718861.4398	844513.4149	767666.9632	1138404.756	762310.6679	838460.1404	869161.7794	876517.9516	950720.0859	545377.0313	501601.802	517484.3355	630547.8674	689122.6218	1035413.838	4123981.437	2555104.385	3650402.242	2665134.034
Com_5599_neg	Scutellarein	C15 H10 O6	286.04876	6.755	285.0416	No results	No results	Full match	3161910.739	2850816.774	2875467.612	7605027.723	6691551.763	9072573.668	1603977.388	1462878.169	1749942.438	17853082.12	21890077.99	19005464.48	2719837.118	2654677.966	2469016.155	13846302.53	14473080.87	15060151.05	3767041.42	3832645.391	2374493.411	2900045.055	4176142.105	3490986.95	10633716.54	8691015.857	10102166.2	2079323.586	1650049.184	1678760.268	4433878.058	5257300.038	10029359.63	7722893.268	6253170.684	5395091.041	5373714.222
Com_5650_neg	Ethyl N-(1,4-thiazinan-4-ylcarbothioyl)carbamate	C8 H14 N2 O2 S2	188.04697	5.6	187.03966	No results	Invalid mass	No match	15228378.86	15578516.62	13056743.47	13051980.4	8327548.676	14074145.7	17163378.12	12508413.11	12277416.6	10161397.06	9571636.738	10095323.11	14913066.53	11792133.63	13744029.54	14465411.86	13336301.13	12430979.13	9994420.499	9222121.462	9136124.154	15822325.82	14131758.27	18251389.34	12167411.08	13397237.25	15368258.01	14594629.67	13775685.98	14346538.56	13440213.25	15584082.64	13531118.12	11498931.19	14439130.74	11271272.43	13114633.94
Com_5656_neg	Gallocatechin gallate	C22 H18 O11	458.08667	5.976	457.08087	No results	No results	Full match	4581348.25	3397195.364	1224048.436	1225415.784	3734800.477	1103098.259	1591925.648	885548.3393	936619.7139	1645309.291	2163219.674	1412449.567	1092768.805	732832.1562	799758.8957	1006961.456	20133012.41	1127282.596	756348.9438	858140.3548	756227.4412	1043529.222	1087772.077	7429287.206	2257962.456	2206431.651	2176317.612	3026152.758	4417925.206	2677308.179	871238.1972	693868.6254	900884.8524	1348442.515	1517173.951	1638004.055	847174.6974
Com_5658_neg	16-(Hexopyranosyloxy)-7-hydroxy-8,9-epoxypimaran-18-oic acid	C26 H42 O10	514.27668	6.49	513.26813	No results	Full match	No results	3883505.991	4370236.434	3767731.006	6525417.099	7351675.466	5592701.235	3395661.684	2883344.547	2903478.259	4265369.49	11875158.97	4048488.122	19753191.49	19822110.25	16546931.68	4859224.32	4920024.272	4045535.716	5876298.754	5751563.557	4816021.648	2699094.092	2114758.118	2297946.173	11430703.1	10274294.83	10382398.48	7860587.962	5602805.322	5416695.026	2494487.317	3012120.247	2347349.533	6317561.871	6251233.049	5944469.6	5301157.874
Com_5719_neg	Selgin C-hexoside	C22 H22 O12	478.11143	5.408	477.10416	No results	No results	Full match	8107413.395	15899560.86	11282213.73	6974933.146	6062424.256	4336743.707	9087284.162	9907313.789	8729249.133	4528900.644	3967573.17	2675723.368	6205971.936	8118741.494	8348254.905	6554620.592	7591102.419	10166977.71	4998135.374	2865223.326	3645901.095	2889953.571	7104194.142	5647910.012	7220175.723	6268211.057	6870058.574	9675621.003	9431293.261	9452743.762	10660828.11	13366068.82	14492297.17	6774227.766	6060800.57	5287418.928	6114478.617
Com_5754_neg	2-Hydroxy-2-methylbutanoic acid	C5 H10 O3	118.063	5.865	235.11873	No results	No results	Full match	1365294.897	1884141.371	1610581.834	2508882.434	2476239.088	2753725.488	1428046.799	998797.9856	1219881.597	2200648.522	1684830.425	2301599.337	2434171.8	1255510.444	1660434.585	1933313.639	1700289.086	1897963.696	3225277.459	3925222.535	3493072.423	3159148.901	2974137.917	1724255.746	9485375.474	7676179.521	6931313.68	12110670.31	17918362.44	15333821.82	1936318.824	1569966.04	1719065.955	3635316.482	3092213.27	4629525.981	2636267.225
Com_5790_neg	N6-Succinyl Adenosine	C14 H17 N5 O8	383.10828	5.49	382.1008	No results	No results	Full match	1212824.593	935936.9148	1029522.204	5726944.208	6024127.063	5661317.338	3699298.658	4781366.764	4687198.737	6204745.361	7371747.498	7124728.012	19653270.44	11518772.13	13430432.8	6546052.571	7415676.488	6005286.933	5847628.407	5646897.065	5013229.826	3745038.695	2968265.846	2623205.325	6415486.838	5940106.811	7367373.713	6771603.273	6478377.258	5932390.268	3880935.684	3736598.407	2526636.039	5105542.079	5803816.98	5534172.264	4288895.238
Com_5794_neg	Icariin	C33 H40 O15	676.23675	6.506	675.22974	No results	No results	Full match	13700486.13	13175426.96	15615682.01	721274.0353	721379.337	676434.2212	465663.2198	449222.3934	435915.4865	2211134.693	1134676.056	1371163.061	2446616.722	2399166.729	2099826.65	760949.0097	751364.0581	731578.6588	850836.2085	848490.4266	882531.1897	674493.9887	877556.6417	587547.2748	1138802.623	1108259.806	1128948.461	401281.7323	393620.2523	386877.3912	742977.6427	475292.9004	764681.0182	2475243.622	2200291.551	2503381.542	1368785.676
Com_5806_neg	Ethyl caffeate	C11 H12 O4	208.07318	5.855	207.06593	No results	No results	Full match	4742427.312	3905225.193	3408344.611	4023384.091	3557230.815	3478333.518	15333707.41	15269134.67	13220015.4	6507600.967	8597134.309	6726400.294	15185623.92	16340365.2	19247419.99	9221586.504	9884518.282	10612840.97	15500250.16	14429957.11	12027859.38	8936816.564	10352025.74	7900537.88	4075896.803	3421583.832	3655331.839	12507210.55	10076260.24	10470260.25	2142761.465	3589778.352	5369515.228	9245859.803	9966192.024	7706120.926	7672641.693
Com_5813_neg	Rehmannioside A	C21 H32 O15	524.17307	7.332	523.16583	No results	No results	Full match	338565.0092	342492.0725	344694.2133	500230.028	680405.8558	655922.812	288177.402	295714.3237	290869.9706	17670292.8	19116605.2	19239356.68	388743.2654	364931.5602	394690.8335	408193.5202	404166.596	395866.7341	398977.8211	385738.5686	396979.2613	406116.0851	446695.8525	415278.5157	950793.2711	1538262.045	1207466.85	325360.2575	349626.9117	342312.7472	352210.4343	370039.7099	564076.2306	424389.4544	731411.7806	562522.3645	658145.2327
Com_5854_neg	Methylmalonate	C4 H6 O4	118.02652	1.801	235.04576	No results	No results	Full match	9146277.229	7506374.276	8828700.322	10502517.42	8536869.22	6705331.915	7757432.283	7465358.941	7434830.041	8287140.245	8763009.952	12357358.42	3902320.746	13528208.82	11563768.85	7117183.69	10643568.04	11471921.52	12475490.39	13654098.75	15340543.01	8583151.049	7752975.828	14714486.97	14768171.31	16705886.25	16309459.59	10533654.35	7383274.305	6819569.544	15814801.79	14399279.07	15351529.05	16651011.93	11987515.31	12535283.25	11250245.81
Com_5868_neg	3-(4-Hydroxyphenyl)propionic acid	C9 H10 O3	166.06268	5.805	165.05522	No results	Full match	Full match	8891995.69	8812527.093	6090457.693	20108157.26	10754880.07	10558770.4	10937015.5	10933450.68	8824930.873	9464468.013	9540179.975	11664214.09	10658189.17	18261198.93	14389922.53	11434924.62	12600202.71	8344564.376	11513018.41	11813515.43	12313832.89	14169146.21	9957866.691	11652861.37	8046057.718	10772615.66	14664755.71	9779733.519	9744067.848	9965326.496	8099156.035	8393276.719	11044996.88	11309202.11	6867884.848	10150021.43	10245752.1
Com_5876_neg	2-Methylbutyl beta-D-glucopyranoside	C11 H22 O6	250.1416	5.87	249.13437	Full match	No results	No results	1526410.052	1571682.984	1614224.328	1856187.299	1786405.802	1637672.057	4638047.527	7730167.281	6592037.018	2567039.522	2664210.899	3183955.397	15764854.53	18219003.33	15963516.13	9719844.027	11455812.23	9459771.881	9655805.671	12004453.29	11512995.08	1745298.566	2090505.611	2181190.874	8982772.431	7957513.945	11800888.02	3334421.887	3270984.284	3300206.685	1370390.425	1405559.782	1436518.978	5406836.151	5045840.095	4149579.273	4522956.47
Com_5948_neg	LPE 18:1	C23 H46 N O7 P	479.30155	9.414	478.29419	No results	Full match	Full match	1846667.954	1565800.921	1467435.039	7007923.267	6744619.842	7000793.687	15345636.02	14474571.16	13022879.2	2574858.675	2789871.369	2519457.602	1522794.781	1564061.301	1681278.144	6090913.852	5194759.164	5976717.053	2902678.424	3122610.212	3390323.8	2762760.06	2225039.663	2784270.308	4402134.234	4570932.124	4682267.931	5831326.663	5233445.471	5187393.178	4136146.214	3822783.553	4405606.428	2249187.345	3223460.304	3673097.741	3562616.415
Com_6067_neg	Polyphyllin V	C39 H62 O12	722.4253	9.324	721.41785	No results	No results	Full match	13735106.3	12475813.38	11289435.2	10005711.25	12926917.17	12918522.5	1379442.773	1521007.809	1329346.499	2272675.648	2001984.791	2561202.229	2607076.983	2414792.369	3397401.278	3463199.488	4447825.527	3516320.311	1112321.912	1088267.713	1166067.327	1796038.692	1570329.313	1589803.353	1807978.891	1405182.792	1474420.122	1989751.194	2196431.275	1346775.222	1333624.128	1183554.603	1543469.568	3539057.629	4596251.838	3710000.953	4219088.708
Com_6075_neg	Astringin	C20 H22 O9	406.12683	6.298	405.11938	No results	Full match	Full match	715093.7242	591587.9594	868896.7742	863917.4092	879863.9408	914272.8938	609795.5281	890274.3731	869327.6638	1291948.499	1526510.63	995121.0948	1542014.504	1502572.913	1648017.769	1850434.227	1562217.605	1682147.446	1080707.021	1300613.718	1278705.787	2458830.606	2242820.898	2010613.847	1157224.772	1223113.809	1359934.582	1037041.714	1686744.313	910189.3763	16791491.73	17163005.23	14888790.08	3370144.463	3098193.67	2517948.748	2660511.737
Com_6081_neg	Homoveratrumic acid	C10 H12 O4	196.07299	5.217	195.06601	No results	No results	Full match	13681210.67	9612972.094	12984277.95	7133017.907	5658359.914	7170224.978	11365026.19	11251681.3	10257939.62	10795503.85	7519632.596	7585535.6	8054526.582	8063436.458	8482500.802	11168788.32	11346116.11	11103718.56	15351050.63	16069322.42	19224728.36	13225019.99	12315602.82	12088245.38	11601725.23	11943791.88	12689180.12	6719246.921	6746548.268	6832443.714	7202249.118	6618116.965	7176530.666	9553457.115	10889175.75	7888941.821	9398820.146
Com_6083_neg	MGDG (2:0/18:3)	C29 H48 O10	602.33116	8.476	601.32367	No results	Invalid mass	No results	8720797.754	8412992.133	7935943.094	1090388.707	1266378.746	1333025.196	12404173.3	14479431.43	11220267.06	645250.4323	777898.1043	646759.7612	1407955.322	2071659.203	1677734.191	1959540.086	1777908.344	1607071.01	3118119.971	3279757.475	2188289.426	1350610.333	2445803.193	1900768.555	3019182.653	3138845.486	3478229.652	6344795.038	6317157.994	6132801.038	3986245.665	3739323.275	1744648.281	3829920.279	4269145.502	4269554.204	4528027.644
Com_6089_neg	Sibirioside A	C21 H28 O12	472.15826	6.146	471.15115	No results	No results	Full match	3577955.648	3614331.141	2510513.093	6403855.41	6388168.965	4530747.788	14364865.93	14458281.8	12961790.28	7189277.807	8297936.93	6669915.554	9563311.482	7021808.502	7504706.814	7643185.957	8853030.433	8766922.198	4290917.788	3766330.571	2868197.772	5123979.432	3927299.502	4757038.585	17746113.68	15714987.35	19352118.16	5846031.137	4404117.23	6100683.41	1445071.166	1705672.891	1324453.161	6404953.962	6828025.707	6442614.99	5078814.033
Com_6111_neg	Gentisic acid	C7 H6 O4	154.02952	5.787	153.02225	No results	Invalid mass	No results	12375393.15	13191309.49	13431981.86	7069886.987	7653377.227	7935467.7	10959368.86	14327417.97	14436933.13	4466432.33	4684844.513	5458213.343	4184137.961	5293957.13	4037201.106	2670276.605	3000223.213	3214007.436	5279468.573	6015299.681	5376039.702	9726904.587	11175707.18	10540722.53	8654265.194	9458359.856	10981209.66	6367772.217	6494732.856	5156405.909	12525624.12	16661526.52	12761701.34	9771162.599	9475609.093	9053615.586	7997300.437
Com_6117_neg	Echinacoside	C35 H46 O20	786.25935	6.125	785.25146	No results	No results	Full match	2201182.056	2203674.162	2142942.679	9747874.252	7778359.306	8727279.77	2402300.256	3160930.207	2605658.465	6743501.113	4730090.049	6457614.312	10133093.53	11958065.35	8642184.665	4874296.532	6661072.853	3953257.455	20635376.33	17810176.92	14814035.49	2885939.396	4487335.163	3361624.691	3473388.281	6536607.993	4504965.148	5556250.511	6464867.119	3797794.954	4756308.645	4437960.592	3281348.138	6591960.699	4724035.515	5260308.046	5519977.285
Com_6120_neg	Vaccarin	C32 H38 O19	726.20108	5.478	725.1925	No results	No results	Full match	12031944.32	10426073.85	14030974.99	13180234.53	13644247.91	15034399.61	13340828.92	11250570.93	12143099.65	5371932.234	3957399.671	4245092.964	7831866.435	9912648.168	7227686.359	8266298.215	8081504.307	7220958.692	15527637	16385588.76	16520614.97	11655476.64	12707908.39	14187361.26	11087563.1	10455639.05	10994334.95	8783571.502	9890228.548	9036815.369	2414704.442	8017057.697	4471487.232	10845288.35	10411073.3	7848592.044	10068910.61
Com_6168_neg	Aloenin	C19 H22 O10	410.11965	5.533	409.1127	No results	Full match	No results	4008445.391	3443020.509	5110079.22	2269648.567	2278963.1	1846414.305	4722627.508	5078455.991	4398466.626	2581333.022	3932333.298	2827997.985	2259336.886	2504890.208	4018585.619	3681883.754	2650330.572	2642317.275	14231700.89	20170374.01	11387373.75	6631672.488	7154737.915	7154794.51	3683311.852	2072155.977	2802371.912	3052726.455	3369315.053	3204158.811	9098793.411	12774728.54	12047451.93	4763672.919	4245482.835	5094458.737	4179479.501
Com_6198_neg	N-Caffeoylagmatine	C14 H20 N4 O3	292.15265	6.045	291.14502	No results	No results	Full match	2700421.439	2644681.768	2618598.269	3184496.303	2966536.137	3863458.963	2410670.043	2420679.823	14091954.99	2573742.837	2878589.18	3941024.981	4641895.18	4437600.94	5479676.729	4762879.495	4223804.576	3985505.305	3523388.263	2992298.239	3275165.346	3518191.552	3440373.203	3021655.419	9551617.036	8998201.672	11240619.7	2801830.31	3675576.144	4690403.029	3006868.422	3228926.627	4883330.132	4155157.478	4267104.487	2634572.934	2825148.111
Com_6207_neg	Astragalus polyphenols	C20 H22 O9	406.1264	5.965	405.12003	No results	No results	Full match	3946953.534	4042532.695	4374402.598	1582698.71	1418201.002	2148135.32	1996014.565	2942112.168	2187338.645	10186255.09	10289080.43	6909140.17	15867768.02	8269387.273	16977452.83	6980749.92	10878562.63	11317077.88	1268282.319	1229528.825	1594723.958	3827410.654	3417749.29	6727182.136	15025027.04	14777474.47	16469916.2	3232451.329	3433260.819	2377857.804	1848704.453	2466444.95	2835663.872	4866317.931	6324726.598	7221692.442	4979304.192
Com_6227_neg	Tricin 4'-O-(beta-guaiacylglyceryl) ether 5-O-hexoside	C33 H36 O16	688.20088	6.286	687.1936	No results	No results	Full match	13118906.63	10799646.12	11806536.14	1316414.877	996055.6329	1390588.644	464503.1681	441079.0409	430422.1015	3124811.826	2971171.393	2836016.359	3006063.2	3744413.064	3013183.954	576297.0684	576463.5863	567255.3701	1203587.532	605635.1923	1696088.204	1583419.356	1461123.881	1545012.45	1430075.468	1172170.808	1250996.78	401758.5168	562794.2721	424606.0651	6992670.677	5523715.374	4282003.324	2885552.74	1352591.564	2003648.955	1831432.753
Com_6241_neg	Cyanidin 3-O-glucoside	C21 H21 Cl O11	484.07872	5.541	483.07095	No results	No results	Full match	10212615.23	8203127.933	9437621.002	5120112.548	4653045.664	8315761.795	13754114.29	13852779.76	12471309.53	3126451.544	3481746.218	3225395.844	11551435.04	11957809.81	10999892.17	9969855.517	9582016	8254556.263	3210150.991	1523661.706	1947512.907	7032224.967	6959718.225	6736035.248	8109092.444	8771374.106	10782633.21	13846987.04	14738411.11	12286608.82	13452897.97	13242894.51	10940035.43	10019255.93	9222158.662	8977051.801	7172758.21
Com_6259_neg	7-Methoxy-4-methylcoumarin	C11 H10 O3	190.06271	5.611	189.05539	No results	No results	Full match	2849295.357	2650902.482	2192583.25	3792526.952	3257128.744	3588989.054	2535164.925	2630516.448	2436424.539	4824168.685	5165706.604	6420626.618	3683062.67	2610979.655	3123649.476	2980497.267	3557618.243	3742184.534	19810182.34	6701410.642	5392542.7	3205556.666	2812364.741	2810022.611	4531667.97	3259189.15	4389910.763	2400293.962	2608205.942	2072840.243	3782257.732	4106326.02	4278426.768	2766696.705	3063582.135	2870871.316	3446400.43
Com_6319_neg	3'-Hydroxypterostilbene	C16 H16 O4	272.10506	5.602	271.09784	No results	No results	Full match	2157050.732	2426336.45	2494125.719	5579505.098	7800925.222	3729991.048	6156868.947	3858952.608	3544374.478	1747051.106	2335414.264	2377038.731	5450045.842	6329792.973	7835348.493	4252843.149	3827080.663	4152776.117	19437474.96	19057871.79	17469884.61	4032785.402	2534856.001	2291180.2	3176650.22	4177639.669	2706080.285	3183992.288	4658942.378	3686666.211	4145006.019	4316370.628	3922336.543	3624123.417	3984321.332	4362315.257	5075042.366
Com_6389_neg	3-(1,1,2,3,3,3-hexafluoropropyl)adamantane-1-carboxylic acid	C14 H16 F6 O2	330.10813	6.115	329.10101	Invalid mass	No match	No results	2544703.085	2893065.132	2140220.18	1732744.628	1863023.028	1369082.487	1059761.625	1046539.227	1081154.38	15593971.24	14975376.88	14554839.27	3908605.991	2960706.189	4179976.255	4624443.904	4687049.378	4489056.37	1474057.957	1402844.531	1395436.269	1729123.366	1604348.46	1375789.404	3592387.926	3808745.846	4699949.391	3005218.961	2229113.96	1761415.887	10964747	10964175.19	519266.6863	5749447.435	4646644.867	3783253.187	3744117.882
Com_6480_neg	(R)-3-Hydroxy myristic acid	C14 H28 O3	244.2038	8.327	243.19647	No results	Full match	No results	8772740.399	8471632.573	8631632.366	8954327.414	9329938.064	8939281.049	9633494.992	10439054.42	9513826.124	8727272.985	10571186.91	8255446.488	9914984.461	9283911.194	10555215.56	9117953.13	8947904.894	9541127.01	11095660.79	10202029.87	9393293.562	15308330.04	15107546.69	14599594.68	9946737.588	9871116.886	10868164.14	10942152.36	10064478.94	9708007.656	10254053.2	11044530.1	7885534.622	9930845.168	9528136.569	9289655.567	9483752.301
Com_6496_neg	Rosmarinic acid	C18 H16 O8	360.0849	1.645	359.07794	No results	No results	Full match	971023.6777	990199.732	913012.9744	3644921.445	3257700.48	3238600.946	1350458.771	1242399.443	1375277.828	14463242.04	16073782.3	13919494.45	4775210.005	8081988.699	4389406.224	4123213.525	3541371.404	10357181.68	973912.2543	703228.3411	876396.356	7579002.303	7417813.582	11833260.54	5785413.013	5896346.051	3097486.814	5039934.917	7247120.136	12306757.13	10395716.92	11053671.66	7548930.048	6251361.223	6058564.848	7272181.439	7138821.761
Com_6511_neg	Troxerutin	C33 H42 O19	742.23291	5.686	741.22571	No results	No results	Full match	932602.1076	895782.6916	1284156.77	1258882.741	1958641.285	1238761.048	1762800.75	1532103.775	1093975.091	1085547.676	1153307.568	1569461.489	1160486.736	1107405.425	2003567.952	1024563.068	1302440.318	1974330.462	4715580.37	3581879.877	3177586.081	2878135.776	2530204.137	1495807.977	1150940.997	1252495.954	1129174.174	14026762.98	5409282.651	5790758.1	1317610.281	1771264.592	1302523.148	1759717.328	1804905.263	1922512.658	1694601.711
Com_6514_neg	Galloylpaeoniflorin	C30 H32 O15	632.17493	5.541	631.16754	No results	No results	Full match	1874246.399	1828269.557	1677095.431	1939859.877	3286721.613	1552984.354	3669744.404	3700012.012	1988636.582	6906486.611	7030191.793	7307886.89	6214944.719	5567534.672	8061421.687	14940961.72	3964938.609	10555487.42	9043137.169	7641680.562	10085780.33	3756037.176	3836408.527	2903739.927	4998326.938	3840623.534	4374984.956	1676797.494	1585047.908	1787543.028	4599659.482	6397606.952	2568894.157	4533399.041	4431055.656	5887449.387	4940317.252
Com_6544_neg	Naringin Dihydrochalcone	C27 H34 O14	582.19233	6.22	581.18481	No results	No results	Full match	2591045.247	2346002.973	2521795.934	7070562.05	4323555.712	4569234.674	2042812.838	3050273.452	2279145.513	14711023.26	13657502.51	14030695.95	5735235.981	5387092.723	6465953.062	3746288.869	3493752.849	2528304.902	6493933.249	6594824.737	6807958.236	5365121.486	6373056.463	5714048.408	2198932.022	2977788.197	2115360.025	2729541.537	3387612.03	3054284.53	1960124.609	1995428.872	2230098.164	4642267.885	3698661.513	3731999.522	3137376.757
Com_6574_neg	O-Acetylserine	C5 H9 N O4	147.05258	5.491	146.0453	No results	No results	Full match	4327776.91	2308470.677	2319233.225	5641324.73	5155949.588	5395874.394	4927486.874	5995393.106	5593908.125	9919265.147	11688722.43	8970596.24	3590545.5	2985234.87	3967906.786	4453338.072	3669846.204	4677005.755	8511178.619	9181895.44	7559255.878	3029320.135	3669107.292	3250971.01	13271646.44	9787005.401	16710433.81	8406996.258	10244530.35	7826139.287	3495108.546	3571738.651	4094796.614	5471660.373	5861029.097	5458703.564	5452126.555
Com_6581_neg	2-(4-oxo-4H-chromen-3-yl)-2,3,4,5-tetrahydro-1,5-benzothiazepin-4-one	C18 H13 N O3 S	323.06199	5.102	322.05496	Full match	No results	No results	3601157.069	4297295.275	3419142.141	13910059.24	15962068.17	15831519.07	4953901.581	4892187.366	5143269.733	14045367.78	14613069.12	14824215.58	9243560.57	11705918.95	11637018.67	5724962.572	5726028.404	4809569.741	1563084.856	1488862.942	1449853.175	1967317.486	2098830.275	1910597.86	2008584.034	2357002.824	2474733.784	1404179.78	1510619.825	1645804.92	1916418.135	2102104.811	2299899.009	5329445.682	4178520.259	5508543.41	5429972.03
Com_6767_neg	N3-(4-chlorophenyl)-4-(trifluoromethyl)nicotinamide	C13 H8 Cl F3 N2 O	300.02652	6.632	299.01926	Full match	No results	No results	10859538.84	10332620.91	11292097.78	8553898.971	7142105.74	6902883.428	3677697.739	3843035.094	3512453.745	3369091.091	4286360.363	3318712.171	6293624.17	6535043.228	5773388.736	3835269.637	4506277.284	4126607.911	1923542.873	2083697.439	1749657.691	10396063.77	10964533.07	10687549.13	10969901.78	10844197.77	12737891.26	2787309.166	2234599.493	1856782.542	7972867.927	10124370.15	8042478.643	6240312.046	5921401.944	5539911.251	6367106.5
Com_6794_neg	Glucosamine 6-sulfate	C6 H13 N O8 S	277.04683	1.763	276.0397	No results	Invalid mass	No results	5600707.12	5925136.203	5660577.373	4312914.58	4266437.943	4096901.601	6269907.824	6028062.846	6025982.724	13453468.94	10191841.13	9347898.41	4628281.493	4072714.255	4082552.541	6992013.7	8565170.555	9615457.432	6145459.464	5154726.535	5669810.615	5549589.058	4566612.56	4740755.168	6155319.422	6865910.405	6281135.102	10565569.41	10685508.19	9777484.023	3478638.733	3538208.301	3174460.042	4798375.44	5146013.6	5574276.587	2813944.426
Com_6911_neg	beta-Nicotinamide Mononucleotide	C11 H15 N2 O8 P	334.05781	1.644	333.05109	No results	No results	Full match	624506.5595	463011.1938	779640.3107	1767662.108	1702591.172	1782054.945	2145015.638	2940936.729	2448342.778	2719706.98	4938176.8	4108697.259	4529350.116	4080957.487	4963519.597	6901170.612	6324256.078	5103372.901	433310.3748	374189.1273	426508.2	10419512.91	7545626.397	10323916.34	4388608.025	5092840.562	5322078.387	9611500.389	10378287.1	7098397.427	12724590.55	8141877.591	7845539.128	3754125.233	6554821.56	6391489.095	4420199.441
Com_6923_neg	L-lysine	C6 H14 N2 O2	146.10494	1.562	145.09769	No results	No results	Full match	1323444.776	1414453.786	1206360.671	8054269.259	7158530.729	7146414.282	1815732.449	1703460.046	2195803.015	11772463.03	12276120.06	11710839.05	11193183.03	9789730.415	10878219.59	12966420.39	12760969.08	13070258.12	958979.7585	1298386.512	999201.425	4464060.316	5332796.847	4337500.977	4789441.842	3815122.686	3982302.815	5514855.895	5866517.656	4181634.131	8374402.742	8269592.485	8005086.817	5029672.807	5666835.631	6250706.402	5758947.062
Com_6928_neg	Vincamine	C21 H26 N2 O3	354.19391	8.134	353.18658	No results	No results	Full match	2571498.628	2272201.031	2487784.621	14239585.89	13802635.75	12326310.23	545686.1091	490097.2181	572098.1311	2026590.322	1816002.582	3082961.292	7008029.8	7270587.283	6422079.431	2194103.716	2742007.122	2048721.298	5257544.827	5596623.821	4738621.835	3039077.807	3316088.052	3571857.408	1794560.837	1424519.676	2150416.136	3680178.305	3160550.541	3236925.687	1146785.335	1356940.281	876764.2529	3306983.55	4228251.462	3579333.549	2519337.449
Com_6939_neg	O-p-Coumaroyl quinacyl quinic acid O-hexoside	C29 H38 O18	674.20717	5.288	673.19983	No results	No results	Full match	497274.6567	483108.1805	481800.5376	13915999.6	13709973.44	14162773.86	444716.882	439995.2986	455225.5224	770584.7085	710563.579	955972.7504	1387275.604	1595979.666	1531580.7	8494078.396	7700249.989	7636407.407	593182.1853	614614.9517	567049.7195	4241832.234	4477585.4	4437964.42	531113.6194	715117.8695	599672.0931	660514.1565	644134.8398	686706.0969	2566937.072	2659346.904	1297947.28	1648847.14	920791.8891	1834182.966	1517287.739
Com_6945_neg	Ligustilide	C12 H14 O2	190.09895	6.222	189.09158	No results	No results	Full match	2008367.579	2513416.91	3181350.469	4997393.011	4023506.631	2965491.963	4489352.553	4641125.86	4215362.339	12223613.65	13731485.28	11356813.72	9723941.71	8087912.225	9834465.671	4931851.865	3952003.033	3856562.159	6628838.963	5913332.348	6158701.054	6110531.801	5910573.935	5481176.818	3287591.916	3795048.783	3365481.656	3606144.459	3919709.513	3472741.168	2622648.519	2366266.86	3512995.665	5891453.932	5964485.7	4624956.735	3802741.846
Com_7023_neg	MGDG (2:0/18:2)	C29 H50 O10	604.34673	8.942	603.33942	No results	Invalid mass	No results	9511434.455	9662639.042	9734041.383	1243143.299	1217319.189	2252297.777	10736905.02	10387747.83	9311991.738	1317822.66	1187785.845	1019236.403	9693887.201	9649817.379	9811716.289	3814049.376	3959778.181	3383155.062	7145121.131	6125713.986	5719975.3	6654874.268	6814938.273	6588007.662	2242258.74	2812410.395	2302576.213	5111910.46	5496618.419	5298850.387	6313957.118	5645809.045	2542402.982	5879214.571	5968122.732	6098166.071	5940119.602
Com_7097_neg	Eriodictyol	C15 H12 O6	288.06451	7.126	287.05725	No results	No results	Full match	664827.3231	1112398.978	827438.2386	1925457.211	1542528.039	1548698.002	934807.5476	753962.4802	1024869.95	12237803.93	12591362.83	12624623.84	1071493.289	1106808.625	1117543.899	1073295.162	1040785.258	906968.588	1180129.939	1227676.409	839263.2379	1517663.481	1453562.877	1856987.179	2425781.212	2493782.061	2381659.1	524782.0611	577640.0545	741020.9092	654254.4584	632604.4338	1329739.3	1789263.758	1617455.247	1951677.926	2000159.162
Com_7147_neg	L-Alanyl-L-Lysine	C9 H19 N3 O3	217.14248	1.631	216.13516	No results	No results	Full match	2278588.911	1926072.045	2475230.527	10238609.32	11595097.94	13300058.16	5446326.062	4639358.427	5494455.781	2252453.932	2579665.085	2474025.141	5066543.784	5701828.283	4744372.415	1785003.839	1757709.861	1839981.048	1260536.652	1317848.149	925167.641	5066948.344	4999355.303	5324271.499	4942469.684	6008156.148	4625747.088	3503046.713	3782001.637	3973224.613	5279642.4	6236928.314	4724471.642	3850554.047	4275645.541	4226644.217	3629065.051
Com_7171_neg	tZROG	C21 H31 N5 O10	513.20673	6.338	512.19904	No results	No results	Full match	824381.8662	664830.4254	935724.2326	6162340.126	6768477.662	6494759.939	854070.0473	890330.5417	947301.9512	11981836.9	11604458.12	11411983.45	559570.9342	844120.2563	554201.4795	3389387.428	2550745.638	2412662.652	866796.5645	1939668.665	591763.1442	330593.6915	330304.1532	311545.8933	7368714.075	7327866.835	6698097.828	2173822.554	1918824.453	1403203.28	819116.3784	778971.255	772571.1884	4161460.912	3178630.325	2864473.23	2486983.758
Com_7181_neg	trans-Zeatin-riboside	C15 H21 N5 O5	351.15325	5.235	350.1459	No results	No results	Full match	4941990.231	3761735.338	4654370.125	4511550.966	4815093.314	5282348.161	3627643.425	3666863.5	3871635.212	3538904.575	3134201.784	3291487.131	2470849.35	3617030.471	3523161.558	3189526.241	3298784.514	3267285.269	12774738.16	14445424.74	13165500.48	1643644.324	2345967.675	1764242.067	5875768.696	4268502.313	12264247.8	8181098.076	7116717.837	6799359.924	3840032.7	3728125.881	2679580.276	5164204.98	4757690.086	5187388.981	4918588.346
Com_7269_neg	Pentadecanoic Acid	C15 H30 O2	288.23027	7.274	287.22305	Invalid mass	No results	No results	5224273.695	3658257.238	5131664.496	5076582.318	4985494.479	5553814.639	4692856.75	5543202.062	5127254.75	5627702.097	6370652.917	6697355.581	12100325.16	6489815.102	7511327.673	6234852.587	6463636.36	6144776.977	6808388.234	6066143.929	6111437.23	6844677.05	7432263.713	6624641.077	4984468.538	5785168.839	5897672.792	3829534.322	3957743.126	3915868.331	4688205.261	5009926.039	4648658.756	6663586.642	6173740.42	5267578.052	5408621.038
Com_7282_neg	Paederoside	C18 H22 O11 S	446.0879	5.906	445.08124	No results	No results	Full match	2060865.694	2036940.509	1589971.343	7940460.509	6697737.845	5100409.359	1431238.859	1726183.407	1779061.628	8006955.929	12394158.2	10316618.83	3293072.038	2022906.18	3255959.088	3293747.529	3393831.008	3688039.456	4473182.198	3747288.757	5550762.392	2737289.649	2572454.971	1984843.193	5376365.325	6022357.133	5538110.848	6031394.693	6858882.817	4950967.837	4714307.836	4198969.993	5367537.416	6721712.678	5538245.899	7314135.69	3928754.663
Com_7341_neg	(-)-Menthol	C10 H20 O	156.15105	7.455	155.1436	No results	No results	Full match	9112467.576	7475312.936	8355044.391	11796211.75	10004668.58	11324778.88	3887034.399	4080436.596	3709656.181	7240357.241	6931869.114	6719533.946	4936566.694	3988680.816	4740396.881	5854263.336	6262722.522	6393434.451	7897728.573	7623304.288	8219580.15	8117881.961	8610926.124	9118202.817	9483082.875	9055755.315	11536272.44	6013734.628	4890401.253	5387773.896	6444128.268	5638830.552	7446106.882	7184374.69	8524694.376	7425252.869	6656384.605
Com_7551_neg	Prostaglandin A3	C20 H28 O4	314.18628	7.817	313.17896	Invalid mass	No results	No results	1887970.622	1993537.77	1988282.45	11374708.43	11705163.62	11883868.05	1243053.276	1029398.096	1786281.838	2482663.518	3465215.786	2060391.803	6582127.769	5823778.274	6938924.646	2040296.558	1874511.694	1983453.084	3561862.227	2608575.303	3132863.215	2482972.026	2234652.136	2468754.697	4758813.267	5481306.706	5016978.04	1388464.432	1315834.564	1467761.245	1514705.575	1949795.659	1749736.024	4120916.991	3376392.927	3545379.791	3347902.413
Com_7559_neg	L-arginine	C6 H14 N4 O2	174.11212	1.619	393.22244	No results	No results	Full match	250446.284	256487.8618	229059.3998	2732533.012	2954123.889	4087111.451	248163.595	224868.156	389458.8708	10760487.53	9484697.542	10758069.29	3860628.762	4041010.862	4540323.643	2543168.25	2802568.115	2210706.727	285509.4647	297747.5817	268936.8979	1266343.479	1223401.763	1184241.266	468733.1933	372059.6654	555509.8655	4961935.196	4402838.907	7044272.556	2332714.451	2331056.563	1908428.195	1422793.075	1544112.802	1900048.386	2116680.607
Com_7568_neg	3-[3-(beta-D-Glucopyranosyloxy)-2-methoxyphenyl]propanoic acid	C16 H22 O9	358.12657	5.064	357.1192	Full match	Partial match	Full match	2828043.847	2420639.987	2349721.211	86051.57163	9028366.212	11840971.46	8989692.873	8237748.882	8278099.605	4560515.019	6276340.658	4281943.194	2642741.004	2286905.021	3119631.481	2611088.224	3424758.274	2673940.196	3871228.689	3184476.766	3503171.141	4642199	3254395.8	3886406.532	1990645.669	2264508.659	1900459.044	2464772.518	2813786.27	2746615.522	2283090.397	2902906.045	2161484.921	3855791.658	4634874.59	4168064.534	3750618.125
Com_7629_neg	Brassinolide	C28 H48 O6	480.34596	6.485	479.33875	No results	No results	Full match	8477229.054	8071739.764	7777969.674	5635588.421	3718573.473	4217669.197	2495967.454	1792507.52	2363438.193	1365052.921	1271135.718	1758194.709	5373677.722	4193569.905	5362437.317	4288407.187	3508330.349	3463013.455	5899159.324	4930276.844	5500430.369	6782959.798	6026920.219	6566258.33	2380134.093	3809112.35	3491338.213	3138514.933	3220190.746	2768635.203	6363542.324	9198514.506	4783146.538	5260832.394	4989165.233	3381649.125	3653974.412
Com_7666_neg	Oenin chloride	C23 H25 Cl O12	528.10536	6.286	527.09808	No results	No results	Full match	564591.3399	1279910.231	1514652.997	743187.237	864321.6255	779100.5366	98318.41862	98156.90162	101591.2415	251717.9497	256526.1716	195558.473	160092.377	147658.7368	156278.3908	10101972.08	8398893.161	10675125.64	125506.4232	131278.4683	136111.6472	217138.1127	270146.8888	306064.6362	286919.562	452025.1664	258092.8535	90291.22428	83511.31299	86415.32331	395647.1312	557909.8984	415433.1576	334543.2222	317072.8613	395554.0021	287653.2194
Com_7699_neg	MGDG (2:0/16:0)	C27 H50 O10	580.34658	9.329	579.33905	No results	Invalid mass	No results	6012886.589	5248375.326	5790738.938	2890530.667	2250625.674	1201729.864	6137223.15	5593538.256	4655951.549	934643.6234	1151452.591	1256418.855	10832564.58	7797705.354	10171295.42	1929867.638	2253856.712	2456483.168	4235695.542	3211129.513	1906781.138	4556323.648	4250107.687	3549339.849	1902185.33	1535770.138	1805682.679	1991191.284	1999869.45	2140096.531	3018466.181	2673741.114	1460781.278	4497607.325	4345097.662	4535574.273	3860691.524
Com_7751_neg	Xanthorhamnin	C34 H42 O20	770.2271	5.518	769.21881	Full match	No results	Full match	2191892.545	976902.4671	975139.5779	810619.749	972789.8145	828925.3556	780996.8453	857651.0398	843418.629	640634.6377	632282.6901	628762.109	828955.4905	811968.1525	795803.8558	804318.5975	858465.8343	836592.2815	12524648.19	10666953.33	10593589.71	800319.4422	901778.7414	833402.9641	720384.7095	726098.5912	727377.571	855167.371	841920.3234	827363.6711	916083.2409	936627.7122	889925.6719	828459.6233	841231.2239	804238.4246	816619.0497
Com_7834_neg	Arachidic Acid	C20 H40 O2	312.30308	11.593	311.29584	Full match	No results	Full match	1029987.163	1536748.517	1280874.588	2242839.723	2017504.15	2158777.001	1413783.227	1199910.487	1146684.297	1982047.739	2094747.084	2349674.596	9275946.251	8213918.222	10301129.76	1466956.414	1413013.985	1345179.611	1758939.98	1747085.67	2055083.414	1662225.099	1500153.121	1609287.911	1727630.175	1850126.428	1674179.9	1409794.271	1228138.815	1327839.04	1389325.831	1779048.093	3301947.558	2409367.789	2566254.259	2071496.639	2281299.785
Com_7847_neg	C-pentosyl-apeignin O-feruloylhexoside	C36 H36 O17	740.19755	5.424	739.19043	No results	No results	Full match	452126.6018	498700.5352	776186.3774	3934187.445	4317968.329	1398097.861	3880834.553	3966033.357	3827742.972	5378703.179	4727846.355	5407924.039	1266774.171	1313935.061	1713307.135	7542819.044	7599832.424	7887118.985	9707481.951	10033039.63	11820586.66	9710747.162	9149904.457	5328947.201	1675632.46	2706831.177	1414211.014	430256.1548	630264.1561	437638.1629	1494319.987	1482837.462	1698872.073	2988089.998	4013207.823	2638102.353	3187209.5
Com_7871_neg	Hastatoside	C17 H24 O11	404.13103	5.329	403.12427	No results	No results	Full match	4694979.318	4352542.42	4272206.442	6207593.52	6528371.982	8342341.579	4632244.152	4265394.295	3708795.456	8725132.528	9050272.424	4449570.306	3492316.405	3849227.799	3645355.343	3880844.641	4588310.153	4015934.851	9545475.099	11998183.5	10130598.66	5437513.074	5987769.111	4977268.968	9081017.7	8820197.277	9901034.894	3240773.279	4123232.747	3603539.488	6970541.924	5756922.707	4306600.293	5305606.609	6207214.584	5579146.421	6544064.566
Com_7875_neg	2'-O-acetylpoliumoside	C37 H48 O20	812.27496	6.223	811.26837	No results	No results	Full match	1080865.659	1395010.927	818055.8585	1599858.326	1805364.038	1969590.521	1174856.699	1282376.191	1405814.302	2426073.591	2949960.01	2627930.446	1726627.169	1708564.353	1413053.825	3506174.832	2664150.692	2296217.836	9195001.907	11982143.5	8490002.801	2564922.739	3061776.743	1715104.759	1772111.651	3351479.849	2103577.681	2493610.329	2519127.438	2094125.886	2616695.039	3841840.612	2428701.466	3366354.427	2388342.858	3841377.963	1711739.386
Com_7918_neg	2-Hydroxymyristic acid	C14 H28 O3	198.19831	7.995	197.19075	No results	Invalid mass	No results	5861232.835	7999262.207	5494592.484	5542308.061	8263213.173	5585061.02	7126710.97	7080166.81	7849344.233	6725134.186	6993835.571	6304939.693	7609439.024	6625374.911	7389709.868	5774344.247	6031772.163	6758626.557	9170441.983	8206773.904	7763677.217	9945318.601	10339248.97	9515870.768	6648832.222	5514364.062	6307229.701	7067135.43	6850906.625	6816144.68	6590065.745	7025286.964	7278578.245	6319576.256	6902695.536	6281485.068	6167092.032
Com_7955_neg	Hematoxylin	C16 H14 O6	151.03986	5.601	301.07245	No results	Invalid mass	No results	2097993.306	2332407.253	1287764.537	3332867.309	3207779.573	4062249.906	1981997.872	911315.6581	1322835.722	1746800.746	2302794.19	2525411.009	5732262.958	5068218.007	5916165.483	1645974.673	1704889.184	1816933.346	2487696.28	1944868.005	1606097.047	2127249.092	1322835.462	1143531.718	11094203.34	10103977.35	11056036.23	2000530.811	1713171.774	1492866.637	3152530.155	3209312.633	4826467.416	2249253.37	2853750.381	2969633.513	2446010.356
Com_8016_neg	10-Gingerol	C21 H34 O4	350.24593	8.687	349.23859	No results	No results	Full match	2500390.398	2763071.463	2313143.092	2540322.112	2545888.541	2316570.528	6772227.153	7739417.877	6583291.986	1171339.501	1175734.202	1517747.581	2166719.412	2218174.74	2492506.555	1204017.864	1352503.738	1331978.72	5006762.223	3599089.44	3377937.632	1232167.332	1314926.413	1843663.629	9977262.244	10945749.95	9782482.114	2540389.626	2534002.761	2530670.121	1771418.42	1954734.226	1629337.407	3716226.201	2954515.091	3864592.135	2903801.997
Com_8030_neg	Benzoylpaeoniflorin	C30 H32 O12	584.18805	5.869	583.18109	No results	No results	Full match	1730694.742	1840554.967	1439853.512	867684.1943	859177.047	1036046.027	5445956.575	5530019.751	4669579.733	7177306.262	6200534.628	5773850.74	1613978.928	744293.1309	1807910.051	2054244.736	4207714.279	4138033.534	6775884.555	11082228.36	11286828.92	1452918.89	1376064.156	1471426.788	3160185.26	4038906.864	3796965.179	6908647.417	6901696.612	5196889.273	4096731.283	3849377.969	7946102.843	3698656.367	3925584.124	3285736.142	3575696.165
Com_8121_neg	Flavin Adenine Dinucleotide	C27 H33 N9 O15 P2	785.15409	5.57	784.14679	No results	No results	Full match	7294808.052	7035932.86	6157236.339	7773906.578	7341493.711	5346356.024	4677916.015	5162285.476	4326483.796	3689987.88	3556029.881	3781375.18	7669074.092	5251870.015	5490102.402	5570784.77	4912648.625	5407455.409	3075712.263	3035166.683	2744187.005	9418188.896	6500298.515	7020488.985	6369607.255	5939476.378	5755267.516	3380199.958	4010507.715	3506406.223	6002074.145	5378111.27	5164742.36	5212204.567	5835257.716	6378165.59	4311953.85
Com_8139_neg	Gracillin	C45 H72 O17	884.47843	8.989	883.47156	No results	No results	Full match	7382497.481	7287661.14	3512723.459	4483423.979	4733580.745	9248670.316	639221.8881	683410.1887	611107.921	2034702.027	1323934.91	1653288.723	1827854.559	1351621.904	1660052.286	2121057.958	1990226.784	2593116.245	820977.1691	822308.9876	813427.8246	746392.9545	794114.1223	924705.0446	1138118.255	1250318.243	1054878.452	653332.4156	935886.4984	675695.5663	906499.7405	811138.6454	1108556.82	2218250.178	2049451.278	1755185.969	2913203.078
Com_8189_neg	Porphobilinogen	C10 H14 N2 O4	226.09504	5.267	225.08769	No results	Full match	No results	3708744.773	4178383.445	3409025.129	8235518.998	6719591.566	7005807.287	3453368.921	3262162.369	3546846.605	6276035.345	7111249.622	6100320.596	4628582.632	4929838.27	3402084.808	8223206.677	8329882.564	6830736.283	2968675.713	408963.4906	377313.6856	3364519.589	4125857.788	4171477.119	7328216.022	7117389.526	6744060.803	4628790.684	4596593.043	3872356.642	8931561.069	7930254.65	5311344.86	4434095.651	6099351.329	5554492.765	5202322.632
Com_8258_neg	Forsythoside B	C34 H44 O19	756.24897	5.724	755.24158	No results	No results	Full match	1542625.867	1469711.504	1463606.005	2088992.521	1992555.479	2101595.565	3185967.29	4896793.172	3585167.602	1784920.567	4041154.244	1720449.755	1830278.856	2785617.529	2511324.834	1759342.896	2345025.93	1674902.289	10928310.14	10137703.73	6496865.813	1814579.375	1640845.062	1496170.555	1864694.944	2397782.946	1907496.276	5965698.089	6266894.321	5813371.432	1518119.959	2567849.603	1949391.876	1661294.748	1759803.627	1753055.683	1562078.651
Com_8289_neg	Asperulosid	C18 H22 O11	414.11699	6.645	413.11102	No results	No results	Full match	3952378.66	3745540.113	3874478.502	6744393.102	7585754.268	7155948.58	1460248.296	1706757.15	943104.442	3345833.973	3417658.908	3537857.39	1121136.403	743361.854	801580.2452	5750910.911	5168784.798	5729529.579	694092.5053	660147.2335	742235.2419	7364725.21	8169097.984	8423547.56	10164642.83	10100158.37	7917631.094	4297172.372	5109590.704	4510136.535	2555583.712	1608159.835	1211550.576	3373336.324	3713023.831	3337306.275	4182080.382
Com_8303_neg	Oridonin	C20 H28 O6	364.18892	8.944	363.18161	No results	No results	Full match	1083879.9	1230254.707	744115.8927	4358057.864	4298254.944	5181302.096	2590940.252	2359728.418	2904225.041	1205750.634	1606185.39	1237553.136	3842762.67	2091653.11	3568123.772	1045524.171	1089930.667	845460.2969	6784137.137	6310620.918	6387307.857	1003128.936	774549.3836	1123690.309	1472078.574	1890194.835	1323861.957	8125593.088	8314818.107	7148448.925	1513294.953	1727414.672	1058693.4	2517694.905	2785776.898	3216056.908	2739105.504
Com_8321_neg	2,5-Dimethylphenol	C8 H10 O	140.08303	5.463	139.07581	No results	Invalid mass	No results	2204129.655	2950822.099	2504712.261	4837035.929	3171225.172	3798980.698	1312734.407	1555127.058	1763675.658	2852762.41	4034256.568	3230561.874	2907211.577	2733228.521	2439757.495	2600603.09	2478626.22	2844537.749	10753468.7	4899296.608	4279859.425	1764854.705	2917256.32	2211251.285	3629892.362	3417309.873	4051685.483	3146733.428	3340100.033	3365447.121	2625454.769	2536891.742	2275164.263	2439263.24	2706690.642	2844604.62	3104914.887
Com_8382_neg	Uridine 5��-diphosphate-D-glucuronate	C15 H22 N2 O18 P2	580.03644	5.062	579.02966	No results	Full match	Full match	4223887.5	4193454.473	4749219.855	7093726.965	5081793.42	6123825.128	4312250.724	5195363.754	5016185.494	6449868.621	6472371.013	5491803.3	5692443.149	6018144.059	5532268.998	2711741.913	2507343.941	2264242.806	1137910.936	2130755.222	1168366.412	3914341.206	3522858.082	4222802.601	9042795.994	9959160.297	8481715.495	1262533.477	1635958.159	1948343.059	4518223.708	2967223.036	2752968.457	4426365.992	3116036.254	4785631.244	4397919.131
Com_8402_neg	Hydroxyflutamide	C11 H11 F3 N2 O4	292.06154	5.159	291.05441	No results	Invalid mass	No results	2605023.839	2707681.629	2923854.894	4438463.633	3557725.924	3067921.352	1434164.051	1145938.304	1366052.314	8623428.261	6612754.686	8932357.646	1457595.278	1771001.475	1503574.78	2740746.543	2443270.329	1160488.569	9645011.901	9600005.084	8988806.245	515511.0321	1673491.196	1755562.677	488740.4898	2140635.902	2211681.838	459614.0217	463305.475	499977.5265	1985881.677	515421.6188	682100.7401	2604014.308	2801065.796	2892383.745	2481912.122
Com_8405_neg	Curculigoside	C22 H26 O11	466.1494	5.318	465.14212	No results	No results	Full match	539237.0248	509159.3464	569202.9856	466441.936	613893.1412	613329.0352	871564.426	707073.6312	634668.0435	416813.4338	343405.9542	331289.1244	729086.2216	658334.23	694103.7341	412302.9796	374450.9307	378927.2206	10538593.18	10299869.39	8804493.592	599252.7299	432878.6275	748730.2011	395291.8229	368634.097	378932.5483	365413.3064	365743.0674	377596.9863	502474.3285	607513.8945	464334.1511	1168979.778	762036.6279	1670033.522	1132837.614
Com_8487_neg	Kinetin 9-riboside	C15 H17 N5 O5	347.12172	5.273	346.11441	No results	No results	Full match	2736944.715	2654924.343	3573350.246	4029986.822	4126451.702	4790339.102	1155361.307	734572.0768	997386.2783	7463803.576	8562249.254	8711140.205	506204.1846	989158.3158	1135049.589	1067208.208	959679.1558	1158398.12	4522843.135	4921156.415	4272127.245	3988818.492	3499565.004	4908155.994	2947927.494	3109623.335	3037904.898	4529553.031	4939147.291	4246525.121	5924207.231	6777100.709	3299630.386	3090065.662	3764816.391	3348649.335	3363548.802
Com_8518_neg	Aloesin	C19 H22 O9	394.12679	5.901	393.1196	No results	No results	Full match	1528606.982	1150384.251	1567664.152	1619447.227	2050427.998	1566510.224	1580087.243	1239708.899	1695019.562	1586513.071	1691995.217	1523406.521	8689434.394	7116402.123	2358266.294	3290614.901	3879090.776	5887225.032	4243132.042	3404415.251	3398303.586	1855299.783	1894505.611	1569882.199	8741583.34	8673839.568	7457718.826	2854595.938	2033368.027	2721500.908	1983915.301	2556056.759	3229843.136	2415405.501	2833213.615	2223339.031	1694717.53
Com_8552_neg	Polygalic acid	C29 H44 O6	488.31498	6.67	533.31256	No results	No results	Full match	1343735.222	1332252.181	1564620.083	2106763.427	2262245.088	1707088.744	782543.9417	523043.1976	681657.2249	1606571.977	1703083.079	1544350.037	1465624.674	1352325.245	1561622.628	8276513.393	7596641.735	6503256.88	1130394.187	2379496.744	947538.3592	6254496.007	6699914.352	6200845.173	1114344.698	1156904.209	1377977.319	1071919.327	884399.719	808323.9227	1796649.431	1706799.044	1143520.595	1825821.456	1362449.298	1908453.466	1298827.219
Com_8579_neg	Prohydrojasmon	C15 H26 O3	254.1882	7.248	253.18091	No results	No results	Full match	1251615.349	1276038.028	1271005.455	2285991.575	2459701.067	2471906.323	788058.1002	1209553.578	1018896.431	2057021.578	5877402.692	2455679.404	8051596	6849532.962	8409421.184	1463735.776	1415810.023	1429052.415	1778788.208	1891445.447	1844724.469	2443622.635	2140031.962	2144803.889	1934875.538	1309910.181	2062252.397	1084939.953	1259660.853	883645.572	2002553.739	1694846.664	1642626.739	2095530.036	2094837.601	2135296.103	2782563.594
Com_8721_neg	Riboflavin-5'-monophosphate	C17 H21 N4 O9 P	456.10631	6.253	455.09903	No results	No results	Full match	2805885.106	2437525.015	2220742.85	8677400.693	4273838.498	5549647.39	4598496.743	4371771.067	4410921.465	1759609.569	1688400.975	1356340.334	1890514.81	1128460.006	1205991.669	2031576.21	2853644.925	2997777.455	6572815.493	5142008.225	5232197.038	4289025.95	4498859.656	2938704.8	1158883.017	2759900.585	1351146.764	2059115.394	2590218.946	2672685.579	2675941.039	2294416.425	2754657.984	3580000.893	3458320.077	3528744.554	3079448.394
Com_8766_neg	Stevioside	C38 H60 O18	804.37973	6.637	803.37268	No results	No results	Full match	215078.6707	213801.3423	207750.5945	340173.4228	380383.5524	305438.0138	184409.9188	183674.4298	187484.61	5330305.742	5544464.308	6035455.692	301167.6146	272313.22	294038.9638	1772285.392	1642866.232	1554563.494	272399.2771	264973.6278	265962.4359	1306456.919	1166849.99	1253929.657	8886292.61	8585196.394	8115729.631	1076970.103	985177.6394	1131463.952	185843.3547	195457.9505	347854.7446	988734.2702	914151.0263	675975.4598	783545.8582
Com_8779_neg	Hexadecanedioic acid	C16 H30 O4	286.21452	6.812	285.20724	No results	No results	Full match	5117051.8	5257032.526	5305812.428	2781253.555	3207672.389	2996804.212	2684636.651	2416111.682	2417220.722	3509442.454	3353242.109	3574738.795	7865327.761	6911568.156	7965103.556	3109273.925	2502932.997	2744248.426	6446025.876	6588097.919	6866045.795	3711655.423	3649768.808	3641579.937	2274506.596	2514890.016	3193542.272	1725995.206	1646502.749	1655966.413	2860919.148	2677110.472	3188525.685	4329944.889	3650842.801	3855257.352	3462906.449
Com_8801_neg	D-(+)-Octopine	C9 H18 N4 O4	246.1327	1.645	245.12549	No results	No results	Full match	305349.2056	383551.4244	291739.3175	4089446.02	3735029	3800665.788	415863.0855	352290.8416	431742.4442	7705821.759	5885462.907	6147010.72	2918958.1	2817787.585	2944885.579	1759326.455	1817481.821	2012379.67	545443.9448	427397.9578	370182.4584	760002.2615	782696.3082	536588.0374	693032.1788	707950.6796	734532.4388	959943.7768	1155119.71	1042106.673	2309862.45	2438580.343	2378370.814	1109406.375	1744214.711	1204697.004	1444387.56
Com_8876_neg	15-keto Prostaglandin E1	C20 H32 O5	334.21226	7.56	333.2049	Invalid mass	No results	No results	924202.3273	825252.9444	770945.5176	1236576.148	1385854.7	1434020.333	374482.942	369251.0919	551757.4295	814807.4995	683022.1412	985553.0228	7021429.265	7545879.514	6084700.214	842974.2248	571148.4293	829063.0396	844204.6298	611986.1965	627914.1717	745948.2174	514445.6639	584234.9091	760479.7995	878032.794	722367.495	646083.4087	460804.3296	574546.1993	473890.2126	905666.1717	713907.9827	1038514.82	969632.257	1177914.481	1162412.265
Com_8900_neg	Bruceine D	C20 H26 O9	410.15855	5.812	409.15131	No results	No results	Full match	2796723.792	2269958.33	2176036.472	3921184.687	3794402.928	4265645.39	5618710.568	1510696.114	6413054.473	2592655.113	4598659.894	4594320.196	3469335.627	3043002.678	3116148.057	3587160.905	3006488.06	3377197.15	3489464.42	3853657.259	3422093.766	2735615.252	2719174.984	2366314.532	4197980.533	7467626.823	4841430.295	2339071.477	1941658.369	2653931.62	4215288.162	3037440.118	2549135.968	3924324.823	3229006.163	2855917.349	3554292.322
Com_9008_neg	N-(2-morpholinophenyl)-2,1,3-benzoxadiazole-4-sulfonamide	C16 H16 N4 O4 S	360.08818	6.971	359.08093	Full match	No results	No results	5855771.697	5671328.27	5179919.771	423795.2526	419910.0321	485235.2195	415423.802	362058.244	262236.5272	477883.9779	677846.2723	489850.4223	846095.1984	657452.8006	496483.2363	446916.5521	383062.4712	463944.4279	2041772.513	2130246.134	1496584.806	3267161.875	2928401.064	2533934.24	590396.5467	421884.943	635260.2914	3312827.599	3530709.69	2968620.398	1592256.506	743633.2835	813811.2372	1786318.961	1927763.03	1902820.48	1543217.255
Com_9104_neg	Ginkgolide B	C20 H24 O10	424.13756	6.168	423.13028	No results	No results	Full match	931531.7125	865590.9761	856128.4217	1112799.493	1465311.967	977158.7686	4486327.851	6028345.117	5142380.009	877836.2906	826913.5134	826979.6797	922313.6059	906287.4687	896796.1492	1199927.833	1242671.298	1140101.669	772809.2268	712158.9186	741382.6292	746764.5832	800882.0529	702348.6852	2130628.911	2272976.377	2285373.974	605348.8274	541463.8445	516785.143	693853.0318	753681.5522	1075766.074	1076340.77	1042438.867	925147.9125	1207256.355
Com_9284_neg	LPC 16:0	C24 H50 N O7 P	541.33833	10.256	540.33105	No results	Invalid mass	No results	887100.8301	744947.762	828708.2555	4561827.27	3885375.688	4215241.366	1932463.578	1918740.966	1634063.601	3007072.907	2833905.927	3210424.923	6240306.321	5489252.76	6945088.72	1505452.439	1490877.339	1756037.792	2008998.423	2007517.781	1831005.203	2133331.255	1917517.011	1771085.137	2132426.53	1840864.667	1685951.985	1014401.736	895698.128	838573.5072	1355166.731	1357451.863	3236752.447	2549120.84	2454894.211	3104816.992	2402616.574
Com_9390_neg	DL-Panthenol	C9 H19 N O4	205.13115	5.387	204.12387	No results	No results	Full match	666619.0262	866815.6491	459676.9949	1457150.14	1375848.808	1398976.515	5662823.928	5574864.691	5171113.569	2003843.963	955282.7198	613571.5541	1513520.289	1688974.867	1559086.366	1291470.648	959082.3471	1163882.901	692585.2291	902288.2504	1204872.541	774361.5093	954955.8499	971338.2551	3464157.258	4154060.805	6244878.518	1252121.604	1426388.315	1202890.499	1077788.987	1188778.916	1315036.991	2028864.104	1911570.678	1770111.607	1521336.58
Com_9403_neg	Sennoside A	C42 H38 O20	862.19386	6.587	861.18658	No results	No results	Full match	1460791.124	2005738.887	1829458.049	3475212.464	4517034.236	2648769.006	2077392.465	5562631.159	4885573.474	1918649.513	1727816.025	1165820.039	1714175.623	1159014.208	862829.9277	1705573.725	1776640.352	1968900.205	3808936.897	2784162.05	3122269.327	4493921.237	3947717.698	3531003.949	1186347.319	1356985.412	760213.5475	1428060.422	1080575.714	919767.4414	947230.008	668615.5925	1146928.018	2894266.012	2348656.864	1928563.096	1420521.082
Com_9454_neg	1,5,8-Trihydroxy-9-oxo-9H-xanthen-3-yl beta-D-glucopyranoside	C19 H18 O11	422.08814	5.386	421.08075	Invalid mass	No results	No results	1728313.691	1453109.523	1728375.012	3987182.271	3869325.221	7175496.831	1414667.401	1102887.581	1315813.358	1527501.221	1372019.237	1707934.97	1432781.631	795488.1915	1975811.361	1127098.738	1046790.462	1229220.102	2873109.863	2261673.859	5174654.42	1724886.535	1955926.799	2060219.273	1762556.294	1699803.378	830183.8571	1999114.145	1641039.791	1659177.961	887984.5604	1866267.38	1013369.163	1754001.238	1914604.698	1352630.972	1956231.78
Com_9461_neg	19(R)-hydroxy Prostaglandin A2	C20 H30 O5	332.19643	7.461	331.18967	Invalid mass	No results	No results	2808570.81	2557953.379	2529421.974	7170292.886	5696102.7	6649704.433	972408.4101	786732.564	1157660.394	1488841.568	1761081.224	1730083.684	4926871.322	1971930.118	2807197.767	1204867.086	1301458.902	979714.4979	3081167.071	2423207.415	2562983.022	2989376.243	3030905.339	1102883.017	3054733.28	3490970.09	2904992.18	1670738.859	1310669.041	1068168.047	3390575.506	2331375.727	1596545.099	2482366.884	2331488.056	2596318.84	2646348.045
Com_9475_neg	9-Hydroxy-(10E,12Z,15Z)-Octadecatrienoic Acid	C18 H30 O3	294.21899	9.645	293.21161	No results	No results	Full match	1220188.275	477577.4411	483340.2703	6906464.177	7093331.078	7057586.022	1078366.612	861114.6327	958701.2686	1952861.862	1926346.358	1708934.605	2641172.429	2492008.735	2248445.313	1672074.313	1220415.838	1402974.087	1363057.722	688187.8822	1227951.068	579259.9295	736418.7887	649337.6589	1398713.653	1672812.633	1213287.263	660064.8346	520106.8548	508263.2017	535817.0964	572979.646	1017648.496	1889110.901	2106960.199	1528095.071	1756017.827
Com_9591_neg	Robinin	C33 H40 O19	740.21689	5.5	739.21118	No results	No results	Full match	1770680.157	1955697.202	938800.471	1740321.878	1565121.925	1595030.911	5280715.103	4845699.976	5334849.317	531160.9218	596199.7941	722838.5795	726976.3175	1142859.08	590207.245	517354.9509	507202.339	576014.4895	905516.1376	1761367.48	2071412.458	517010.2594	1009045.23	565193.7234	1880946.859	2247288.149	1088783.823	2437615.209	1932900.299	2816451.646	2804201.871	3274709.944	1582989.593	1483152.331	1505610.495	1271848.583	1126041.541
Com_9649_neg	Ganoderic acid C2	C30 H46 O7	518.32481	6.711	517.3175	No results	No results	Full match	4759687.88	5004155.611	5135114.619	1388587.888	1612891.639	1366601.153	378629.8959	376617.3094	455313.7276	1338643.56	1332564.252	736855.4655	818239.4331	1686832.558	1168574.55	1932651.081	2093166.527	2307709.291	620071.2854	614968.0989	696734.656	1667216.837	1479161.793	1074012.628	6456608.485	5576082.226	6391174.358	598067.2151	808618.7009	1016060.32	2768450.084	3045365.487	1992316.813	1794886.911	2457987.563	2318121.291	1326399.251
Com_9691_neg	p-Coumaric acid ethyl ester	C11 H12 O3	192.07789	2.721	191.07025	No results	No results	Full match	970012.2158	1138326.89	962124.7329	1274662.33	1484798.705	1076202.674	2845155.017	826224.7712	753725.0514	1991244.441	1305168.679	1359877.442	736861.3396	2067013.882	2474465.693	820190.2412	847387.6394	2953220.802	3618667.292	2368394.861	3101525.66	2454890.248	4312576.875	3076260.368	3589959.749	2894774.252	1988431.216	5760167.176	3927911.09	3229331.249	2592686.887	4098243.268	2644948.362	2374461.169	3885796.37	3171369.857	3814942.537
Com_9832_neg	Nystose	C24 H42 O21	712.23771	6.205	711.23053	No results	Invalid mass	No results	2558164.738	1951478.601	1687184.087	430160.9824	392166.0145	366325.551	260427.4032	260373.9392	259438.788	410692.9346	405554.6815	389247.7653	402019.941	405952.1286	417691.15	5905665.523	4572725.311	3514279.172	306360.0242	309520.269	310500.0549	2103937.291	1438704.697	2389866.039	366275.2693	371601.0471	351075.8022	232113.5499	220041.6397	224192.7446	618196.8262	697421.7328	392405.2035	850384.3146	903857.97	614214.0543	811755.5106
Com_9859_neg	N-[2-(6-amino-9H-purin-9-yl)ethyl]-N-(2-furylmethyl)amine	C12 H14 N6 O	258.12181	5.453	257.11438	Full match	No results	No results	2394246.691	2131401.058	2099847.459	4774672.862	5525969.451	5506602.475	2604442.412	2639943.186	2095323.948	5849374.37	5666239.255	4821418.332	3395668.846	2991729.665	3736129.603	5675540.73	5567373.164	5913668.172	2766729.392	3508116.396	2884920.572	3847555.035	3738929.632	2818560.935	2797689.643	3751872.327	4047911.515	3364810.042	2451979.398	3306312.258	2412765.892	2826280.16	2148957.361	3374543.894	3359366.365	3413570.641	4505963.797
Com_9936_neg	C-hexosyl-luteolin O-p-coumaroylhexoside	C36 H36 O18	756.19105	5.603	755.18378	No results	No results	Full match	1045439.1	1342609.754	941389.056	983717.6437	1060416.217	953451.7305	4067384.462	3582987.437	3206447.205	1848534.517	1478716.66	1108368.819	973573.1369	996504.3096	1003317.717	2674791.483	2989801.244	4865716.811	2862463.063	3107558.041	2257992.818	5831299.06	4244955.54	2988009.64	1049726.879	1016756.423	1027934.362	843889.5576	812136.1359	818041.6996	1266347.61	971727.9831	1130206.662	1386925.612	1844273.703	930598.998	939732.6874
Com_9948_neg	Tenuifoliside B	C30 H36 O17	668.19697	5.863	667.19019	No results	No results	Full match	1968829.724	2398527.139	2019681.152	2546020.615	2270854.593	2273648.697	1412782.144	1594337.28	1454157.042	5690089.162	3789841.534	5738860.714	2680949.915	2732210.997	2864562.033	1660268.221	1592827.852	1903211.453	3143368.224	5479146.314	4146937.472	3527034.753	4224717.986	2908299.671	2157014.8	2197694.531	2400856.481	3354461.951	2869906.223	3919409.891	1330522.872	1346059.243	1452292.339	2955618.054	2565864.868	2541821.081	2233701.643
Com_9971_neg	Verbenalin	C17 H24 O10	388.13719	5.159	387.12991	No results	No results	Full match	2714605.461	2316661.259	2360733.818	4155624.867	4018610.127	3724881.606	4864921.951	4542679.977	4626158.714	1094852.506	1036928.346	1629071.564	1295981.463	736425.4347	1128582.426	3670309.413	2833947.825	3159159.141	3756225.407	4285331.299	3970242.8	2295795.709	2569004.789	2146330.829	2271394.36	2226478.722	2988070.873	2066149.326	2297332.918	1760369.515	1489957.094	2449928.403	351262.8434	1855113.031	2193757.114	2690995.672	2401700.739
Com_9996_neg	Chrysophanic Acid	C15 H10 O4	254.05801	6.22	253.04996	No results	No results	Full match	3390040.954	3866518.309	3015348.023	1721179.326	1583409.912	1831231.06	1783181.466	1637456.542	2077722.002	1513985.982	1479894.299	1911510.803	2709853.335	1902032.506	3178191.095	2468194.797	1995488.591	1711179.394	2617224.931	2004192.077	2244328.048	4790617.408	4225411.714	3635694.72	2223636.813	2445019.252	2576037.983	1204951.851	1795788.765	1408048.537	5517293.075	5469099.281	5720474.367	2999907.829	2700348.413	2401929.25	2346276.714
Com_10135_neg	11(E)-Eicosenoic Acid	C20 H38 O2	310.28744	10.737	309.28	Full match	No results	No results	859411.062	1171587.243	1139426.029	1306152.293	950285.7196	1479736.461	1259419.419	1025199.202	976895.2974	1012919.612	1146923.074	1080162.815	5684871.381	3603818.338	4033729.957	1075871.89	1199127.291	1122673.345	1371148.588	1491934.716	1825982.949	1404077.111	1128546.489	869260.6417	1267668.39	1114586.914	1240266.834	936433.9625	979368.2387	1224845.081	1067923.983	1216847.29	2232436.056	1137479.306	1231730.444	1194158.95	1054051.121
Com_10162_neg	LPC 16:1	C24 H48 N O7 P	539.32286	8.5	538.31531	No results	Invalid mass	No results	226706.3511	241460.7843	235349.9297	299327.4814	895766.8765	291381.8598	3250389.365	4589413.592	3833341.294	1698016.664	2190990.475	1738501.638	270326.0888	262670.04	276362.3594	342574.9874	518924.0763	391810.5872	594553.3392	593726.8758	548846.9768	389415.1228	286834.7486	320583.5404	1549250.596	1467534.196	1734987.671	763316.1201	582761.9699	738561.3111	253571.2997	409404.9152	600906.6856	916200.539	918598.5955	1010042.582	731844.4658
Com_10183_neg	Diacerein	C19 H12 O8	368.05445	5.327	367.04877	No results	No results	Full match	607705.107	661572.752	1625561.331	5540157.196	4461859.749	3607846.253	742798.951	1339941.872	577444.6315	585598.6917	627165.9749	588177.9933	823298.0599	637336.3638	779940.7635	985831.1934	1755146.91	1565866.035	1275103.944	864696.3726	1131007.725	1889260.193	2278124.001	2210791.159	5372612.843	5767107.852	5157748.216	3191660.253	5060187.097	4724167.412	1361518.366	3060194.766	1472661.727	2374890.435	1976993.009	2041751.803	1948581.801
Com_10386_neg	1-Linoleoyl-Rac-Glycerol	C21 H38 O4	354.27726	9.768	353.26987	No results	No results	Full match	876613.1428	1022097.018	1028291.741	2265984.178	2227375.237	2249060.507	1612975.657	1289630.295	1127620.077	1688398.146	1866017.534	1789381.748	5327385.566	3633553.286	5098861.416	1464431.839	1317057.58	1744021.784	2959219.763	2533629.514	2080443.497	1430449.132	1682789.779	1719764.71	2482099.913	2347610.512	2184263.26	1450636.579	1227307.364	1239644.755	1591307.902	1636457.579	2254793.056	1735406.367	1910133.143	2057566.777	1994923.26
Com_10413_neg	Timosaponin A3	C39 H64 O13	740.43527	9.871	739.42816	No results	No results	Full match	4061291.191	2947959.018	3677847.962	1356631.369	1344714.248	1355681.261	2310307.361	1966836.403	1349253.811	1323845.877	1012026.339	1846497.028	742227.7802	2109647.239	1267171.28	1043815.538	1167386.305	1626131.113	336938.5324	1121429.5	1012936.761	2346338.931	2688185.816	2237510.44	1816392.828	1389094.973	1093516.913	1058081.277	2162642.53	2263044.342	549997.1204	1388478.44	1334526.181	986573.5945	1193417.022	1586575.626	2041419.017
Com_10606_neg	Chrysophanol 8-O-��-D-glucoside	C21 H20 O9	416.11125	6.27	415.10361	No results	Full match	Full match	2058062.764	1949756.066	1612442.911	923664.0554	857768.3211	748579.374	572432.5082	747427.6467	567177.9316	1086598.02	977057.183	933876.7619	2097351.731	2700853.045	2530157.033	3413714.681	4890600.292	3375587.132	850025.6344	710499.0078	698938.5829	625276.8917	558918.4781	599938.25	1264894.205	1366241.718	458286.4354	670184.6225	972679.2916	633155.7235	942903.9479	787981.2499	1008676.469	1758475.935	1389400.325	1369766.106	1641947.513
Com_10639_neg	Carminic acid	C22 H20 O13	456.11476	5.908	455.10599	No results	Invalid mass	No results	1104835.675	951425.7339	1353856.272	4954203.404	5262775.289	5111221.955	1013735.775	1232167.272	1019994.545	2661055.217	4195609.717	4403460.19	2676324.203	1093185.155	1710775.658	894805.8123	865413.9869	1003674.116	2075140.453	1832829.932	2232161.57	1493003.199	2157155.142	1660873.434	2926105.267	3049424.478	2578519.255	4254422.873	3958891.321	3882576.806	1569270.649	1834061.021	1693241.541	2819599.47	2798330.444	2251720.396	2182733.555
Com_10728_neg	2-deoxyglucose-6-phosphate	C6 H13 O8 P	244.0345	2.075	243.02722	No results	No results	Full match	336037.4844	356125.708	354608.712	695135.7859	4231053.029	5168874.205	389476.5087	276499.2643	321599.8527	364627.492	676420.1269	306646.9843	630872.4374	723810.8357	489880.4701	408772.6859	357391.1144	351448.9959	588195.4727	575663.2476	546379.3671	394566.0658	424940.8655	401299.5894	660233.2851	414067.6497	570045.8391	441459.3443	336545.9388	379570.4749	352490.8585	369603.9612	934734.1385	627834.3391	347420.5229	646137.5115	453362.6384
Com_10778_neg	Corylin	C20 H16 O4	320.10359	5.564	319.09595	No results	No results	Full match	892722.6815	908293.0955	833189.0635	1571429.497	2171094.023	3101434.08	1885499.732	1343795.753	1860503.652	3885174.62	4046631.92	4157870.272	1372686.833	1491313.623	1061460.621	1365325.975	1249068.048	1127014.485	1051645.321	754138.7181	679080.2764	1518238.331	991029.4883	1271989.293	2836423.456	5304469.391	3203699.62	2250352.444	2198631.584	2109152.005	1933178.378	1386184.181	1133466.578	1694683.086	2014596.568	2037039.133	1795226.768
Com_10923_neg	Aurantio-obtusin ��-D-glucoside	C23 H24 O12	492.12724	6.122	491.11996	No results	Full match	Full match	2129992.781	1747535.629	2407839.924	1760055.169	2297732.836	2308953.027	1317833.869	1226775.177	3501674.391	2924947.595	3442952.581	3023902.664	4630707.182	4012829.818	4017932.544	2138499.589	2564683.608	2551985.601	1795901.128	1551594.112	1701327.966	1906491.583	2521836.051	1762382.62	2078869.328	2455711.751	2171073.563	1115707.076	1110148.589	967459.287	701721.15	1060660.026	2553649.133	3205402.171	1768506.178	1890763.234	1866753.834
Com_10960_neg	Valepotriate	C22 H30 O8	422.19492	5.97	421.18765	No results	No results	Full match	393179.8986	694648.177	591620.5552	1462409.908	979122.8613	1396164.409	1283416.515	1337694.279	1699633.758	474627.6371	486950.315	491367.8819	527270.4128	253767.4137	267592.5084	323163.0003	378132.3742	314727.889	717954.2533	770707.5149	754088.5288	261023.1688	267410.6624	245667.5821	400504.5918	399039.548	580401.9726	1807774.527	4127495.594	1838298.748	290799.6733	296578.566	328771.9822	686483.3906	731493.9206	828763.8295	669804.192
Com_11005_neg	Heneicosanoic acid	C21 H42 O2	326.31889	11.595	325.31161	No results	Full match	No results	969145.3179	658328.8059	867918.1824	1316843.941	1256786.022	953621.1054	710959.4409	715168.01	731491.0356	1040083.553	1258848.872	1228222.893	3233269.008	4339820.169	3952917.369	841076.4147	769518.4846	941858.9322	1289533.492	1233624.858	1319400.413	1093477.42	1267671.22	1091667.994	1052442.95	1156316.427	1174104.753	966748.3553	1024390.906	997950.7898	854010.0057	933841.3879	1690596.744	1080114.803	1142763.099	1106911.493	1032711.343
Com_11128_neg	Kaji-ichigoside F1	C36 H58 O10	650.40462	6.988	649.39661	No results	No results	Full match	1769241.047	1490758.217	1896971.528	2353120.723	2613824.377	2131020.874	976148.1137	1402927.056	1518030.734	4095329.355	4525619.618	3731617.243	802118.4711	1676982.844	1139250.353	2942602.589	2818645.295	2849359.487	702579.3912	781129.7117	1057924.035	3068061.291	4175124.579	3968501.759	3291590.108	3039437.057	3111723.758	970114.7626	996513.498	902947.8168	1505138.701	1543349.725	810433.39	2395990.678	2457957.41	2141070.113	1839700.363
Com_11244_neg	Trehalose	C12 H22 O11	342.11659	11.666	341.10925	No results	Full match	Full match	187802.1039	299646.5669	208965.2983	498308.4477	770859.3329	597984.8793	325748.8718	259711.2752	244420.6796	491871.2365	4382123.644	564637.6673	276185.474	303501.2693	188760.4288	224104.8402	244763.2386	228060.0069	255775.3512	205700.9477	225519.8766	214372.2474	198383.0552	204504.359	253632.1074	388321.5337	416930.9518	259250.2901	267705.8407	267445.8932	190502.7008	257588.6341	282272.3332	331473.8874	300352.659	262060.493	276543.2069
Com_11632_neg	LPE 20:0	C25 H52 N O7 P	509.34859	11.429	508.34131	No results	Full match	Full match	198511.6742	167934.0414	209570.5698	1333163.709	1272318.738	1650958.79	355323.958	156976.4201	332323.2241	529033.6736	801936.6651	671204.0234	3566794.869	3347955.656	3778248.847	566745.6324	416522.4683	281723.3867	225713.8832	233464.389	285597.7639	222206.3005	324943.7084	477334.3513	572655.6434	555148.3038	437159.4601	203928.3017	239926.6691	165519.2192	163481.5398	320053.784	706790.2532	769290.0647	1131385.733	1017111.776	951537.5833
Com_11677_neg	ethyl 3-[3,5-di(trifluoromethyl)anilino]-2-nitroacrylate	C13 H10 F6 N2 O4	372.04866	6.626	371.04138	Invalid mass	No results	No results	2387803.175	1890226.786	1985162.083	1831241.547	1295636.368	1839114.173	1255433.701	1147032.288	1258851.795	753613.7237	786926.68	810453.3278	1923021.755	1363954.724	1948901.85	1130322.512	1111935.774	1034096.653	773973.7048	775217.0085	734978.2305	808161.8586	890014.1373	1442830.861	1172255.667	1823942.127	1669585.585	931819.1186	754100.4542	870283.1126	2750247.63	3678999.712	2228528.869	2594550.299	1728241.761	2272134.108	1822512.289
Com_11778_neg	(+)-Catechin hydrate	C15 H14 O6	290.07766	6.568	289.07037	No results	Full match	Full match	1570191.221	1819954.724	1558836.044	961945.609	1288111.026	1022953.609	2281532.106	2211844.473	2547176.644	1495588.07	1514155.157	1620649.041	2098999.433	1885538.694	2220938.176	1839512.239	1721862.745	1537203.721	3103302.816	2937725.391	3446588.379	3585352.135	2215289.475	2279454.922	1572100.404	1446802.607	1759147.833	813976.2227	623018.6361	656201.3426	705423.8387	1339140.06	1964601.628	1878617.283	1722248.635	1429096.425	1369527.459
Com_11790_neg	Piceatannol	C14 H12 O4	198.06976	1.591	197.06224	No results	Invalid mass	No results	980550.1852	1035219.292	1298398.223	1996268.89	970430.0557	1720378.431	2323482.119	2011038.543	1770200.863	1134103.097	1849154.407	1300708.998	1463107.953	1435876.07	1404364.723	2260420.576	3555289.966	2673562.416	1617102.213	1540610.591	1740408.871	3281808.455	3276923.562	2843891.854	1441266.029	1164211.747	1458657.752	2612618.595	2695414.543	2628007.011	2916947.822	2599515.48	3536665.197	1838589.443	1854133.31	2085290.906	2245914.544
Com_11808_neg	Keracyanin chloride	C27 H31 Cl O15	630.13826	5.567	629.13098	No results	No results	Full match	961288.7987	978055.108	897182.6645	1833577.272	1259763.039	1921356.975	2133998.237	862490.1994	861227.5362	1937108.05	1745550.931	2067181.83	954260.5889	935522.7308	907734.3326	2574561.345	958305.9871	906967.7004	4271829.584	3500318.15	3209777.874	2092851.555	1615283.489	2364430.423	897032.3259	930782.3688	924350.3242	915920.1833	847940.7189	841848.3767	1523113.725	1020243.962	970758.5184	1454637.235	1269989.526	1589303.106	865070.4002
Com_11821_neg	5-Acetylsalicylic acid	C9 H8 O4	180.04181	7.215	179.03453	No results	No results	Full match	1763358.096	2020856.891	1933056.07	1924065.916	1563293.429	1636895.339	2102207.414	2203468.129	2191555.996	3221512.446	3339329.976	3599736.436	1705822.212	1768798.321	1778302.872	1641458.956	1469634.621	1557644.214	3183188.106	3195329.092	3126161.876	2459591.051	2747385.962	2721939.328	2017569.456	2107520.81	1864319.571	1897831.122	1579098.842	1561011.444	2285588.129	1940561.722	3526546.683	2108384.545	2403753.075	1999370.847	1938740.62
Com_11834_neg	Cyanin chloride	C27 H31 Cl O16	646.13118	5.434	645.1239	No results	No results	Full match	107923.7675	83664.09384	88112.00657	140041.7191	135771.3957	125447.1051	271654.1924	2104753.819	174640.5176	655195.0459	97631.80029	169353.363	88120.54746	84365.2195	160075.6774	233810.9812	285183.1911	1454227.722	3118689.149	622002.1365	1369488.301	858679.5925	3661233.785	995246.4855	643309.8644	114356.952	433084.7793	87664.1634	82633.96323	166201.1757	275583.4002	291139.8204	90822.08609	320288.3816	593203.6274	529715.5589	662240.9364
Com_11863_neg	Vitamin B2	C17 H20 N4 O6	376.13898	5.869	375.13141	No results	No results	Full match	1346165.041	1080396.177	1182904.003	2437722.903	1786771.179	2668520.955	1552776.84	1026406.266	1523310.999	2976762.878	2979931.085	3558103.327	2258335.659	2075887.85	2532328.04	2425068.013	1971649.087	2276706.999	2112280.961	2493762.264	2188865.747	3048395.319	3194530.38	3284752.48	1256057.793	1333437.691	1325765.035	1844740.785	1263922.942	2621384.871	1478471.731	1357948.61	1578664.096	2876723.139	2256783.813	2096148.018	2093427.897
Com_11933_neg	Arctiin	C27 H34 O11	534.21138	6.502	533.2041	No results	No results	Full match	905860.7091	534270.9626	487902.0955	369294.9927	537702.4402	321200.2945	217398.6709	247442.6062	279683.739	1428455.326	1464954.715	1754594.394	3361385.152	3091070.579	3476352.819	393452.5463	391611.7436	363451.4177	378260.2532	391570.3508	395132.2	320529.6811	304169.2826	304318.7912	659074.1729	784904.7691	579388.5309	199754.0303	181240.4879	181275.2471	250993.7723	244798.4614	396894.3264	671759.4387	634000.9728	504434.1353	455036.2172
Com_11942_neg	S-Adenosyl-homocysteine	C14 H20 N6 O5 S	384.12135	3.323	383.11407	No results	Full match	Full match	202268.0989	221159.7799	220567.5789	3353853.728	3017739.621	3725256.336	173802.2944	170735.1064	174602.0232	1193410.982	732580.8555	841065.3116	701011.9475	665543.0925	884368.009	1325055.391	1106404.331	991845.1326	1272775.281	1462463.793	1098402.169	302232.5148	521518.9537	256658.0257	1252833.713	1359539.027	1410964.293	223950.7366	222946.9235	238503.6132	246987.6876	242470.4729	717785.1711	704397.0888	800834.9425	761916.883	1230996.831
Com_11943_neg	Tubuloside A	C37 H48 O21	828.27761	5.149	827.27032	No results	Invalid mass	No match	494179.0158	771276.2946	629351.1304	3726919.231	2867224.646	2916848.562	1026152.017	700458.4585	1100816.72	2354923.187	2113455.815	2159444.3	1445191.663	1639165.68	1871920.911	1346113.947	1251295.794	1992765.551	1914227.912	1455661.985	2406671.072	765547.11	963467.919	922685.3796	2637858.199	2078481.996	2456573.968	1072275.104	1210365.934	1884073.114	1179223.192	2155646.086	1496543.246	1506238.841	1943114.985	2120800.473	1234035.85
Com_11956_neg	LPA 14:0	C17 H35 O7 P	382.21266	6.516	381.20538	No results	Full match	No results	220264.8958	215861.5328	220671.023	218021.5845	195219.8097	240186.792	122870.3051	124644.9524	133580.5286	237088.289	248518.1011	234088.4803	3506373.316	846787.0956	2849427.279	199182.2408	235289.3984	204942.0945	214071.7017	211440.8027	212304.2431	183029.5926	180660.1601	171898.2935	298228.9639	308555.6335	301457.0167	119994.0802	110313.5448	108006.9536	141163.4008	145150.4823	237359.5968	293642.0558	189744.0351	195037.7261	153477.9904
Com_12403_neg	3-N-butyl-4,5-dihydrophthalide	C12 H16 O2	192.11476	5.782	237.11314	No results	No results	Full match	1450098.32	1354249.818	1522076.582	1731923.095	1758418.907	1681303.434	2340612.603	1473233.098	1611596.479	2291522.838	1616141.728	1511773.854	1557360.848	1541349.473	1919973.334	2283750.805	1931408.097	1747683.952	1856779.729	1586269.036	1595024.317	1785725.499	2514030.065	2207305.26	2213079.497	1648588.875	2011383.731	1857301.344	2649295.136	1947069.408	2669000.178	2987836.12	5679662.739	1655246.535	2184941.436	1824135.888	1527516.087
Com_12455_neg	Pheophorbide A	C35 H36 N4 O5	592.26912	11.866	591.26166	No results	No results	Full match	1012815.145	944083.5586	1033311.673	3219196.684	2135097.751	2196471.867	378242.8158	366522.3534	297483.0774	2093290.178	1861976.836	1684997.411	944846.0842	614176.0264	809403.1378	1156918.634	1277401.152	1432126.237	359973.2415	270219.7163	230044.6858	582472.012	623613.897	950484.3465	739364.5764	704187.2075	775735.8597	1116378.596	790919.4046	560520.622	287548.8963	522623.2719	842391.2321	1094517.312	1327185.23	1223336.408	1030944.796
Com_12479_neg	LPE 16:1	C21 H42 N O7 P	451.27032	8.49	450.263	No results	Full match	No results	213213.6713	227089.978	273928.764	373699.8837	434564.8121	457859.1976	2495231.25	2449741.725	2204762.755	720065.7393	855541.2215	680098.7245	254237.3319	247036.9414	258077.9688	446019.2894	251809.3609	516503.2871	529786.895	523322.3118	503108.0147	264645.7168	269763.4605	464694.0308	828515.7135	1212987.458	1266156.694	290489.8916	422285.5382	437826.6255	291896.5639	458388.2402	393967.4586	570149.1782	336792.9738	369675.7849	658797.2591
Com_12608_neg	Artemether	C16 H26 O5	298.17803	6.368	297.17075	No results	No results	Full match	372696.6042	467511.7271	316220.2953	423778.2671	458596.9906	415886.8336	301426.4022	350194.3698	510674.4314	468204.7099	522093.9114	535244.9292	2065860.157	1326329.036	2890367.448	460896.7313	339456.4779	338530.8991	625950.8412	585506.3834	640201.1361	396048.4185	361099.0131	339196.1046	581354.2372	602092.2066	507624.8455	277352.8931	342583.7917	307842.1796	374460.2454	597209.0368	706873.7897	579613.3142	598201.0643	523127.0433	340318.2831
Com_12613_neg	Astragaloside I	C45 H72 O16	868.48256	8.887	867.47589	No results	No results	Full match	1685322.645	587035.1178	1235149.353	3102401.239	2867132.666	1104191.742	175558.7635	173839.8266	175907.8109	326803.1745	568011.5064	379315.5727	299544.996	196516.2362	301901.5035	206762.2137	210529.597	204786.0159	241105.2384	239576.0056	234669.2491	209364.3339	227023.0601	213616.2265	208954.199	210516.0844	209122.0159	179812.0128	180419.1884	185613.2504	186036.5363	194644.5281	316692.0998	562528.4476	468372.0661	398382.7649	344663.4765
Com_12647_neg	Bergenin	C14 H16 O9	328.07914	1.663	327.07169	No results	No results	Full match	475652.5439	571661.9455	559008.7181	2373099.465	2833489.606	2736299.11	808973.5669	723649.1097	682806.0976	1664289.138	1713023.266	1452259.532	2191354.02	2768761.62	1828934.875	874322.8624	861581.8585	1019975.189	637963.7553	613067.0055	580872.9422	855782.3004	1408839.035	904387.8666	886009.8037	1015455.156	984880.7506	1165068.239	1110829.634	1093750.776	1132276.781	1087888.759	583200.1739	826395.2658	882229.0785	936032.9522	1226971.083
Com_12678_neg	Ingenol	C20 H28 O5	348.19368	9.62	347.1864	No results	No results	Full match	321509.1846	338568.2447	336726.4528	834608.9307	847301.1975	793427.8565	319566.2726	336278.3594	424451.2565	440941.4892	462963.5923	453999.7724	870225.2828	684032.3134	807449.4188	441586.4016	390392.0222	396162.4451	457942.072	477591.2075	540942.4751	401996.9784	418908.3494	404857.9287	432327.5412	417803.1251	489498.7411	2590523.269	2328656.562	2407555.303	675168.4126	361245.3824	632147.7473	689185.4007	458773.1761	648300.9202	729199.8058
Com_12684_neg	Angoroside C	C36 H48 O19	784.28139	5.83	783.27411	No results	No results	Full match	869592.341	933463.0796	895180.1589	1113722.719	966766.7648	1015758.887	1142023.321	741592.8863	740840.3786	1072373.431	1146712.874	1080986.323	991102.1608	911043.892	935953.2778	922920.3947	920386.6841	886740.8497	3135584.279	2150179.465	3250389.223	1034305.783	999372.9348	918954.1599	953862.0438	1030425.585	1021548.136	754174.0147	727271.0948	741800.1015	744451.5954	986644.9545	884375.3886	989571.932	912210.9245	902933.2957	798109.3772
Com_12697_neg	Cinobufagin	C26 H34 O6	442.23576	6.566	441.22952	No results	No results	Full match	394953.2313	381825.0611	394139.8939	2435291.478	2997955.629	1375615.058	275561.3075	280925.4365	278782.1679	457376.2786	460979.5732	509800.9779	1591395.296	2053233.553	1970130.355	401471.6558	384833.318	384011.1052	441918.0059	732166.7845	710644.2557	338073.3522	328145.5444	321919.9927	590508.2441	594427.0048	622389.3598	239336.3358	240870.9299	229817.6529	304293.4641	313806.9034	515278.242	458078.2735	612138.4656	707171.1344	434631.5315
Com_12736_neg	Polyphyllin VI	C39 H62 O13	738.41976	9.678	737.41241	No results	No results	Full match	1431295.712	1504576.875	2242407.415	1295744.164	1132140.76	858119.3419	196606.1471	204933.7618	208630.8404	478095.8073	466314.2007	518608.1577	703100.7646	483542.5005	553396.7908	590478.9063	853147.1534	510040.4684	284417.6277	293015.6145	274343.868	342758.9286	336495.4182	400708.8122	277822.4544	268488.7698	263598.4155	367057.4018	210470.496	226669.147	225265.1365	227505.2398	407110.5085	490242.9189	764773.759	569651.715	320503.3968
Com_12784_neg	Imperialine	C27 H43 N O3	429.32467	10.904	428.31754	No results	No results	Full match	211793.7082	172051.5671	222006.3126	2513541.972	2927163.069	2395308.903	206424.4594	169973.1481	170249.8694	406195.1387	814497.5393	358953.1696	230346.7087	203365.3082	219355.2713	209311.8943	199242.5218	209994.745	239380.9487	249268.2267	252541.4015	208277.4184	219082.9523	209142.112	222014.4504	215978.0671	217648.6392	183906.0747	174574.8965	180039.6921	185070.9097	191803.4851	382735.2095	196538.8372	201475.5147	346404.4975	183384.3625
Com_12786_neg	L-Methionine sulfone	C5 H11 N O4 S	181.04098	5.371	180.03351	No results	No results	Full match	1377244.254	1290938.401	1659174.563	2945646.458	2794037.031	2869096.425	930085.9429	958944.6913	1161760.005	1422195.989	1219959.001	1579410.157	910138.6117	1029068.987	887223.667	1381354.355	1007271.676	1048655.46	850509.0399	978560.1854	1066358.241	644310.1157	1015695.037	1176265.471	1083061.262	1101222.302	1336138.914	939028.3929	1168998.099	1124876.201	1117581.289	637096.7338	981547.243	1155296.223	1494489.889	1250439.483	1185169.598
Com_12790_neg	Timosaponin A1	C33 H54 O8	578.38051	8.178	577.37323	No results	No results	Full match	30430.61581	32670.41457	31497.65507	162059.3165	114883.9814	2939683.394	27540.89763	28612.90142	28096.4266	96567.49843	96354.61518	90405.52867	39012.98001	38275.48981	41731.84493	36555.41663	35937.25355	38641.18442	41482.45982	40498.03948	39934.38276	43441.51107	102367.2736	63719.97051	88319.60458	89127.27499	78259.39891	33223.87828	33406.77263	32851.82472	33466.59843	32317.3691	52466.00832	40380.23995	44107.65636	48938.46293	46129.7281
Com_12794_neg	Indole-3-carboxylic acid	C9 H7 N O2	161.04729	5.572	160.04002	No results	No results	Full match	1334309.717	1305267.799	1197339.119	2116764.521	2197607.001	2414026.233	1113706.016	1338325.42	1429403.179	1660811.628	1329182.168	1754750.664	1594077.534	1248506.026	1211420.895	1962063.382	1304188.256	2093196.399	1375855.943	1954921.591	1488009.664	1711083.751	2070198.052	2196880.068	2072308.808	2189258.601	2113488.222	2394109.018	2180719.387	2406003.636	2609503.594	2505466.506	2822749.515	1623762.832	1715000.977	2049419.611	1602986.545
Com_12842_neg	Protobioside	C45 H74 O18	902.48876	9.501	901.48083	No results	No results	Full match	2107158.072	1598245.999	1522514.789	1218480.036	1085971.421	1216997.821	1011697.469	928422.167	578232.5201	519871.4646	774520.7765	816216.0393	788365.6951	529295.2078	641683.521	574575.3219	590185.9365	466094.5568	385717.5159	381822.2784	375058.6893	1061851.363	746725.8416	1158866.128	471342.5384	455610.1627	717462.6182	1447475.267	764469.3472	1106782.512	541438.6133	373135.1061	522755.3334	921222.1954	877594.7812	1010088.257	971346.3585
Com_12981_neg	2-Ethyl-3-hydroxy-4H-pyran-4-one	C7 H8 O3	140.04746	5.802	279.08765	No results	No results	Full match	1335646.687	1686993.322	1839093.689	2145407.137	2771425.316	2435831.598	1109711.241	1108587.934	1138891.275	1381323.63	1944814.773	2117728.438	1894196.23	1945676.461	1476790.669	1723487.203	1412776.969	1580327.847	1432909.848	1354567.189	1365492.5	1468469.74	1543595.289	1403022.79	2690281.125	1822338.039	2810447.082	1198857.929	629351.3187	1030586.612	1066247.153	1114137.494	1384245.897	1703672.511	1598234.887	1548061.447	1127064.078
Com_13082_neg	FAHFA (18:1/20:3)	C38 H66 O4	586.49416	10.851	585.48639	No results	Full match	No results	161598.9468	135330.8714	170014.1563	2715439.513	1590988.523	2346266.2	296181.457	134547.4479	135781.9114	183074.4961	176598.3184	170031.5151	473534.4117	289944.2967	329380.87	163898.8792	162010.4674	163247.8085	196665.226	197470.8196	188871.5444	166367.8563	175748.4753	166704.4167	172873.1097	166802.6255	245299.8425	149057.2201	140685.2681	144427.9487	149862.622	154971.4571	292518.2883	341512.6119	158222.4778	296318.8039	263288.6034
Com_13249_neg	(+)-Catechin	C15 H14 O6	290.07929	6.528	579.15131	No results	No results	Full match	315736.5955	228520.7161	225418.7388	2598479.547	2294856.225	2585622.246	379872.2778	952073.7385	458346.0915	459006.0868	577562.4294	421823.4446	854240.9346	540033.0387	714826.6281	205425.7403	213379.9713	204261.8257	223520.2482	217650.8679	224754.8095	1720416.235	1500898.951	1245106.504	1046195.578	616521.2308	1171415.713	123410.6497	116782.8743	114223.9414	709217.0821	952739.1512	252487.4547	937193.6706	614298.109	421584.6357	707006.5517
Com_13261_neg	Pomolic acid beta-D-glucopyranosyl ester	C36 H58 O9	634.40895	10.04	633.40179	No results	No results	Full match	205011.9766	200143.5409	214290.2397	284122.2067	1905237.188	296758.7371	197511.1266	193033.2698	190685.1324	2345278.553	1593949.635	1981676.479	287608.9329	233401.8928	254210.4809	234969.2109	234221.298	227875.5301	276516.1881	273664.1294	268271.0209	233823.3849	243299.8869	253400.8955	245718.248	230233.8615	231243.6016	201860.5267	202350.4013	199768.933	210384.2915	216724.8347	392981.6146	220813.9295	219912.4844	239774.1494	292286.5626
Com_13365_neg	Tenuifolin	C36 H56 O12	680.37937	6.226	679.37262	No results	No results	Full match	800864.2246	476395.5005	727976.1856	570665.1726	1007307.066	818757.5631	506369.3284	402823.2327	289214.0861	1016030.999	864509.6578	1147009.351	665802.4836	607486.3598	786803.8063	399876.8553	378963.0251	363924.5766	1327400.609	1008418.676	1387971.892	1410829.72	1517229.33	1125407.761	1564704.135	2381953.163	2603931.265	1509024.739	1476478.513	1045908.323	336063.6068	268396.2479	387713.317	1129632.175	860281.3147	735015.1153	598992.0317
Com_13396_neg	DL-m-Tyrosine	C9 H11 N O3	181.07344	5.371	180.06625	No results	No results	Full match	1006253.783	708092.1551	591989.0245	1254810.29	838455.0283	1055398.655	644777.2097	740984.1344	709647.8112	2190904.966	1291597.982	2329479.249	666030.6771	829110.5514	675045.3512	1284086.566	1275724.418	1089996.95	848542.0722	942529.0711	851753.0026	825753.7384	1052941.303	1110386.708	1136256.625	779013.8142	915814.3992	1191094.812	1030298.479	1888589.173	1714026.958	1363442.736	1471702.667	885467.483	1010402.575	850791.7237	999028.2998
Com_13899_neg	4-chloro salicylic acid	C7 H5 Cl O3	171.99298	1.667	170.9857	No results	No results	Full match	732695.5307	919182.8693	401450.0227	426276.5196	404986.5611	430539.9253	499827.4796	1170161.866	1444041.459	421599.9059	353410.1037	414238.1245	1943755.122	933860.5609	1020990.528	879786.4597	1025980.466	1970412.718	525245.1447	729064.5856	565447.8784	642190.4117	769312.5227	1121447.261	1675950.145	787127.91	1956851.286	479634.4363	621238.7798	380020.3104	846062.6058	912275.7916	874243.077	751058.2475	409046.3301	675128.3306	820346.0687
Com_14053_neg	Farrerol	C17 H16 O5	300.09966	5.426	299.09244	No results	No results	Full match	1113025.143	1134347.314	912684.0466	1038317.848	893770.2657	1386167.492	563752.8047	307518.4806	548154.6752	704582.9938	555227.1509	550621.2065	451146.2493	436265.8047	554526.8224	1338895.693	648829.3825	645040.2266	729647.4493	508337.886	536241.564	504602.4566	641454.963	813392.5282	930029.562	837301.8425	1232220.587	1015779.669	1720859.338	751400.2987	1286856.987	978854.1084	681693.4585	571868.6569	717597.5997	472716.1623	628603.3906
Com_14065_neg	3-Furoic acid	C5 H4 O3	112.01601	2.335	223.02475	No results	No results	Full match	1120850.515	1205916.776	1258489.234	770670.6236	620550.1263	531706.1167	1457947.657	1537264.31	1480528.414	257722.1722	327943.1607	304508.0844	381216.0198	531654.7174	360800.268	704867.0732	697869.1227	682232.8682	393900.9119	387774.4926	399297.0476	926592.337	940356.7246	916383.434	384150.6319	396249.6617	368295.5545	1720322.58	1673227.691	1695197.518	793670.8907	811196.7108	630927.0416	854279.9	905150.1826	897851.1283	952128.3172
Com_14287_neg	FAHFA (20:5/3:0)	C23 H34 O4	374.2457	9.001	373.23804	No results	Full match	No results	216031.4099	215164.6582	223916.7269	1719301.863	1525679.98	1676810.256	213484.6485	205803.0606	209711.1979	1389182.237	1333892.342	1748620.742	257795.3651	246354.1522	259607.7409	250764.428	241255.8071	252383.0141	448148.3329	621084.1501	492184.2061	256136.3635	272512.6253	260594.4783	247911.6797	241340.4601	252323.6103	263083.5292	223231.9948	308839.0052	484273.7487	532691.8281	380418.533	308843.3748	494000.5672	458745.4414	355802.751
Com_15062_neg	L-Cysteinesulfinic acid	C3 H7 N O4 S	153.01015	1.924	305.01303	No results	No results	Full match	955293.0219	1017265.344	983534.3576	1165236.272	1259991.988	1172458.326	973325.9793	906594.7429	921576.865	1154142.199	1044801.241	1059625.422	1087289.187	1087793.068	1078340.526	1118361.305	1184979.743	1017368.247	1288663.008	1323071.571	1057194.783	1102838.556	1235555.69	1166085.33	989733.0161	955988.2399	880468.4268	931302.0439	914547.3501	949846.8822	1175759.281	1041924.184	2723973.811	895744.6224	1008763.522	1035079.578	1231557.373
Com_15241_neg	Poricoic acid A	C31 H46 O5	498.33272	10.527	497.32544	No results	No results	Full match	172902.2805	159637.1942	185160.7746	215591.4495	275221.1445	209102.4521	169605.2011	155492.2954	157290.5965	1070178.993	1255667.887	849126.3074	190750.6916	192505.4981	196888.1688	350182.2475	252334.215	197903.5429	223954.5346	224519.6983	216865.7329	372833.5053	379306.9242	435903.7021	210120.5384	206262.2296	204581.1623	169359.5138	170596.6007	265404.1322	176142.1673	226760.8623	344717.5263	240179.4637	353670.8548	260115.373	219966.5974
Com_15260_neg	Tulipanin	C27 H31 O16	611.16237	6.356	610.15509	No results	No results	Full match	172362.9064	168622.3564	155621.2533	1011933.326	487026.651	432482.5953	208308.5082	136392.0313	257826.3889	224659.5109	228875.5495	233412.6895	226880.3031	219343.8461	231750.0037	172119.752	278908.8486	172335.0775	255955.0146	231186.9261	403666.9703	136794.2206	250664.644	130278.9051	242894.1072	239770.7175	544996.9394	130758.6263	129419.0205	129651.6628	1131705.762	1046211.458	221586.8844	280498.9635	180151.5017	167345.9565	136989.3033
Com_15391_neg	Ajugol	C15 H24 O9	348.14235	5.282	347.13498	No results	No results	Full match	407811.6226	394505.6304	443988.992	601799.2478	478142.5358	580518.2413	332566.7263	319721.4818	898866.5137	419444.9888	391172.7929	503953.1207	397743.1355	460987.8347	457089.8163	363846.7922	364567.2394	362320.3803	1324827.057	1223498.023	1220965.99	502510.5645	624577.0275	404357.8064	377833.9774	1093704.872	567532.5702	524355.5372	612663.5387	486172.4865	575997.2344	668090.7889	560581.7192	515359.6398	478163.6792	757691.0895	458383.9279
Com_15548_neg	Rebaudioside A	C44 H70 O23	966.43294	5.904	965.42566	No results	No results	Full match	129977.76	126588.6394	125641.6888	236677.0491	1115131.08	151317.114	116966.7351	114640.3513	115721.1633	539894.8689	272837.6407	425999.561	135501.8953	143626.3278	145172.3604	143008.5855	139754.6206	138931.6017	181873.6134	179386.6925	178995.9479	142077.7512	146658.8981	143309.6004	163717.9631	267499.3873	180914.3792	142509.9899	133219.1064	130497.9554	151391.6424	165683.9935	166362.3821	170133.1185	151933.0127	151131.6868	134779.4578
Com_15603_neg	ethyl 3-[(4-chlorophenethyl)amino]-2-cyanoacrylate	C14 H15 Cl N2 O2	278.08168	7.552	277.0744	Full match	No results	No results	287478.6946	306956.5011	445576.6151	628810.2295	1085938.246	659153.5245	386542.4854	288759.24	358685.3998	517626.6202	354667.392	375691.7007	490057.7842	442869.4677	556975.7062	361741.1742	448300.3611	331926.0488	590007.2561	637986.7005	640138.2894	356219.4846	432639.0367	244223.7898	521664.6223	417627.6841	439174.2356	281396.9593	161157.0884	234131.8156	253257.3857	690237.546	520333.7541	488125.2772	349092.4853	452300.8477	347422.3322
Com_15711_neg	Isopimpinellin	C13 H10 O5	246.05261	5.327	245.04533	No results	No results	Full match	553176.0669	767829.1823	583441.1739	394153.9961	555591.2382	416854.8055	336460.7121	301619.6183	260827.2294	320248.9546	272754.6921	312520.5554	396754.1106	382908.8174	354614.1746	348062.1436	398744.4346	481103.2392	428895.5396	620572.4332	374037.168	474767.4116	448678.7011	522316.9107	444000.5695	469070.6528	366037.1904	294587.5736	604605.1517	414008.3072	528692.8597	578130.2522	384111.3035	343282.2324	293269.5309	363036.2334	305489.5023
Com_15764_neg	Cinnamyl alcohol	C9 H10 O	152.08305	5.434	151.07562	No results	Invalid mass	No match	418970.807	633867.9181	408046.5483	744907.7135	738992.0926	632427.3841	454083.9017	461683.8351	453111.8577	422028.6548	482547.0323	458520.713	483904.9607	492076.5141	428756.394	723534.8804	478171.7383	497218.3595	662753.4229	671301.4409	590898.4621	631497.1567	965923.7865	672600.5722	561385.0907	740764.3048	762028.156	526500.794	449397.8089	522081.9134	459097.1976	757715.8617	490785.8838	547587.766	571473.965	489144.29	576871.5489
Com_15784_neg	Ophiopogonanone C	C19 H16 O7	356.09135	5.345	355.08408	No results	No results	Full match	272585.9473	260362.7999	254254.3824	339775.424	317811.3691	478979.3132	228349.7272	233184.0901	221144.4574	879324.581	826730.3213	936993.0555	341823.979	327623.6743	260775.865	295344.4168	261107.9129	281507.0395	622441.733	446924.4927	309545.262	301183.8993	312913.9223	311934.6238	279385.6797	350397.8198	276029.9993	278960.325	261676.057	275057.1212	458118.6031	300222.3764	329168.0429	247345.1553	255563.8749	267878.9051	300144.8662
Com_15814_neg	Scopoletin	C10 H8 O4	192.04162	0.709	191.03435	No results	No results	Full match	34911.34704	38665.69382	46605.50276	60301.16901	50536.71789	93781.57824	768598.3011	34764.08629	67254.26223	43097.11761	47307.01691	44448.87629	44337.80912	48520.26925	45418.65228	45385.78132	45719.81805	46574.85174	61219.15484	166676.5737	54149.56338	50998.83545	53797.77248	55491.98767	54413.80406	58092.50042	51491.98358	41061.8032	45666.79225	47016.24816	50394.26751	50570.54773	107854.5366	39462.77569	70844.52372	43115.05205	37997.15652
Com_16168_neg	Hippuric Acid	C9 H9 N O3	179.05839	6.251	224.05659	No results	No results	Full match	58645.31693	62752.94097	62002.61157	77913.15485	71050.99338	69627.62839	50939.66608	57995.21135	47202.17133	83847.95054	86204.26095	80071.18232	80442.71451	79250.213	80534.02697	64791.27468	59531.83513	57117.98365	62533.55088	66416.88707	70308.37178	53330.63448	49892.00054	51955.2508	61669.81713	64273.28569	56842.28835	44058.78387	43670.4491	701758.889	42659.59441	47680.16146	69982.76938	71733.66535	62280.19124	54717.39479	46920.20512
Com_16405_neg	Adenylosuccinic acid	C14 H18 N5 O11 P	463.07536	5.352	462.06808	No results	No results	Full match	326695.5509	192026.3385	401654.1094	521932.7821	465232.2918	673308.2677	343346.6925	171981.1241	163101.4893	212089.4058	276904.2947	230414.7127	233768.7163	282639.6783	640213.7006	201130.6537	312517.4321	207620.9277	246637.3269	247124.4129	228300.0616	219602.7669	230784.5621	230062.2964	449586.2927	326809.6822	393385.9038	194463.1619	192994.9098	194752.4266	200850.301	453311.4919	234951.0736	182425.3869	277060.7868	345865.1408	189576.0649
Com_16531_neg	Pyrroloquinoline quinone	C14 H6 N2 O8	330.01109	7.373	329.00369	No results	No results	Full match	341273.4339	61593.99192	126089.7078	198416.1997	171027.8137	120645.6288	193359.0288	68957.92483	104347.2299	129045.4458	130557.7121	172920.0326	101845.8625	166351.5791	133241.7113	572559.4945	185975.8831	206098.4421	220612.3629	244541.5183	292323.4523	99154.6557	106603.5888	204025.1212	281486.7254	389762.484	102250.4727	350779.1711	237029.2151	97723.96061	107942.6208	140164.4562	579033.5458	163507.8015	162453.2413	73832.42149	147943.3802
Com_16860_neg	S-ribosyl-L-homocysteine	C9 H17 N O6 S	267.07775	3.066	266.07037	No results	No results	Full match	70631.77563	75199.97758	75162.25997	473580.2182	69498.09172	68496.93962	65244.51594	62126.53721	63765.90018	62817.39041	379336.6021	129754.5408	80250.09149	129909.9067	78533.38826	81960.96003	122935.7688	80843.80508	94896.24537	88491.10304	86528.73934	87325.7127	91415.40074	86928.34885	74719.10237	75752.0846	74310.39455	81234.62007	80493.36619	82861.74441	87393.55838	83170.68758	101847.1763	71701.0423	72494.47621	95390.2635	78109.54863
Com_16948_neg	5-Keto-D-gluconate	C6 H10 O7	212.04797	0.408	211.04123	No results	Invalid mass	No results	104763.8794	238262.4891	241279.3446	301309.1565	164372.2994	424800.8445	125775.7227	114697.5644	123616.1769	143600.9903	203959.0454	163702.9037	158101.1591	203155.4698	216334.6823	164281.0466	160083.288	152471.8862	235510.9896	183138.4321	171148.9021	224363.976	193755.7238	173295.9003	218363.4048	192068.9409	192366.9467	148403.956	174962.23	129012.6132	150804.7803	153397.0682	511556.9846	121904.1743	141183.6942	154845.3954	191061.4119
Com_609_neg	Juglalin	C20 H18 O10	418.09026	5.636	417.08304	Full match	No results	Full match	347296680.2	297127784.4	360983697	317772541.9	290065204.2	328145577.4	278828183.5	294958626.2	307534728.1	104332480.7	155517534.9	77051270.37	313252746.4	294129733	272817157.1	404953545.5	286570312.3	287147569.3	273666075.2	290960533.5	206908825.8	363915946.9	384483546.4	332233845.9	404295653.9	500649586.5	492445309.7	313306356.3	320510652.1	305209480.9	475865402.4	506144000.6	814060626	340904165.3	332805846.2	356360688.9	364494325.5
Com_25_neg	D-(+)-Glucose	C6 H12 O6	226.06862	1.732	225.06137	Invalid mass	Invalid mass	No results	6093479384	5340785547	5500825930	8040064399	8108304497	8299905685	5443981778	5146374977	5437926075	13741233555	7105272231	6694062570	7433918556	6626061772	8686645456	13634835518	15260119785	3738591340	11342849042	9871808723	15720387010	13213538047	6893629023	11670917009	7672299014	7644064773	8437880208	5307757452	5058687202	8873553982	12800886834	7540084451	14194696934	7159499631	6917808587	7118467597	7365134842
Com_101_neg	L-Aspartic acid	C4 H7 N O4	133.03676	1.676	132.02948	Invalid mass	Invalid mass	No results	642688650.9	683274281.4	690872067.6	2183717952	2214619894	2262688958	288787771.1	276454479.6	256676558.2	4228385174	4597299779	4364468355	1766183442	1784684979	1891802921	431698592.5	433137159.7	446968120.5	456397694.9	464155522.8	452633812.4	707667361.7	752269300.2	745116396.8	1066196835	1062111506	1026776441	1086985848	1012660218	1044382757	1536542231	1556260582	1426998192	1095890347	1104988721	1125285805	1070497999
Com_2335_neg	3-Methylcrotonylglycine	C7 H11 N O3	157.07336	5.296	156.06609	Full match	No results	Full match	11694413.94	9901118.503	11766300.39	61469066.87	60174609.4	61285106.05	65724215.61	67234177.17	67362644.08	27517230.38	28413415.19	27555811.32	58064451.66	52755835.44	56451999.35	80561439.25	78731652.12	79160024.09	67959561.61	68945461.24	65953044.41	66048168.91	61965145.03	63786310.51	36226864.17	36749219.14	37970692.53	51037818.77	49133782.19	53721571.04	79305604.14	81562395.61	52490055.23	48935647.43	53286429.91	53865372.44	52237703.71
Com_1477_neg	Pantothenic acid	C9 H17 N O5	173.10496	5.37	172.09753	Invalid mass	Invalid mass	No match	102386652.2	102995032.8	100418174.8	124060090.1	126098893.5	134251530.7	66558404.62	65841500.12	64319675.73	134478409.6	139411733.5	136399053.2	141739573.2	131618359.4	136340879.2	89168173.55	89471775.17	87549620.97	97133359.94	101227037.6	95029190.68	114230987.5	116886315.4	115656719.9	149806226.9	150789435.2	159149985.4	125431599.6	122398464.6	120633645.2	150465324.8	154934408.9	96642980.24	108023441.2	118108121.9	115237280.7	113033915.9
Com_305_neg	Griffonilide	C8 H8 O4	168.04167	5.713	167.0345	No results	No results	Full match	177979970.3	134010115.8	105964760	336323349	329228976.3	312289558.1	184978879.3	563515834.7	166717182.4	217002005.7	541050547.5	184473196.6	1107801389	1024413041	1037335167	331154604.6	345221053.4	386678529.6	692655012	669954502	135549164.1	208051699.9	185983871.9	190475264.9	311487161.7	247380350	289441594.9	810408652.4	774981994	772140021.3	268295267.2	287169350	281391902.3	558848655.7	385012300.3	482607608	411202749.8
Com_474_neg	Abscisic acid glucose ester	C21 H30 O9	426.18942	5.901	425.18225	No results	No results	Full match	211892778.1	173947717.4	183281932.3	113197646.3	111872931.7	104510321.3	168801077.6	162736949.7	172546577.5	620951234.3	735409562.8	703857434.7	537204540.4	330862006.9	271542749.4	317093724.1	323967995	314637235.4	559621553	536985215.1	269792329.6	222591170.1	217723703.4	186978723.7	333496223.6	349399855.6	394485089.2	230895950.2	219850566.9	229423442.7	291392022.6	284367387.9	338677660.1	332450907.6	275233736.9	266502393.3	232965324
Com_151_neg	Lancerin	C19 H18 O10	406.09041	5.592	451.08859	No results	No results	Full match	1978434683	1764552980	1710139268	713462727.5	798089292.5	719096697.6	1662790170	1625530444	1693627042	309676136.3	318252451.2	316924893.7	1303386858	1315516200	1248267861	1136731291	1005051616	954970562.6	254185065.4	241509746	212468634.8	983395164.7	968004005.4	912761623.8	546383279.4	590116870.7	562275674.9	1335177863	1396397535	1515951856	1830311023	1859533020	1131971998	1225717969	1224852384	1222176155	1108964786
Com_246_neg	Homovanillic acid	C9 H10 O4	182.05746	5.901	181.05022	No results	No results	Full match	869073609.1	798130040.3	794005306.3	41943419.26	42529073.43	37702131.46	36008097.91	33862899.01	34020593.58	34262603.03	36852189.41	33792839.2	24412700.47	33938583.9	34949614.37	809826252.9	873206415.3	901237845.5	65705144.39	19223445.41	60910949.9	1398833791	1387680022	1224715117	35858204.33	22094782.38	34166697.87	31098892.02	17314998.88	18295184.36	29019263.67	28313846.35	31417984.1	453798030.3	398993637.8	370144850.7	299730642.4
Com_42_neg	Shikimic acid	C7 H10 O5	234.07377	5.746	233.06651	No results	Invalid mass	No results	6424903942	6754614440	6592764649	81259362.08	37425746.22	21672498.7	21754304.18	16237986.7	12936852.78	12900260.5	27925515.06	18385059.76	13304576.8	10084973.36	10968800.84	2831466296	2945130262	2742178721	55366277.92	23764999.95	34380667.46	8044601729	8518742757	9001186499	119547815.3	27391033.91	24723034.96	20738048.35	13813258.42	11975385.79	8576542.599	11554160	22504140.42	2350554523	2262153753	1945812049	1940453013
Com_236_neg	2-Oxoadipic acid	C6 H8 O5	160.03656	0.475	159.02937	No results	No results	Full match	754601646.9	662440312.4	966026814.3	982473213.2	973008306	1052156542	1035466937	1012440770	988405285.1	1162558856	1068906091	976027076.6	900380274.2	1329215474	1100596198	1075778365	1443814121	1236855852	1684532815	1679952766	1613054511	1116479666	1101938394	1386694375	1296288521	1431558459	1444293565	1150426515	1114981293	1188408724	1159958324	1257757736	1967013489	767825670.4	1062560927	1372757796	1006109968
Com_509_neg	Procyanidin A2	C30 H24 O12	576.12737	5.692	575.12018	No results	Full match	Full match	6233624.118	8695199.506	6164497.536	17880176.84	15188650.92	13074371.23	3073981.186	12547182.66	13020555.71	16574597.52	26242226.71	19340404.62	14858524.87	7934256.335	10448637.21	27687005.79	24068803.76	15664047.3	788153457.9	659391841.3	538772258.8	100826589.6	89808567.02	94727301.34	8658745.941	9758521.312	9464618.898	6448724.68	6817290.139	8898890.427	8236625.492	10970609.22	9863211.533	57585506.68	55618565.7	52368008.86	57857975.15
Com_167_neg	Quercetin-3-O-beta-glucopyranosyl-6'-acetate	C23 H22 O13	506.10647	6.114	505.099	No results	Full match	No results	1553347866	1552441961	1447711711	2460848015	2189158866	2170909507	532703200	520494040.3	516916946.4	1316357682	1389021038	1265626708	122992406	77945449.53	101218329.2	1302111079	1366292333	1262897393	153691272.9	135953265.6	141241906.2	1764025694	1776095356	1639318025	1874380064	2004950525	1952463901	617128958.9	556998422.6	553527878.3	1137915445	1137164414	1072327498	1591504346	1325843167	1216214842	1038392430
Com_256_neg	(+/-)12(13)-DiHOME	C18 H34 O4	296.23518	8.129	295.22791	Invalid mass	Invalid mass	No match	343357555.7	327609830.9	361407593.3	1436642603	1428837522	1316653007	128706991.3	84328718.98	125958923.7	381925816.1	437751600	406722606.1	704294302.1	663209654	631399949.3	314056195.1	324808240.5	314017563.1	543682278.9	577393345.9	539693253.4	493587211.7	497937937.4	474345697.9	291604464.7	300733663.2	309540080.1	516625483.5	508760630.1	492874874.2	182408004.6	177523953.7	97888476.54	476980307.3	454110279.3	463287665	456608800.9
Com_859_neg	Sinapinic Acid	C11 H12 O5	224.06816	5.74	223.06104	No results	No results	Full match	88552684.11	119483410	113023171.9	272206341.7	291484118.4	312502249.3	209282457.1	227873009.9	147986192.9	158595300.6	201000959	163538556.6	307274986	295732879.4	321435526.9	154452680.1	185040700.4	231103386.1	68328622.06	173969202.7	150036599.2	91628880.97	83810499.22	66191112.26	232384512.8	265239187.5	269220110.2	160413704.7	103948008.9	172438386.4	210033895.4	230649790.4	288412595.3	226425655.8	169890069.8	159233544.5	149957933.7
Com_421_neg	7-O-Methylmangiferin	C20 H20 O11	436.10133	5.648	435.09399	No results	No results	Full match	562566587.5	518327056	562956718.8	509899034.1	511272877.6	556180531.8	415265758.2	413922941.6	391168991.7	171228989	237155159.9	145907558.9	518951468.7	513055926	459544606.3	554452032	415202375.6	345005532.7	352599257.3	427790067.7	301684823.5	514874244.1	569582489.6	515237299.7	700318049.2	796960203	814067060.6	485395602.2	471730329.6	440074099.4	690263743.6	768567505.6	1084784845	551050196.6	530429661.5	555340622.6	485919408
Com_476_neg	Skimmin	C15 H16 O8	324.08469	5.596	369.08286	No results	No results	Full match	111220109.4	121347511.1	114992416	529821704.8	473581008.9	408031269.1	103637184.4	178552850.2	100989525.8	197150306.3	180852718.9	177714888.4	496009174.1	113503559.4	111567345.9	142840032.6	133081359.6	128855807.4	285285299.8	306169570.2	283381839	140740130	141540296.7	134119123.7	131006649.4	785067510.2	138321004.6	179943992.5	135313234.1	169704999.3	203888459.9	251046650.8	207611787.5	122735176.3	139326438.2	140126112.8	133686137.6
Com_979_neg	Denin	C33 H56 O14	676.3681	8.185	675.3606	No results	No results	Full match	12772478.35	12552983.29	12795873.55	294569450.9	287103759.7	287483290.7	78392985.22	78672250.54	73606549.53	141923917	149360718.1	146188663.6	60813943.8	55531155.86	58149548.22	131114018.4	127607887.9	124300845.4	28190770.34	29958549.08	27797134.33	26714822.26	26325370.34	27328748.81	168430569.6	162703648.7	160366808.1	31438898.41	27870542.08	30196963.45	52133191.89	50959799.77	13997528.83	85506747.89	91883787.12	92807027.48	85816967.93
Com_910_neg	2-Hydroxy-2-methyl-3-buten-1-yl beta-D-glucopyranoside	C11 H20 O7	310.1266	5.216	309.11935	Invalid mass	No results	No results	34020473.32	31004843.44	33493478.34	283024924.6	315595711.6	318709623.3	192605580.1	202015281.5	198355933.4	104595027.4	120490529.3	118809047.5	185032271.1	208878695.3	192670479.7	87743746.5	71266377.77	66963004.91	117660477.8	136281932.1	127772419	22395222.8	24032304.04	22217383.44	35555478.67	31277164.64	31781696.5	67821775.47	69147927.73	69688186.53	107517900.4	97643814.21	45748987.52	103481378	118558634.8	113141229.5	97198721.07
Com_651_neg	Protosappanin B	C16 H16 O6	304.09486	5.866	303.08728	No results	No results	Full match	279144151.2	270760972.7	266134994.3	55724558.81	46269582.88	50047532.13	10987362.16	1942546.498	8055547.594	44542501.92	32602941.47	37233756.01	129185852.1	118834814.4	110276997.5	260422868.9	262556009.2	249488241.6	27996509.1	25244901.07	23283491.44	464908487.9	452879805	437046068.8	100200624.2	97196296.61	94095545.8	18885389.99	14355276.09	14105417.65	47214759.73	52252298.66	62537382.81	164835628.6	142289210.3	140249985.8	110840862
Com_76_neg	(2E)-4-Hydroxy-3,7-dimethyl-2,6-octadien-1-yl beta-D-glucopyranoside	C16 H28 O7	378.18927	5.988	377.18207	Invalid mass	No results	No results	340480043.9	303637271.6	314649768.7	242239669.5	253241423.3	261252580.8	97183699.15	94562722.79	94477792.56	6302677842	6268396740	6006399272	642556843	604436233.6	629242344.4	1244435777	1217092525	1169030494	2135672013	2093844002	1996670531	702968796.1	677544891.3	613026052.7	3805845280	3962451916	3904440583	809759991.8	800418303.8	766692731.1	766503626.4	750701014	1081307173	1865901120	1564235001	1447567188	1279562217
Com_343_neg	Salicylic acid O-glucoside	C13 H16 O8	300.08471	5.068	299.07697	No results	No results	Full match	419203622.7	412569502.2	406578224.7	913920798.2	990015079.1	976438580.9	408156805.7	394992861.2	358082818.8	643706771.5	640631500	635082733.4	745430247.4	710430918.5	631134562.3	68986829.73	65406012.84	53088940.18	88137372.23	99423416.26	85973414.09	268426578.1	261126619.9	237976593.9	815151040.8	874955250.6	895397811.6	106431350.2	99375418.14	99242377.97	317695952.3	317136306.8	199869731.2	389363497.7	391614603	379674755.6	375509541.9
Com_72_neg	Astilbin	C21 H22 O11	450.11655	5.606	449.11063	No results	No results	Full match	5111937310	3681856869	4974933740	2860179958	2866597730	2334708563	3044368056	2445599209	2488682455	1502392499	1574341971	1532258715	4095487526	4000870178	4010899474	4169890160	4252237220	4150639665	992818504.2	947510516.1	888626683.6	1651427462	1963463204	1853777223	2998109036	3119531854	3121656778	3060441701	3096573348	3426685539	3603762136	3554766164	3464946788	3015957092	3788859311	3051524817	2930319885
Com_137_neg	Caffeic acid O-glucoside	C15 H18 O9	342.09516	5.695	341.08789	No results	No results	Full match	751850418.1	696371178.1	675228506.7	1416099164	1309158406	1346556901	597208734.1	601589969.7	610260676.9	1875310723	1993347874	1965338005	2118165416	1987172511	2279436778	1487805888	1429967091	1687008503	1886622333	1855902597	1858433218	851316103	841612654.4	703663482.6	1316347052	1667550968	1647132164	2641951855	2613251171	2130495248	1496018588	1385248491	1533969342	1444394681	1480092446	1377424252	1392257510
Com_442_neg	trans-Cinnamic acid	C9 H8 O2	148.05198	5.614	147.04448	No results	No results	Full match	26097080.33	47353432.11	44207797.95	217377874.4	171705035.4	188117431.2	60904291.48	57044274.81	60054142.33	147393575.7	107685726	103300175.6	192156491.9	130685190.3	170699308	247889896	236725377.7	252788831	867867132.5	887523184.4	832539135.2	66909290.17	64907934.97	58517337.76	193105601.4	155329631.4	158678112.3	90254776.92	99378510.29	124398024.4	230402928.4	221518859.6	361233483	188881923.8	172287526.8	184736290.8	187090963.8
Com_297_neg	Morin Hydrate	C15 H12 O8	320.05349	6.04	319.04581	No results	No results	Full match	49341517.62	894157622	822350170	248863480.1	236100974.5	229106213.1	184140537.9	190985868.4	68658636.57	50093281.62	49875795.72	30692702.34	315761292.8	337819849.8	328530085	326477965.3	45921527.75	316731947.5	181479577.7	191565014.5	170568283.9	229792117.3	133764549	174708444.7	232186752.2	282971559.2	271320584.7	159325209.7	139843124	146636451.4	196397864.5	272553900.5	300109054.1	370292686.6	302614045.4	297770091.6	302468983.5
Com_2247_neg	Cytidine	C9 H13 N3 O5	243.08702	1.694	242.07971	Invalid mass	No results	No results	28545673.36	29639575.82	28594226.56	7745003.497	7773451.441	2083752.068	30450255.01	25874625.78	26857961.09	18028110.89	22500560.99	19491608.9	87355207.79	85566793.54	88510800.53	27731513.25	30010353.59	27027519.45	49983320.67	49437622.2	49801844.14	82447650.85	86126266.32	81815479.47	10954347.91	10950903.04	9799069.791	61900004.99	57996180.32	60292616.8	27317091.58	26479164	46898703.72	41194856.25	42818133.13	41189143.36	43215730.01
Com_2359_neg	Olivetol	C11 H16 O2	180.11455	5.886	179.10724	No results	No results	Full match	19366514.03	18594421.71	18578133.75	18938308.12	17818955.58	17497392.88	28514371.09	22409129.95	22194762.58	75645266.91	84606578.84	72569447.44	38801150.4	32107083.1	31147904.77	25644530.18	24496316.55	23654733.38	43422063.54	44566993.9	42631877.32	25057684.75	25675963.52	27753126.48	35955453.13	36958031.51	34874844.74	34996883.45	23280268.65	23527450.91	32208187.23	36900410.38	42170399.3	34693387.66	34713657.34	27515946.36	30883365.12
Com_1763_neg	Deoxyarbutin	C11 H14 O3	194.0939	6.204	193.08655	No results	No results	Full match	15963022.35	13299198.57	11867662.98	14305388.49	14901803.71	13073583.35	43621063.73	43821864.59	42159032.16	48143282.13	47270873.19	45293840.12	106889654.4	100482155	103099293.1	80924223.61	78792883.04	77045846.26	59915429.3	62793627.4	57281473.18	10713630.73	11469355.81	9271566.985	138882193.1	138459098.6	139600832.8	34221497.65	37424881.32	32699243.27	11700550.8	12552259.29	16332173.61	58299201.89	45733882.85	40650946.26	37488653.79
Com_3774_neg	Folinic acid	C20 H23 N7 O7	473.16644	5.48	472.15936	Full match	No results	Full match	9977930.54	10291253.65	9316013.095	35517829.7	34787361.88	31845774.7	5785395.385	5290386.083	4964311.724	14423438.42	15721839.07	15084992.58	21992022.73	18231175.24	20628210.4	38998222.98	40027056.15	37863989.94	18689546.43	17984135.37	17027703.75	14064083.41	14228367.31	13421747.02	22323552.56	23691172.38	23747780.16	6334304.258	5043793.016	4883060.504	18204344.02	18100735.38	11317171.83	17105784.49	16583454.87	16726673.46	17603434.89
Com_1500_neg	LPE 18:2	C23 H44 N O7 P	477.28593	9.036	476.27847	No results	Full match	Full match	50315210.26	49915430.24	53730372.66	51652366.64	50311674.11	51263337.96	129346691.9	124542600.9	115523652.4	56270658.62	49325447.92	60789086.52	24038204.73	6248174.712	5506663.105	104015585.3	122258538.3	133673707.1	77932297.19	72260676.43	48067256.3	37780868.67	48311049.68	34684733.98	151977234.7	142331595.6	151006184.8	67154582.31	66108066.52	65538396.51	36586153.53	36856643.36	24743923.51	35849675.32	28703758.88	50090970.49	45544047.22
Com_2179_neg	Genipin	C11 H14 O5	208.0732	6.165	207.06592	Invalid mass	Invalid mass	No match	6689911.542	6379611.846	6844961.09	1834697.364	2290508.443	2085142.278	2276261.196	2355772.175	2046412.526	2931441.116	3794485.221	2762490.342	4965983.549	4608161.146	6201812.25	2247160.987	2410722.822	2844031.61	3753683.378	2949532.245	3315251.145	91070269.33	87057529.43	79356538.13	2093474.917	1934135.341	2734280.487	2006180.982	1837101.817	1528269.367	17560520.03	21851764.94	21450978.01	24054684.85	19071935.26	17163966.27	12764595.14
Com_1959_neg	Argininosuccinic acid	C10 H18 N4 O6	290.12278	1.775	289.1156	Full match	No results	Full match	9764716.312	10168638.82	10503511.39	22218449.24	17110756.73	25040399.92	10508738.86	10113076.69	10071720.19	44821845.18	112365221.4	101075912.7	18764558.13	17784303.88	23525277.35	6707361.012	9441912.227	11937363.19	11637689.05	12427399.88	11713755.92	6171159.772	8849856.52	9200432.317	12750963.57	9659041.819	8370541.794	11986931.04	12904796.12	11873236.86	8241578.712	9039865.591	6515626.399	9681163.874	16070213.63	8961541.626	11259984.81
Com_161_neg	L-Arabinitol	C5 H12 O5	152.06772	2.553	151.0605	No results	No results	Full match	28277534.17	34731895.68	36422057.99	2587904351	2568579912	2580746630	305574732.1	300748048.5	279202357.7	49082413.36	51377732.86	45424027.45	983935685	937716258.1	999598145.2	88359251.22	89094998.7	98663565.9	653229699.6	659752437	697694139.4	174573660.4	159839657.5	148683371.4	44624862.91	43003732.65	43235855.53	127989219	143709050.4	126197122.8	536678284.1	570335139	409285870.7	306004784.3	384370766.7	359962302.9	338121664.2
Com_2848_neg	Daphnetin	C9 H6 O4	178.02613	5.801	177.01888	No results	No results	Full match	28324209.19	23601068.89	45112300.05	21661267.25	20758571.61	21883636.19	41411121.71	42286763.99	46381010.89	54730593.59	53065845.17	51059600.06	41898874.75	59233680.87	61924101.98	31194275.56	34361835.91	28362926.58	25363945.24	22963039.47	29925662.59	13647359.64	14188104.6	14468521.16	34670609.83	37217377.91	43368892.3	31835481.06	30294449.72	25884843.21	12940993.17	13357263.5	21967923.27	32407809.12	28720217.81	29209972.35	27284085.92
Com_2852_neg	Ethyl gallate	C9 H10 O5	198.05241	5.923	197.04517	No results	No results	Full match	36251774.54	32243422.47	34384658.06	39331411.81	34637523.56	36134377.55	18060689.79	13136606.22	19890625.88	57279549.79	58933363.99	56771783.08	62738070.64	37557441.35	57159303.37	17440194.47	16702064.42	17862735.88	21309935.27	18044788.23	16896493.87	18895585.33	21000471.25	20868799.73	59551467.78	61289015.5	63156012.22	14760451.1	13723721.04	18265913.18	20164770.89	19418326.78	31621898.84	34028588.72	32308025.47	30616216.69	27918033.29
Com_53_neg	Plantagoside	C21 H22 O12	466.11148	5.629	447.09351	No results	No results	Full match	4544277205	4993199564	6393961086	4914449630	3977836140	4987753326	3950130269	3877961343	4010794448	1789990034	1981180420	1826834543	6322125062	6460307095	6349417443	3336226262	4988063737	5282459679	2162534050	1963379503	1910412069	3495253314	3536999259	3277782144	5269970451	5350878418	5249041238	3653672187	4031039013	4049283823	5870447027	5765296846	7124276152	4131980812	4161164411	4265246716	5113504291
Com_2296_neg	Tricin 5-O-hexoside derivative	C24 H22 O14	534.09894	6.147	515.08112	No results	No results	Full match	62609558.46	58891043.24	42319229.16	2935689.917	2274021.723	19250438.1	4355684.506	5536752.955	4660732.138	1782040.947	1895432.553	2229198.582	2088376.826	4922674.37	4137387.333	80707525.81	84053448.11	52117863	6719113.367	4601664.17	4338166.585	26534887.08	39058609.63	34832812.75	2428218.951	2435673.792	1935250.794	2361290.287	2157353.215	2566256.725	43457040.24	19257188.06	65772675.84	42099855.46	24923702.36	33801232.72	30563327.42
Com_768_neg	Maltotetraose	C24 H42 O21	666.22275	1.816	665.21539	No results	No results	Full match	143478026.5	144110504.3	158756284.9	246003003.7	231975119	264959400.7	316466831.4	295194528.1	289738617.2	94087427.94	102358228.6	96450460.9	168189591.5	159026881	167607545.8	114106719.7	130079985.8	109092582	179244025.8	170214837.8	180342225.2	140105252.6	137426790.4	123901751.4	199993395.3	227838937.3	210246792.4	266880072.8	235843908.9	233083128.2	94603468.03	110424815.1	75815484.61	159996718.8	159976576.9	141004730.6	163950888
Com_3045_neg	Poricoic acid B	C30 H44 O5	484.31933	7.651	483.31204	No results	No results	Full match	43484835.91	41734518.91	40328034.59	6724831.257	5643647.199	5291506.791	1132469.96	1245838.37	1003114.424	5323263.595	4889422.733	5130696.203	22737954.93	22137128.06	23074369.84	1394307.721	1600010.747	1656819.77	323355.3457	301736.6031	305833.5007	9079671.138	8332953.323	8103277.003	22795373.07	22272524.41	25533108.88	2374455.303	2629280.239	2205917.99	19567647.67	18911488.2	7641816.113	13831409.88	12685632.31	13892005.66	12329880.4
Com_4073_neg	Maltopentaose	C30 H52 O26	828.27559	1.842	827.26819	No results	No results	Full match	16732813.44	14221161.53	14151243.85	16150987.13	22318052.75	35922583.94	29152462.45	29835876.97	25942947.64	9095386.839	15496138.5	19730542.56	26057553.89	24513503.91	23711427.26	15776202.79	7013321.48	18003371.32	21795539.66	24660506.39	23778885.44	17177602.66	14380727.34	16679173.27	22387202.45	18342314.56	26064666.49	17619800.41	14054397.87	13422584.7	12687063.73	6189912.332	7750766.865	17003025.6	16206031.47	18579234.07	16546803.39
Com_7368_neg	3-[3-(beta-D-Glucopyranosyloxy)-2-hydroxyphenyl]propanoic acid	C15 H20 O9	344.11082	4.927	343.10367	Full match	No results	No results	4013214.264	3861427.006	4326651.819	2895907.179	2902937.118	4515326.523	3031897.632	3515742.604	3195578.025	2207917.422	1848565.066	1955452.644	2145209.459	1973909.685	1961041.823	1618987.802	1424434.195	1584421.755	2349638.676	2334978.631	2109336.343	11513968.37	11480893.07	10826326.36	6866246.632	7432812.473	8278223.449	2678903.208	3095610.763	2640310.393	8881495.472	8485440.569	10754294.6	4410330.009	4061672.004	5078717.107	4016022.167
Com_1817_neg	Quercetin 3-O-sophoroside	C27 H30 O17	626.14912	5.923	625.14185	No results	No results	Full match	10028361.25	7937746.791	10204636.98	16713933.88	13064846.65	11362686.32	17807613.1	19228036.48	16713110.32	2749084.098	4653965.072	1558817.264	4173113.083	3769657.444	5454588.308	21112461.63	19466056.11	17308125.26	4197075.338	5696072.154	3390525.973	7000882.842	8618732.227	5488818.196	6179009.527	9986109.8	9540084.55	8812545.736	6639902.477	7368169.892	113778613.5	84693779.77	52695502.4	17223662.07	17508012.73	16619273.89	12543967.43
Com_731_neg	Methyl gallate	C8 H8 O5	184.03665	5.928	183.02948	No results	Full match	Full match	312036300.2	295076270.5	298353088.7	148249715.6	171172990.3	151047527.5	199545801.9	192295889.5	177064866.2	313921946.1	314190309.2	311956732.7	170091882	178695832.2	212929399.8	73130320.7	64662634.36	67707581.51	160817642.6	129936810.8	106153335.5	215931728.4	191164603.2	173624885.7	366832502.3	402196273	400473604.7	122189912.7	110868251.8	103293265.6	177964959.3	164595478.3	209429698.2	191546604.6	227777065.5	183432917.8	177713625
Com_1656_neg	gamma-Glutamylglutamic acid	C10 H16 N2 O7	276.09557	1.804	275.08838	No results	No results	Full match	28235589.8	28847120.87	20684863.76	133382325.6	145460774.9	143288479.1	66997524.53	55240224.76	65239657.43	93020841.62	88639950.76	88887214.96	18978668.61	5920513.059	18616482.02	8811056.994	11831908.46	9620872.535	31717498.53	12852438.98	20066366.65	12627904.81	11268886.88	13415687.55	49028046.85	112725840.7	108004219.7	34146934.59	19725350.51	28509018.34	23840044.82	14743072.46	42975718.48	37575316.57	43370244.27	22830857.94	54564129.24
Com_629_neg	di-C,C-pentosyl-luteolin	C25 H26 O14	550.13293	6.258	549.12555	No results	No results	Full match	59740100.88	53847523.03	53351551.44	533543149	509942967.3	478004724.5	43214077.09	45877607.31	41853912.87	182863132.3	199485500.1	189722630.3	35708251.95	33090184.22	35620922.73	18551034.64	19511289.99	16576386.19	15082106.49	14912606.97	15596049.21	85890986.58	85034810.59	78840923.03	143669090.1	153683770.9	160247205.9	14147389.53	13366177.9	12869444.59	34351379.6	32570286.37	28624645.33	142365359.4	111350208.4	112920759	93470770.65
Com_5751_neg	Bisulfurous Acid	C11 H8 O2	172.05188	5.615	171.0446	No results	No results	Full match	12317846.73	9901507.706	10269733.27	11349413.77	6226021.617	2915762.22	3013054.993	6837047.849	4482485.724	5140008.297	8124963.379	7458372.955	8296550.971	10834463.1	5229379.672	7263897.304	7283735.476	7158553.321	23324016.63	18478886.06	17426508.98	11035785.35	16881892.42	11762293.17	6617772.204	9707801.926	9921790.544	8080833.01	9285032.189	4623019.364	11116413.5	10045237.27	14586092.4	11506667.25	9864336.34	8789695.987	9135765.637
Com_626_neg	Vitamin C	C6 H8 O6	176.03172	1.869	175.02431	No results	No results	Full match	127321403	123492587	130412631	214037500.4	310417516.4	260088053.2	132945147.6	135201289.5	126503599	233066443.9	309550204.2	295844084.1	344983415.1	418587803.4	500765402	209301518.3	216700898.2	259201451.2	298472688.7	285713407.9	371205948.4	205736994.9	181041747	190534443.2	261224556.8	190101432.4	296821579.8	167853985.9	156519372.4	140296605.8	190384549.7	243498821.3	199663015	186109571.3	206964913.9	208207278.5	220427708.5
Com_3073_neg	Wulignan A1	C20 H22 O5	342.14679	5.995	341.13959	No results	No results	Full match	24933056.84	18907928.79	23602344.45	17052652.24	14188421.43	13650133.95	28381658.5	26591798.41	29299115.04	13963206.62	13579395.49	12634794.84	10241402.12	10054775.53	15748803.81	7806452.326	8479475.632	7494277.037	18779068.25	50075477.83	63586156.39	30906193.43	30376398.87	27556500.15	9006314.88	10234296.82	7220931.597	13934723.92	16491334.37	13476168.73	15911612.49	16424159.77	25587685.29	18443376.34	15364430.8	17654463.83	14173801.89
Com_935_neg	Hesperetin	C16 H14 O6	302.08012	11.621	301.07285	No results	No results	Full match	1918399.146	2170891.579	2204178.817	46534976.31	45317099.21	46907500.15	1268364.438	1024464.592	1668565.277	280151998.2	270201852	255581296.4	18296232.48	20336172.83	19961623.38	11783060.16	11176824.57	12382902.84	1567831.808	1479269.221	1664114.236	3973071.901	3870897.351	3735029.512	147929532.2	154565379.8	148150760.3	5183269.233	5643122.652	4625682.279	2365333.589	2546746.371	2388329.74	37331249.54	42879984.45	40676785.57	43868784.51
Com_1917_neg	Polygalaxanthone III	C25 H28 O15	568.14371	5.875	567.13647	No results	No results	Full match	3717484.618	3745104.279	3282339.907	100441115.5	118200285.1	114394649	6158321.297	3006794.948	6283904.098	52338417.63	53588401.77	49789374.57	7280298.145	5107305.131	4252658.044	3090969.697	3554150.971	3245804.389	2879347.009	4364743.098	4149832.555	13257018.88	11762425.24	11749704.85	13429498.25	15156476.52	13674828.35	8366986.837	9048270.767	7931144.303	2652098.14	2716149.51	2893927.425	19646243.42	17122073.96	19045511.03	16511169.51
Com_3839_neg	Pterosin B	C14 H18 O2	218.13035	6.058	217.12302	No results	No results	Full match	6416162.579	5489939.274	6694098.226	6992410.297	6437175.216	8044786.037	13977304.62	14520811.83	16714555.5	22174367.94	18388299.44	22921685.78	16770017.84	17521717.82	18011105.26	8421275.028	5367863.061	5939598.301	22715384.58	25281479.68	28156702.29	22007578.56	20399266.52	18186839.37	12008322.05	10644690.95	11072111.87	34795183.05	36204121.29	35631252.53	11428350.45	11177796.95	13218469.78	17803543.16	16147643.23	16060106.89	15149501.06
Com_10485_neg	Arabidopyl shikimic acid	C16 H16 O9	352.07942	7.282	351.07214	No results	No results	Full match	2292737.05	2385700.321	2570125.924	1841254.085	2478166.502	2124761.938	3585951.375	3551510.288	3384123.478	2597601.767	2741643.928	2201128.544	1756974.29	1582240.563	1981848.925	1017863.094	802751.0957	583551.5209	5695843.004	6006190.782	5896652.209	3297801.911	3160589.58	2869950.636	2257352.64	1510044.323	1936005.528	1920248.363	2559531.461	1937536.833	2293845.347	2247460.848	2268197.219	3016077.117	2895433.041	3188337.47	2584679.94
Com_3747_neg	LPE 18:3	C23 H42 N O7 P	475.27029	8.555	474.26309	No results	Full match	No results	4581871.47	4620198.076	5104262.553	5256888.746	4231556.955	5338755.925	32937573.02	34029572.4	31834534.09	8606987.385	6971840.826	7344455.787	596674.8973	454765.6931	478604.2652	3457486.386	3312455.199	3539437.015	3757413.168	3453225.416	2686469.17	2486376.589	2586711.061	2128021.481	32931854.03	33074925.11	32743355.45	8337797.024	8583065.159	8317816.501	3962070.533	4031430.435	1249948.075	4469822.44	4744874.12	4013247.583	3785148.17
Com_4379_neg	N-Acetylornithine	C7 H14 N2 O3	174.10025	1.699	173.09265	No results	No results	Full match	5724087.966	5786685.502	6656980.736	20117510.12	19126453.79	22679662.67	10723176.6	8502042.503	8732263.338	10111472.24	11089036.02	11900000.66	14514628.7	15247624.22	16303483.81	30668887.41	31337354.06	31621923	8022269.897	10635156.55	8095469.094	11576857.59	10889749.05	10137973.85	20655729	18033351.01	15412091.19	16785940.93	17428890.08	13644800.96	11244826.69	12178551.37	14946052.91	13032630.11	13850661.06	13873452.88	13608786.91
Com_4902_neg	2-(Dimethylamino)Guanosine	C12 H17 N5 O5	311.12184	1.675	310.11478	No results	No results	Full match	1060508.032	1631111.907	1599548.817	10078004.94	9381769.474	8085688.517	4052171.323	3491976.499	3260257.682	21967929.49	27637632.05	25061796.44	11058101.78	9627753.095	11891080.72	4324350.738	7801054.685	5383744.238	1903574.461	1972835.701	2230703.769	8343835.894	1547180.949	6138129.601	4739798.973	5806718.803	5553661.545	7005178.651	6787675.876	5184185.176	9631355.171	9988242.783	6052984.029	8397517.49	8092302.903	8816595.393	8004797.223
Com_284_neg	Ferulic acid O-hexoside	C16 H20 O9	356.111	5.957	355.10382	No results	No results	Full match	617410096.1	524364465.5	442424962.8	174991464.5	165348279.2	186079589.5	155590039.6	217428830.1	146599015.7	1155608106	1144083280	1068713654	286040780	291861121.1	278004074.9	219584477.9	214804364.1	209146433.3	105968005.4	438060397.7	183778128	426315983.1	373860137.3	366155458	1077805610	1134097351	1184869419	45623317.92	40962412.36	47947405.83	159059837.4	184130579.6	178365040	475078136.3	355423844	395271937.3	248370485.9
Com_3924_neg	alpha-D-Glucopyranosyl 2-O-(2-methylbutanoyl)-alpha-D-glucopyranoside	C17 H30 O12	472.17952	5.603	471.17221	Invalid mass	No results	No results	1274256.635	1382327.524	1147432.931	41015253.12	40846018.68	25064843.2	2280556.98	1726373.56	1514080.977	8212917.224	8887885.671	9855822.124	11302500.53	7875889.319	9461933.366	11105141.56	13194691.8	2074611.352	13814056.94	15572629.67	10477330.76	1047358.333	2268174.733	1040659.763	4969558.907	3563185.2	1955637.933	5754244.725	4875014.026	4914018.329	1806095.443	1752795.409	1852159.004	6089291.948	6187180.905	6520928.03	5406035.26
Com_4935_neg	8-Epiloganic acid	C16 H24 O10	376.13733	5.053	375.12994	No results	No results	Full match	6584514.111	5671266.769	5524394.966	21174652.76	24979384.9	27843565.51	21899043.85	17648426.26	18513334.74	11561552.24	12888816.97	9947384.065	6792744.69	6641044.951	7761372.608	6509838.531	6544515.299	6438590.844	8983702.48	8031810.716	8200512.475	9348735.413	10173376.74	9472754.08	6240633.645	6436596.347	5840462.105	6675048.811	6700463.436	6657197.49	7697209.919	7487355.004	5699251.657	8735867.044	10363617.9	10072329.98	8888592.645
Com_874_neg	5-O-p-Coumaroyl shikimic acid	C16 H16 O7	320.08974	5.882	319.08246	No results	No results	Full match	245346017.6	245162172.8	182777336.7	34140219.05	31873849.48	29000065.01	19895591.47	19728698.78	19996311.57	89265912.52	86908079.48	86089109.96	44617495.76	51843581.38	56326231.61	84203863.76	59899241	39799430.24	14833424.54	13798290.25	15546832.9	297750436.7	273828735.9	270131951.4	99712214.31	107177549	106404931.1	19136209.61	21122909.11	17678874.77	23940551.42	19067206.67	23568735.24	86670978.16	80190561.39	71150392.32	83165585.44
Com_459_neg	Aucubin	C15 H22 O9	346.12672	5.452	345.11926	No results	No results	Full match	126465322.3	122738262	122799149.7	128149255.6	118133223.3	121276950.7	50250056.23	49919996.75	47477767.78	78049536.12	81398817.2	80010510.61	52921458.09	50533073.74	51848855.93	54379307.93	57797544.03	56194208.81	863031627.2	842351453.9	804573258	66022020.21	55314147.3	60112675.76	70419159.9	74681024.92	70020043.57	64029761.39	62745780.24	64589257.56	44135312.61	52518992.5	31283255.1	119338576.7	142687363.1	130387588	130235430.4
Com_4794_neg	Peimisine	C27 H41 N O3	427.30903	10.247	426.30167	No results	No results	Full match	211875.0971	200748.3936	215145.2947	29459178.19	27373755.62	23917769.65	234515.4188	228314.8618	223086.6447	1528078.707	1674164.299	1398934.771	338866.6638	324188.6209	338967.8856	234920.362	227043.0883	238800.0484	282871.1388	292674.8051	277248.5582	737374.5334	944980.5278	570358.6231	251273.9633	247434.627	265675.5714	185532.2994	191869.8902	188891.653	224289.1575	225496.5546	417836.5332	1527668.333	1225530.706	1527683.808	1340567.739
Com_2319_neg	Schisandrin C	C22 H24 O6	384.15543	6.006	383.14822	No results	No results	Full match	2355423.902	2370741.512	2895159.603	3574129.346	4084065.597	4566373.193	3699486.281	4159084.512	3744557.254	82038612.68	82131116.66	76867600.08	3326264.506	3490634.435	3878356.232	3073635.654	2768508.174	3216252.626	7246913.745	9088877.856	9165283.608	2771549.96	3072696.873	2887752.036	11245990.49	9887597.326	12787418.51	6132630.57	5273313.77	6005925.822	3304935.28	4342331.818	7679297.193	7709242.416	6850152.33	5974951.839	9220818.541
Com_7399_neg	4-(beta-D-Glucopyranosyloxy)-2-methylenebutanoic acid	C11 H18 O8	278.10027	4.978	277.09299	Full match	Partial match	No results	2848354.454	3361837.681	2773562.627	12218660.86	12294114.04	5486049.458	2944676.315	3526497.03	2853333.007	6874333.898	2561202.121	6254697.125	2175351.78	2149982.206	2427919.077	5767754.837	5309564.621	4836580.305	3508136.206	4212885.045	3408416.313	3404978.867	2814001.842	2942523.141	3633717.941	4496733.578	3517667.509	4600714.036	3663616.907	4148406.445	4946548.049	5116295.872	3751714.609	4160859.098	4807080.166	4963517.615	3233692.527
Com_4814_neg	Xanthurenic acid O-hexoside	C16 H17 N O9	367.09054	5.58	366.08304	No results	No results	Full match	6316188.485	6482277.404	5446273.709	21804458.56	20905655.54	24669608.65	10479868.29	8913474.311	9287862.742	4458460.288	5451445.078	5509602.984	8018946.509	5138201.313	7144993.263	10763049.05	11768297.2	11560727.29	15354795.09	16985715.07	12632256.45	18659496.58	18267229	17013436.41	20652343.05	17817515.88	19351114.57	24914921.76	19371192.12	23895516.72	20229576.51	21276937.96	19599328.65	17516579.71	10362983.46	12638557.55	14326861.55
Com_821_neg	Urolithin A	C13 H8 O4	228.04242	6.576	227.03481	No results	No results	Full match	147060303.1	144389769.4	141401571.1	277919745	265091775.5	255143913.9	49381872.35	51233282.72	50313793.87	335533649.7	336296930.3	316646948.4	258929732.4	232388355	255851777.6	290362414.9	276230537.9	299790165.7	60353402.37	55906559.66	53944828.49	92612255.5	93283543.66	89967308.7	297819631.4	323371084.8	318546471.1	69189423.29	64723261.61	59586543.13	137126343.6	128656778.6	98435896.02	205550559.5	182856110.9	178889876.8	157162189.6
Com_1313_neg	Sucralose	C12 H19 Cl3 O8	396.01528	7.738	395.008	No results	No results	Full match	9298395.9	1395320.69	8708085.723	888345.2903	884692.7812	853179.6227	513554.5128	634114.35	1234304.929	663759.1115	1001142.315	680047.8854	729105.7925	721632.3758	752227.9007	3643354.359	3119634.825	3116635.431	753113.2071	839899.9337	875701.9756	60720703.88	69386638.39	44978910.47	941289.0839	639348.0287	749395.9484	550808.202	572834.7245	562532.1817	176109084.7	159555368.1	67712107.44	22486073.99	17311712.5	20209397.51	18659513.05
Com_105_neg	Wogonoside	C22 H20 O11	460.10179	6.077	459.09506	No results	No results	Full match	2807410276	2789338122	2701251641	4477047959	4096037759	3921939796	2008462450	520249251.3	2031223229	1679849969	1778089598	1605134271	757413655.6	695482728.2	714379287	2035632911	2068728820	1926086559	1720233452	1707174955	1816123170	3319759511	3348727384	1638837943	3667557371	3904043702	3754010941	1897934985	1748331247	2583279398	2873354822	2809286407	3686755101	3234010583	1326027077	2665969305	2229184132
Com_6918_neg	Polypodine B	C27 H44 O8	496.30414	8.525	495.29688	No results	No results	Full match	7104015.979	7622853.05	6934267.787	6075683.051	5547400.565	5534636.365	695512.4853	368992.3789	469339.6963	231781.6499	250212.7621	237231.6769	663167.6811	818001.4586	815783.382	247992.7014	256212.9073	263189.2328	273833.1997	279096.6299	267163.7322	1035296.663	913225.3576	1191715.293	12328867.35	13065744.46	14833726.08	5781306.669	5074076.718	5353189.462	10263024.13	10454371.28	4086853.735	3769341.197	3701139.638	4434810.468	3381912.969
Com_4451_neg	Xanthosine	C10 H12 N4 O6	246.11994	5.243	283.06854	Invalid mass	Invalid mass	No results	1421543.616	1527826.883	1418271.241	8904463.796	11358945.25	11190186.3	1592226.03	960814.0218	1352333.814	4115829.782	3758145.456	3475158.184	31532716.69	29624158.89	30770817.96	4790661.921	4196217.385	4125684.077	10608175.93	10488758.57	9331655.556	2111412.486	1740843.259	1827906.748	3637609.063	2821749.431	3371787.144	2036643.969	2002522.014	1896468.133	1296961.054	1287390.937	1280486.292	5451158.646	6451245.222	5633079.229	5364816.732
Com_492_neg	Ixoside	C16 H20 O11	388.10066	5.711	387.09296	No results	No results	Full match	416494122.4	399864557	389199225.6	526227609.4	470657562.8	399172565.1	275714761.9	416294183.5	287573408.7	191915429.3	177355246.9	162969389.8	429115269.1	508155518.3	568529475.8	72717227.16	59785651.18	64608478.63	275385223	295145401.5	271584206.2	119942918.6	120618085.1	110887795.5	759162306.9	756093749.8	722355250.9	349661482.7	314246732.2	322751728.9	96411794.93	113474508.7	88184478.4	272118739.2	208465370.6	235756264.2	231901624.8
Com_7379_neg	Enoxolone	C30 H46 O4	470.33994	8.894	469.33276	No results	No results	Full match	2070612.334	2082242.091	2578952.358	3538959.664	3000804.858	3718686.634	1027339.643	676932.7935	971452.4825	3960880.208	8118038.364	3397284.051	10344940.24	11251297.25	9599287.05	3326550.571	3286239.902	4001428.833	1759029.791	1766720.994	1932019.026	2841480.771	2422749.17	2512710.035	2080500.16	2561706.206	2599486.211	7215034.959	7665668.538	7706204.746	4658259.255	4578584.118	2493747.961	3591164.54	4057887.664	4044408.541	3968166.486
Com_6848_neg	Xanthotoxol	C11 H6 O4	202.02629	5.72	201.01904	No results	No results	Full match	6025009.586	6242521.525	9341404.561	12112269.89	10712275.2	14560496.22	4744727.418	4693785.506	4449682.502	5978530.622	6547923.877	6941656.568	10157521.64	11223453.96	10205555.16	8033955.851	6753495.406	9510621.096	5769753.314	5542963.423	5689319.864	4619499.677	4338472.962	4065202.304	9223336.358	12988985.93	10111064.91	6005187.317	5650665.208	6341271.883	6448263.429	6063626.884	9381283.662	7530067.044	7391790.06	6461638.537	7165806.425
Com_125_neg	Quercetin 3-alpha-L-arabinofuranoside (Avicularin)	C20 H18 O11	434.08516	5.595	433.07797	No results	No results	Full match	2484508056	2314324415	2375463829	1336168252	1284531492	1265001631	2530778810	2640893415	2535454604	664974953.4	737079004.1	596359152.8	2085504481	2197036262	2160070257	1870112273	1891062027	1739780908	515353324.2	453026674.5	430090105.3	1582548560	1584594389	1511464176	1095987999	1164386778	1028004100	2450744880	2440177562	2325476458	2932086104	2841365171	2991691969	1912388866	2060447505	1989217927	1852674507
Com_5135_neg	Methylophiopogonone A	C19 H16 O6	340.09534	5.456	725.1897	No results	No results	Full match	18912354.5	4000303.294	6258951.719	5956969.241	6122142.186	6149331.4	7268507.134	7237071.697	4671848.897	2661557.752	2548990.733	2543804.723	3583572.552	3382253.647	3347421.097	3568455.943	4643622.077	3737253.555	17550220.14	8540125.989	7704990.513	5542088.999	7319076.431	8721671.595	5624468.713	5086399.805	5427116.23	4587462.601	5124997.647	1891611.093	2893909.128	3068212.244	1624686.05	4922929.063	4981378.288	4878154.401	4726172.804
Com_1294_neg	(-)-Epigallocatechin	C15 H14 O7	306.07422	5.37	305.06693	No results	Full match	Full match	34161139.92	31386462.08	30444732.53	21338522.19	21381816.39	22869636.28	56614148.45	57894546.59	57764174.09	36669053.98	34085073.69	38039868.19	45977452.11	42065723.25	46979062.37	183081539	169450770.9	186045070	71819750.2	68333700.24	68522000.75	34814832.39	35864073.48	34888843.19	54868958.31	62086647.38	67510425.94	45771553.35	45201859.11	52823319.27	152649123.1	167910451.4	101139288.1	62092278.63	74862122.23	66472684.38	63246523.04
Com_2633_neg	Heptamethoxyflavone	C22 H24 O9	432.14249	5.969	477.14063	No results	No results	Full match	7910736.017	5722689.188	6407889.791	4010652.976	4007334.587	5049236.095	20545201.34	18589316.94	19064479.04	24155076.82	26079611.93	27695961.32	21824445.31	19908968.06	19490550.86	4409106.334	3741552.139	3408754.197	7699000.82	7041070.083	6344373.404	68634251.76	65293528.62	65269813.88	15018666.96	15723090.14	15504775.27	4153945.497	3742129.367	3856420.975	2565157.621	2847917.813	3489462.901	9434451.609	17005887.08	16064555.35	16861453.7
Com_4695_neg	Guanosine 3',5'-Cyclic Monophosphate	C10 H12 N5 O7 P	345.04638	1.666	344.03879	No results	No results	Full match	2771942.694	3293055.817	2153902.835	5540613.16	3344790.705	3148501.07	11536071.62	12017944.73	12887633.92	7995537.626	9225240.078	8215196.282	12557348.3	10783005.56	9279894.833	27077912.01	22586353.43	19403511.93	1122539.343	1301881.803	1322257.836	28086415.57	23812926.88	20078332.31	24060288.35	24964494.8	27309261.37	14206862.74	24215711.45	18354084.3	21218169	16916187.07	31137148.28	15280289.92	20637749.75	22685343.33	12266473.56
Com_2097_neg	(+)-Dihydrojasmonic acid	C12 H20 O3	212.14098	6.694	211.13371	No results	No results	Full match	15107476.28	14380592.76	14709545.04	103774419.6	102419842.6	96029043.54	10977464.42	11326152.38	12015003.77	29594464.02	30275801.24	28197340.48	78864658.2	75425887.29	79051761.13	25108569.65	29170776.77	26746472.19	43893021.45	44659438.72	40515436.1	15105656.38	14579171.61	14224017.55	26999226.31	26676887.8	31911916.14	8707980.198	7509876.254	7367491.364	17365390.6	16625865.08	23499744.6	38058630.18	37605197.12	34499744.09	30807319.47
Com_7945_neg	Psoralen	C11 H6 O3	186.03124	5.615	185.02377	No results	No results	Full match	5449036.899	7072717.752	8071941.093	6438102.64	5256831.148	3750639.796	3105838.18	4233256.919	3816541.11	2465460.172	3028991.459	4472545.058	5783294.567	6134936.2	6842816.54	5108409.367	6631508.251	5462270.75	3076256.845	2812945.72	2883311.725	3831444.766	3430860.202	3722859.804	3171564.301	7169674.836	5276851.995	5398308.9	4305206.03	4610840.854	5204868.852	7915214.141	4833122.566	3778939.415	4718250.533	4416980.961	5123847.953
Com_8153_neg	12-oxo Phytodienoic Acid	C18 H28 O3	292.2042	6.58	291.19681	Full match	Invalid mass	No results	708549.7997	369723.1574	546869.7218	10135595.01	9805958.087	9591837.261	366996.999	409107.2978	435958.6109	1963111.8	1814949.735	2055919.571	4053417.322	4458767.686	4172089.76	1969073.814	1979958.806	1981780.524	2221489.298	2699593.581	2252047.549	669600.6896	700062.5153	530916.6786	2949170.505	3094391.377	2744076.316	400019.5494	354518.1201	277253.3808	1086528.587	736121.5041	1139610.934	2042507.706	2594363.657	2449051.456	2110057.23
Com_7898_neg	Arachidonic acid	C20 H32 O2	304.24048	9.217	303.23306	No results	No results	Full match	2561428.215	2363198.88	1978062.374	2030661.421	2349342.594	1850737.115	2263851.719	2148151.515	2083815.774	1205673.959	1147177.528	1256782.084	6556401.23	6590275.756	5550955.061	1147900.421	1422691.182	1333714.53	3460281.924	11896081.79	10720228.74	1984899.617	1944775.955	1882220.194	5873954.658	5246722.656	5042504.09	1391893.769	1299081.985	1307913.625	1777461.996	1913788.177	3464805.094	3340385.114	3998468.336	3114742.579	4460295.528
Com_18_neg	Citrinin	C13 H14 O5	250.08748	8.099	249.08018	Invalid mass	No results	No results	164515096.1	174552808.2	161929371.2	7306276193	9139562317	10076144747	21314641.03	24344560.57	22239630.68	18197394255	18715342510	18215367650	1042191922	1003277913	497120990.9	702327768.5	1042717258	1062183983	53892387.46	54155756.6	65596994.29	1930489171	2219076968	1668020604	13883375501	15139425013	15076066200	1073857863	1078121948	1124187669	181057083.7	169214635.6	71069377.05	3466044231	3295196927	5184229480	5618686308
Com_3486_neg	Demethylnobiletin	C20 H20 O8	388.11615	5.926	775.22504	No results	No results	Full match	2640612.995	2123045.988	2446859.47	7793244.978	7975859.368	12539954.55	12644736.53	12769851.44	24711859.77	19821348.01	47802059.71	45547150.29	8928045.808	8025268.024	9216681.058	26974376.61	15752657.25	21661861.51	20401568.81	14073199.95	19246596.18	24385127.89	23789225.38	24906752.08	3546988.848	4204003.014	6047500.938	3868700.418	3741325.364	2500255.575	3549467.085	4444196.313	3787123.865	10933369.58	16064367.57	10460761.01	8386245.928
Com_5807_neg	Parishin E	C19 H24 O13	460.11985	5.359	459.11255	No results	No results	Full match	2539995.949	2004735.529	1577113.283	545425.9368	522125.8315	537033.1978	490680.8271	379878.8543	390716.4744	410846.2064	426285.847	430651.8917	439151.5327	419534.3535	437165.9536	472609.1555	474842.0006	560632.4496	22823318.84	22006414.23	21498379.24	1092031.433	1122733.15	609365.5196	437998.5954	431642.3082	459928.7465	427521.749	410234.8608	431212.6264	476790.1255	498942.6516	532315.2864	3243339.626	2169650.343	1936742.321	1486799.735
Com_5784_neg	3,4,5-Trimethoxycinnamic acid	C12 H14 O5	238.08401	5.905	237.07674	No results	No results	Full match	7226047.857	4686811.399	7218755.184	17844537.49	15464974.84	13697078.84	2976501.332	2723467.025	2420172.518	3168279.596	2681153.517	2404809.733	2707293.714	7374497.891	10462586.68	3401298.034	3036512.42	2439145.943	5685931.437	4850123.603	5403650.431	3696398.559	3285587.79	2877292.535	2642822.108	2990615.685	2459797.547	11452268.56	10279919.17	17993249.43	1806569.572	2511899.564	3910907.024	5228170.758	4457611.357	4286887.082	4633082.34
Com_2936_neg	2'-O-Methyladenosine	C11 H15 N5 O4	281.11156	1.706	280.10413	Full match	No results	Full match	32656984.78	37408532.05	36221828.66	19331350.03	17895472.84	19580119.62	17298638.19	18609205.6	15878072.33	45637039.75	43735521.23	51599168.9	29479457.28	25765232.13	24720355.88	39402541.7	33588733.64	37239596.34	10963229.23	10113119.64	9363874.765	28420145.59	27946512.5	28905375.82	15877810.05	17372123.29	20820849.55	50122965.62	54004114.37	49988364.41	34208669.12	24207267.32	39382235.71	36800301.3	29059210.77	24714322.73	29388057.94
Com_11447_neg	Limocitrin O-hexoside	C23 H24 O13	508.12244	5.197	507.11523	No results	No results	Full match	2814957.516	1952619.044	3201485.632	4134282.132	2539396.393	2904732.211	1486537.04	1369257.203	850595.917	2415604.388	3140830.673	2144050.378	1469369.27	1562737.923	1349575.147	2639380.843	1605013.445	1879113.192	2235519.508	2362076.744	2978395.436	1401263.319	1540129.797	1232454.092	3342144.14	2979712.904	3285851.043	1715773.259	1555287.013	990408.1668	2109456.301	2679487.426	1387393.475	1934223.358	2221550.095	2049219.418	1911717.553
Com_2526_neg	1,2,3,6,7-Pentamethoxyxanthone	C18 H18 O7	346.10643	5.871	345.099	No results	No results	Full match	41747767.9	50121232.55	47086244.59	22029972.73	21671674.36	23348577.21	61322862.38	60288316.34	61158758.99	5179679.854	8263716.372	8161682.301	46276172.27	38958941.77	39478717.9	9334996.701	10435310	9152446.692	16309852.4	16663888.7	13810487.16	9048826.097	10797749.51	7911499.195	11720554.93	11005035.18	10285446.56	14838355.73	13856665.17	16513612.81	9090771.431	10993116.12	13455840.45	27149034.39	22694455.81	23438856.35	21974294.45
Com_1661_neg	Isoliquiritin	C21 H22 O9	418.12683	5.957	417.11951	No results	No results	Full match	11712985.4	9770129.013	9184650.287	2927801.233	3610354.546	2432336.258	42622598.24	44509898.94	42752975.43	62915161.48	57668766.66	59380326.6	4893034.215	4469690.119	3526487.046	8536548.913	8279122.562	8207012.693	14850902.67	14533467.6	13524601.67	134188255.2	131953316.7	122139756.1	1237371.522	1232499.972	1312726.015	2684409.395	2996825.094	2743219.755	4580358.279	8635759.037	6876309.357	32092032.72	27266538.27	25346462.54	22573950.03
Com_4915_neg	trans-zeatin 9-O-glucoside	C16 H23 N5 O6	381.16382	5.431	380.15656	No results	No results	Full match	20524208.76	20080513.53	19895788.22	8214525.314	6754981.719	8147813.849	11344363.7	11271732.68	14202543.14	21187877.06	21596003.45	23310692.85	11799531.84	11138394	12056905.22	8695758.619	10380213.57	9352533.473	12645147.18	10359495.63	10809852.17	9664047.176	10134137.59	9322816.709	17658362.14	20099049.83	18379062.15	12156470.5	5849469.726	10581704.82	15961794.33	15564539.68	6997779.844	12620840.28	12750853.67	13378722.03	12903190.41
Com_1891_neg	Anthraquinone-2-carboxylic Acid	C15 H8 O4	252.0425	5.271	251.03482	No results	No results	Full match	88021391.12	86628768.57	86654471.62	5073939.634	5059832.742	5748085.727	56165468.23	55938393.18	59162317.09	11949822.8	10348332.55	11513015.32	25451659.31	24138871.3	23664505.18	21893871.01	25311387.2	27753759.16	11175238.43	12062119.98	12269192.52	20264382.34	27698700.23	23556663.5	26500730.26	36263397.47	26500087.57	47555617.5	45512402.04	49163846.6	33452090.4	32512675.45	22726442.45	33865417.63	33414436.67	32676485.69	33307999.5
Com_9337_neg	alpha-Asarone	C12 H16 O3	208.10998	5.452	207.10271	No results	No results	Full match	1081191.467	1700097.604	1678077.998	5200729.836	7087319.664	7353986.085	2190702.302	2552714.928	2008874.644	866848.1615	794460.9435	1035071.088	1725624.044	1150633.785	1467585.873	1686919.118	2507714.396	1998166.982	1523094.965	1547193.336	1285343.121	1706211.116	1849287.151	1477408.498	3918771.031	4452530.135	4756681.518	4021428.906	3659765.614	4032570.443	2965218.382	2795786.856	1739143.299	1949062.053	2241847.342	2338640.587	2045619.291
